# Supplementary material for: Filamin C, a dysregulated protein in cancer revealed by label-free quantitative proteomic analyses of human gastric cancer cells
Source: Oncotarget. 2014 Nov 28;6(2):1171–89. doi: 10.18632/oncotarget.2645 (PMC4359225; doi:10.18632/oncotarget.2645)
Supplement: Supplementary file 2 [file oncotarget-06-1171-s002.xlsx]

## Sheet: Peptide Report for 4CELL-scaffo
Supplementary Table 3. All peptides identified from the four gastric cell lines.
Searching DB contains 20,232 human protein entries extracted from UniProtKB/Swiss-Prot Release 2012_07 using a PERL script.
The result is an output of the spectrum report by Scaffold 4.0.5.
Biological sample name
G1	GES-1-LTQ1
G2	GES-1-LTQ2
G3	GES-1-LTQ3
H1	HGC27-LTQ1
H2	HGC27-LTQ2
H3	HGC27-LTQ3
M1	MGC803-LTQ1
M2	MGC803-LTQ2
M3	MGC803-LTQ3
S1	SGC7901-LTQ1
S2	SGC7901-LTQ2
S3	SGC7901-LTQ3
Biological sample name	Protein name	Protein accession numbers	Peptide sequence	Previous amino acid	Next amino acid	Best Peptide identification probability	Best Mascot Ion score	Best Mascot Identity score	Best Mascot Delta Ion score	Best X! Tandem -log(e) score	Number of identified +1H spectra	Number of identified +2H spectra	Number of identified +3H spectra	Number of identified +4H spectra	Number of enzymatic termini	Calculated +1H Peptide Mass (AMU)	Median Retention Time	Total TIC	Peptide start index	Peptide stop index	Assigned	Other Proteins
G1	116 kDa U5 small nuclear ribonucleoprotein component OS=Homo sapiens GN=EFTUD2 PE=1 SV=1	Q15029	AFIPAIDSFGFETDLR	K	T	0.997	93.1	25	85.2	6.49	0	2	0	0	2	1798.9	3737.78	69460.2	873	888	TRUE
G1	116 kDa U5 small nuclear ribonucleoprotein component OS=Homo sapiens GN=EFTUD2 PE=1 SV=1	Q15029	DSIVQGFQWGTR	K	E	0.997	77	25.3	67.6	3.92	0	4	0	0	2	1393.69	2853.73	263198	764	775	TRUE
G1	116 kDa U5 small nuclear ribonucleoprotein component OS=Homo sapiens GN=EFTUD2 PE=1 SV=1	Q15029	GGGQIIPTAR	R	R	0.997	35.7	25	26.5	1.19	0	4	0	0	2	969.548	1593.66	442150	804	813	FALSE	P13639
G1	116 kDa U5 small nuclear ribonucleoprotein component OS=Homo sapiens GN=EFTUD2 PE=1 SV=1	Q15029	GNEEAQIFRPLK	R	F	0.997	43.2	25.3	21.4	1.17	0	2	0	0	2	1401.75	2215.87	222776	570	581	TRUE
G1	116 kDa U5 small nuclear ribonucleoprotein component OS=Homo sapiens GN=EFTUD2 PE=1 SV=1	Q15029	IAVEPVNPSELPK	K	M	0.997	79.6	25	65.8	2.96	0	3	0	0	2	1392.77	2305.46	347805	590	602	TRUE
G1	116 kDa U5 small nuclear ribonucleoprotein component OS=Homo sapiens GN=EFTUD2 PE=1 SV=1	Q15029	ILAQVVGDVDTSLPR	K	T	0.997	84.1	25	69.7	5.28	0	2	0	0	2	1582.88	2895.57	134039	380	394	TRUE
G1	116 kDa U5 small nuclear ribonucleoprotein component OS=Homo sapiens GN=EFTUD2 PE=1 SV=1	Q15029	ILDAVVAQEPLHR	K	G	0.952	25.7	25	18	-1.3	0	0	1	0	2	1460.82	2177.97	245071	791	803	TRUE
G1	116 kDa U5 small nuclear ribonucleoprotein component OS=Homo sapiens GN=EFTUD2 PE=1 SV=1	Q15029	IYADTFGDINYQEFAK	K	R	0.997	115	25	89	6.46	0	2	0	0	2	1894.89	3115.59	100448	326	341	TRUE
G1	116 kDa U5 small nuclear ribonucleoprotein component OS=Homo sapiens GN=EFTUD2 PE=1 SV=1	Q15029	LGEFFQTK	K	Y	0.993	28.7	25	13.8	1.1	0	1	0	0	2	969.504	2266.17	90620.9	714	721	TRUE
G1	116 kDa U5 small nuclear ribonucleoprotein component OS=Homo sapiens GN=EFTUD2 PE=1 SV=1	Q15029	LWGDIYFNPK	R	T	0.979	28.1	25	23.8	0.638	0	1	0	0	2	1252.64	3122.97	71083.4	343	352	TRUE
G1	116 kDa U5 small nuclear ribonucleoprotein component OS=Homo sapiens GN=EFTUD2 PE=1 SV=1	Q15029	SFVEFILEPLYK	R	I	0.997	45	25	28.5	1.33	0	1	0	0	2	1484.8	4160.64	12020.9	368	379	TRUE
G1	116 kDa U5 small nuclear ribonucleoprotein component OS=Homo sapiens GN=EFTUD2 PE=1 SV=1	Q15029	STPVTVVLPDTK	K	G	0.976	16.2	25.2	16.2	0.959	0	1	0	0	2	1256.71	2190.07	121571	183	194	TRUE
G1	116 kDa U5 small nuclear ribonucleoprotein component OS=Homo sapiens GN=EFTUD2 PE=1 SV=1	Q15029	TCFVDCLIEQTHPEIR	K	K	0.989	28.5	25	23.6	0.26	0	0	2	0	2	2017.95	3176.78	194683	143	158	TRUE
G1	116 kDa U5 small nuclear ribonucleoprotein component OS=Homo sapiens GN=EFTUD2 PE=1 SV=1	Q15029	VADPVVTFCETVVETSSLK	K	C	0.997	73.8	25	59.9	5.03	0	2	1	0	2	2081.05	3650.43	67773.8	655	673	TRUE
G1	116 kDa U5 small nuclear ribonucleoprotein component OS=Homo sapiens GN=EFTUD2 PE=1 SV=1	Q15029	VLSGTIHAGQPVK	R	V	0.997	50	25	44.2	2.89	0	1	0	0	2	1306.75	1522.88	17895	496	508	TRUE
G1	116 kDa U5 small nuclear ribonucleoprotein component OS=Homo sapiens GN=EFTUD2 PE=1 SV=1	Q15029	YDWDLLAAR	K	S	0.997	49.3	25	34.2	2.03	0	1	0	0	2	1122.56	3061.85	46609.6	722	730	TRUE
G1	14-3-3 protein beta/alpha OS=Homo sapiens GN=YWHAB PE=1 SV=3	P31946	AVTEQGHELSNEER	K	N	0.997	85.1	25	68.2	3.21	0	4	2	0	2	1598.74	1316.1	99411.5	30	43	TRUE
G1	14-3-3 protein beta/alpha OS=Homo sapiens GN=YWHAB PE=1 SV=3	P31946	DNLTLWTSENQGDEGDAGEGEN	R	-	0.997	81.1	25	81.1	6.13	0	1	0	0	2	2350.95	2681.14	42482.9	225	246	TRUE
G1	14-3-3 protein beta/alpha OS=Homo sapiens GN=YWHAB PE=1 SV=3	P31946	DSTLIMQLLR	K	D	0.997	65.5	25	31.9	1.31	0	38	0	0	2	1205.66	3602.38	10512500	215	224	FALSE	P27348,P62258,P31947,Q04917,P61981,P63104
G1	14-3-3 protein beta/alpha OS=Homo sapiens GN=YWHAB PE=1 SV=3	P31946	EKIEAELQDICNDVLELLDK	R	Y	0.988	21.1	25	15.6	1.25	0	0	1	0	2	2387.2	4644.97	5679.24	86	105	TRUE
G1	14-3-3 protein beta/alpha OS=Homo sapiens GN=YWHAB PE=1 SV=3	P31946	LAEQAERYDDMAAAMK	K	A	0.997	52.3	25	43.3	2.96	0	2	2	0	2	1812.83	2153.27	471766	14	29	FALSE	P61981
G1	14-3-3 protein beta/alpha OS=Homo sapiens GN=YWHAB PE=1 SV=3	P31946	NLLSVAYK	R	N	0.987	47.7	25	16.1	0	0	2	0	0	2	907.525	2252.65	1652730	44	51	FALSE	P27348,P62258,P31947,Q04917,P61981,P63104
G1	14-3-3 protein beta/alpha OS=Homo sapiens GN=YWHAB PE=1 SV=3	P31946	QTTVSNSQQAYQEAFEISK	K	K	0.997	112	25	108	7.13	0	4	0	0	2	2159.03	2633.69	262945	141	159	TRUE
G1	14-3-3 protein beta/alpha OS=Homo sapiens GN=YWHAB PE=1 SV=3	P31946	QTTVSNSQQAYQEAFEISKK	K	E	0.997	0	0	0	9.1	0	3	0	0	2	2270.09	2594.17	184585	141	160	TRUE
G1	14-3-3 protein beta/alpha OS=Homo sapiens GN=YWHAB PE=1 SV=3	P31946	TAFDEAIAELDTLNEESYK	K	D	0.997	119	25	110	5.54	0	3	2	0	2	2159	3838.72	207738	196	214	TRUE
G1	14-3-3 protein beta/alpha OS=Homo sapiens GN=YWHAB PE=1 SV=3	P31946	VISSIEQK	R	T	0.972	39	26	0	0.0315	0	1	0	0	2	903.515	1272.53	14236.4	63	70	FALSE	P27348,Q04917,P61981
G1	14-3-3 protein beta/alpha OS=Homo sapiens GN=YWHAB PE=1 SV=3	P31946	YDDMAAAMK	R	A	0.997	45.8	25	37.2	1.74	0	2	0	0	2	1015.42	1674.44	179298	21	29	FALSE	P61981
G1	14-3-3 protein beta/alpha OS=Homo sapiens GN=YWHAB PE=1 SV=3	P31946	YLIPNATQPESK	K	V	0.997	50.5	26.4	32.4	2.05	0	4	0	0	2	1360.71	1923.3	420482	106	117	TRUE
G1	14-3-3 protein beta/alpha OS=Homo sapiens GN=YWHAB PE=1 SV=3	P31946	YLSEVASGDNK	R	Q	0.973	30.4	25	19.4	0.77	0	1	0	0	2	1182.56	1435.76	33755.3	130	140	TRUE
G1	14-3-3 protein epsilon OS=Homo sapiens GN=YWHAE PE=1 SV=1	P62258	AAFDDAIAELDTLSEESYK	K	D	0.997	135	25	124	8.49	0	6	4	0	2	2087.97	3871.99	739930	197	215	TRUE
G1	14-3-3 protein epsilon OS=Homo sapiens GN=YWHAE PE=1 SV=1	P62258	AASDIAMTELPPTHPIR	K	L	0.997	70.6	25.1	43.8	2.43	0	2	2	0	2	1819.94	2232.45	779164	154	170	TRUE
G1	14-3-3 protein epsilon OS=Homo sapiens GN=YWHAE PE=1 SV=1	P62258	DNLTLWTSDMQGDGEEQNK	R	E	0.997	108	25	97.4	7.01	0	6	0	0	2	2180.94	2774.2	249109	226	244	TRUE
G1	14-3-3 protein epsilon OS=Homo sapiens GN=YWHAE PE=1 SV=1	P62258	DSTLIMQLLR	K	D	0.997	65.5	25	31.9	1.31	0	38	0	0	2	1205.66	3602.38	10512500	216	225	FALSE	P27348,P31947,Q04917,P31946,P61981,P63104
G1	14-3-3 protein epsilon OS=Homo sapiens GN=YWHAE PE=1 SV=1	P62258	EAAENSLVAYK	K	A	0.997	45.7	25	29.7	1.14	0	3	0	0	2	1194.6	1777.21	603086	143	153	TRUE
G1	14-3-3 protein epsilon OS=Homo sapiens GN=YWHAE PE=1 SV=1	P62258	EALQDVEDENQ	K	-	0.997	40.7	25	37.5	0.959	0	2	0	0	2	1289.55	1665.15	101449	245	255	TRUE
G1	14-3-3 protein epsilon OS=Homo sapiens GN=YWHAE PE=1 SV=1	P62258	HLIPAANTGESK	K	V	0.997	40.1	25	25	1.38	0	3	0	0	2	1237.65	1369.04	52464.6	107	118	TRUE
G1	14-3-3 protein epsilon OS=Homo sapiens GN=YWHAE PE=1 SV=1	P62258	LAEQAERYDEMVESMK	K	K	0.997	47.7	25	39.5	2.7	0	2	2	0	2	1928.87	2470.19	778766	13	28	TRUE
G1	14-3-3 protein epsilon OS=Homo sapiens GN=YWHAE PE=1 SV=1	P62258	LICCDILDVLDK	K	H	0.997	80.5	25.7	64.3	2.52	0	10	0	0	2	1476.74	3547.25	2120330	95	106	TRUE
G1	14-3-3 protein epsilon OS=Homo sapiens GN=YWHAE PE=1 SV=1	P62258	LICCDILDVLDKHLIPAANTGESK	K	V	0.997	52.2	25	36.9	-0.114	0	0	2	1	2	2695.38	3738.24	250156	95	118	TRUE
G1	14-3-3 protein epsilon OS=Homo sapiens GN=YWHAE PE=1 SV=1	P62258	MDDREDLVYQAK	-	L	0.963	0	0	0	2.42	0	1	0	0	2	1524.7	2113.5	222726	1	12	TRUE
G1	14-3-3 protein epsilon OS=Homo sapiens GN=YWHAE PE=1 SV=1	P62258	NLLSVAYK	R	N	0.987	47.7	25	16.1	0	0	2	0	0	2	907.525	2252.65	1652730	43	50	FALSE	P27348,P31947,Q04917,P31946,P61981,P63104
G1	14-3-3 protein epsilon OS=Homo sapiens GN=YWHAE PE=1 SV=1	P62258	VAGMDVELTVEER	K	N	0.997	90.6	25	64.9	3.03	0	2	0	0	2	1463.7	1993.29	155339	30	42	TRUE
G1	14-3-3 protein epsilon OS=Homo sapiens GN=YWHAE PE=1 SV=1	P62258	YLAEFATGNDR	R	K	0.994	37.3	25	21.2	0	0	2	0	0	2	1256.59	2034.38	225608	131	141	TRUE
G1	14-3-3 protein epsilon OS=Homo sapiens GN=YWHAE PE=1 SV=1	P62258	YLAEFATGNDRK	R	E	0.996	32.8	25	9.96	1.19	0	4	0	0	2	1384.69	1813.41	357800	131	142	TRUE
G1	14-3-3 protein eta OS=Homo sapiens GN=YWHAH PE=1 SV=4	Q04917	AVTELNEPLSNEDR	K	N	0.997	79.7	25	63.9	2.8	0	2	0	0	2	1586.77	1900.66	267412	29	42	TRUE
G1	14-3-3 protein eta OS=Homo sapiens GN=YWHAH PE=1 SV=4	Q04917	AVTELNEPLSNEDRNLLSVAYK	K	N	0.971	26.2	25	22.3	0.0362	0	0	2	0	2	2475.27	2939.6	244677	29	50	TRUE
G1	14-3-3 protein eta OS=Homo sapiens GN=YWHAH PE=1 SV=4	Q04917	DSTLIMQLLR	K	D	0.997	65.5	25	31.9	1.31	0	38	0	0	2	1205.66	3602.38	10512500	218	227	FALSE	P27348,P62258,P31947,P31946,P61981,P63104
G1	14-3-3 protein eta OS=Homo sapiens GN=YWHAH PE=1 SV=4	Q04917	ELETVCNDVLSLLDK	K	F	0.997	94	25.2	80.8	4.85	0	6	0	0	2	1747.88	3799.69	227364	92	106	TRUE
G1	14-3-3 protein eta OS=Homo sapiens GN=YWHAH PE=1 SV=4	Q04917	NCNDFQYESK	K	V	0.996	24.2	25	19.7	2.02	0	1	0	0	2	1304.52	1529.77	32191.9	111	120	TRUE
G1	14-3-3 protein eta OS=Homo sapiens GN=YWHAH PE=1 SV=4	Q04917	NLLSVAYK	R	N	0.987	47.7	25	16.1	0	0	2	0	0	2	907.525	2252.65	1652730	43	50	FALSE	P27348,P62258,P31947,P31946,P61981,P63104
G1	14-3-3 protein eta OS=Homo sapiens GN=YWHAH PE=1 SV=4	Q04917	NSVVEASEAAYK	K	E	0.997	64.8	25	43.5	2.64	0	2	0	0	2	1267.62	1735.32	124946	144	155	TRUE
G1	14-3-3 protein eta OS=Homo sapiens GN=YWHAH PE=1 SV=4	Q04917	QAFDDAIAELDTLNEDSYK	K	D	0.997	82.5	25	80.8	4.6	0	4	2	0	2	2157.98	3543.08	268563	199	217	TRUE
G1	14-3-3 protein eta OS=Homo sapiens GN=YWHAH PE=1 SV=4	Q04917	VISSIEQK	R	T	0.972	39	26	0	0.0315	0	1	0	0	2	903.515	1272.53	14236.4	62	69	FALSE	P27348,P31946,P61981
G1	14-3-3 protein eta OS=Homo sapiens GN=YWHAH PE=1 SV=4	Q04917	YDDMASAMK	R	A	0.997	49	25	11.8	1.72	0	4	0	0	2	1031.42	1681.2	278876	20	28	TRUE
G1	14-3-3 protein eta OS=Homo sapiens GN=YWHAH PE=1 SV=4	Q04917	YLAEVASGEK	R	K	0.997	36.5	25	27.8	0.886	0	2	0	0	2	1066.54	1543.98	94114.4	133	142	TRUE
G1	14-3-3 protein eta OS=Homo sapiens GN=YWHAH PE=1 SV=4	Q04917	YLAEVASGEKK	R	N	0.997	37.6	25	23.7	1	0	1	0	0	2	1194.64	1376.13	12259.3	133	143	TRUE
G1	14-3-3 protein gamma OS=Homo sapiens GN=YWHAG PE=1 SV=2	P61981	AYSEAHEISK	K	E	0.997	36.7	25	28	2.77	0	2	0	0	2	1134.54	1179.33	19293.6	153	162	TRUE
G1	14-3-3 protein gamma OS=Homo sapiens GN=YWHAG PE=1 SV=2	P61981	AYSEAHEISKEHMQPTHPIR	K	L	0.997	53.6	25	48.2	3.18	0	0	3	0	2	2361.14	1411.77	64097.2	153	172	TRUE
G1	14-3-3 protein gamma OS=Homo sapiens GN=YWHAG PE=1 SV=2	P61981	DSTLIMQLLR	K	D	0.997	65.5	25	31.9	1.31	0	38	0	0	2	1205.66	3602.38	10512500	218	227	FALSE	P27348,P62258,P31947,Q04917,P31946,P63104
G1	14-3-3 protein gamma OS=Homo sapiens GN=YWHAG PE=1 SV=2	P61981	ELEAVCQDVLSLLDNYLIK	K	N	0.997	82.2	25	79.3	3.85	0	2	1	0	2	2235.16	4711.49	14395.3	92	110	TRUE
G1	14-3-3 protein gamma OS=Homo sapiens GN=YWHAG PE=1 SV=2	P61981	LAEQAERYDDMAAAMK	R	N	0.997	52.3	25	43.3	2.96	0	2	2	0	2	1812.83	2153.27	471766	13	28	FALSE	P31946
G1	14-3-3 protein gamma OS=Homo sapiens GN=YWHAG PE=1 SV=2	P61981	LGLALNYSVFYYEIQNAPEQACHLAK	R	T	0.997	81.7	25	81.6	2.1	0	0	2	0	2	3012.49	3894.57	52865.7	173	198	TRUE
G1	14-3-3 protein gamma OS=Homo sapiens GN=YWHAG PE=1 SV=2	P61981	NCSETQYESK	K	V	0.993	18.1	25	18.1	2	0	1	0	0	2	1245.51	1079.82	2276.18	111	120	TRUE
G1	14-3-3 protein gamma OS=Homo sapiens GN=YWHAG PE=1 SV=2	P61981	NLLSVAYK	R	N	0.987	47.7	25	16.1	0	0	2	0	0	2	907.525	2252.65	1652730	43	50	FALSE	P27348,P62258,P31947,Q04917,P31946,P63104
G1	14-3-3 protein gamma OS=Homo sapiens GN=YWHAG PE=1 SV=2	P61981	NVTELNEPLSNEER	K	N	0.997	81.4	25	68.9	4.7	0	4	0	0	2	1643.79	1965.39	450117	29	42	TRUE
G1	14-3-3 protein gamma OS=Homo sapiens GN=YWHAG PE=1 SV=2	P61981	TAFDDAIAELDTLNEDSYK	K	D	0.997	104	25	98.3	3.59	0	4	3	0	2	2130.97	3783.47	444423	199	217	TRUE
G1	14-3-3 protein gamma OS=Homo sapiens GN=YWHAG PE=1 SV=2	P61981	VISSIEQK	R	T	0.972	39	26	0	0.0315	0	1	0	0	2	903.515	1272.53	14236.4	62	69	FALSE	P27348,Q04917,P31946
G1	14-3-3 protein gamma OS=Homo sapiens GN=YWHAG PE=1 SV=2	P61981	YDDMAAAMK	R	N	0.997	45.8	25	37.2	1.74	0	2	0	0	2	1015.42	1674.44	179298	20	28	FALSE	P31946
G1	14-3-3 protein gamma OS=Homo sapiens GN=YWHAG PE=1 SV=2	P61981	YLAEVATGEK	R	R	0.997	34.6	25	18.4	1.39	0	1	0	0	2	1080.56	1597.38	63736.5	133	142	TRUE
G1	14-3-3 protein sigma OS=Homo sapiens GN=SFN PE=1 SV=1	P31947	DSTLIMQLLR	K	D	0.997	65.5	25	31.9	1.31	0	38	0	0	2	1205.66	3602.38	10512500	215	224	FALSE	P27348,P62258,Q04917,P31946,P61981,P63104
G1	14-3-3 protein sigma OS=Homo sapiens GN=SFN PE=1 SV=1	P31947	EKVETELQGVCDTVLGLLDSHLIK	R	E	0.965	25.1	25	12.6	1.24	0	0	0	1	2	2696.42	4424.03	11969.1	86	109	TRUE
G1	14-3-3 protein sigma OS=Homo sapiens GN=SFN PE=1 SV=1	P31947	GAVEKGEELSCEER	K	N	0.997	64.7	25	54.7	3.29	0	2	0	0	2	1592.72	1496.08	35196.4	28	41	TRUE
G1	14-3-3 protein sigma OS=Homo sapiens GN=SFN PE=1 SV=1	P31947	NLLSVAYK	R	N	0.987	47.7	25	16.1	0	0	2	0	0	2	907.525	2252.65	1652730	42	49	FALSE	P27348,P62258,Q04917,P31946,P61981,P63104
G1	14-3-3 protein sigma OS=Homo sapiens GN=SFN PE=1 SV=1	P31947	TTFDEAMADLHTLSEDSYK	K	D	0.98	25.4	25	22.8	0	0	0	1	0	2	2173.96	3541.2	74232.6	196	214	TRUE
G1	14-3-3 protein sigma OS=Homo sapiens GN=SFN PE=1 SV=1	P31947	VLSSIEQK	R	S	0.972	39	26	0	0.0315	0	1	0	0	2	903.515	1272.53	14236.4	61	68	TRUE
G1	14-3-3 protein theta OS=Homo sapiens GN=YWHAQ PE=1 SV=1	P27348	AVTEQGAELSNEER	K	N	0.997	94.7	25	69.3	4.47	0	4	0	0	2	1532.72	1506.48	279732	28	41	TRUE
G1	14-3-3 protein theta OS=Homo sapiens GN=YWHAQ PE=1 SV=1	P27348	DSTLIMQLLR	K	D	0.997	65.5	25	31.9	1.31	0	38	0	0	2	1205.66	3602.38	10512500	213	222	FALSE	P62258,P31947,Q04917,P31946,P61981,P63104
G1	14-3-3 protein theta OS=Homo sapiens GN=YWHAQ PE=1 SV=1	P27348	KQTIDNSQGAYQEAFDISKK	R	E	0.997	56.8	25	56.8	3.03	0	0	2	0	2	2271.13	2171.19	280189	139	158	TRUE
G1	14-3-3 protein theta OS=Homo sapiens GN=YWHAQ PE=1 SV=1	P27348	NLLSVAYK	R	N	0.987	47.7	25	16.1	0	0	2	0	0	2	907.525	2252.65	1652730	42	49	FALSE	P62258,P31947,Q04917,P31946,P61981,P63104
G1	14-3-3 protein theta OS=Homo sapiens GN=YWHAQ PE=1 SV=1	P27348	QTIDNSQGAYQEAFDISK	K	K	0.997	109	25	97.4	3.59	0	2	0	0	2	2014.94	2481.28	115324	140	157	TRUE
G1	14-3-3 protein theta OS=Homo sapiens GN=YWHAQ PE=1 SV=1	P27348	QTIDNSQGAYQEAFDISKK	K	E	0.997	55.7	25	49.4	1.85	0	2	2	0	2	2143.03	2455.49	740745	140	158	TRUE
G1	14-3-3 protein theta OS=Homo sapiens GN=YWHAQ PE=1 SV=1	P27348	SICTTVLELLDK	R	Y	0.997	71	25	53.4	2.24	0	3	0	0	2	1391.75	3955.3	119927	92	103	TRUE
G1	14-3-3 protein theta OS=Homo sapiens GN=YWHAQ PE=1 SV=1	P27348	SICTTVLELLDKYLIANATNPESK	R	V	0.997	51.3	25	41.5	1.01	0	1	2	0	2	2693.41	4636.32	11877	92	115	TRUE
G1	14-3-3 protein theta OS=Homo sapiens GN=YWHAQ PE=1 SV=1	P27348	TAFDEAIAELDTLNEDSYK	K	D	0.997	124	25	114	7.51	0	4	2	0	2	2144.99	3836.2	288737	194	212	TRUE
G1	14-3-3 protein theta OS=Homo sapiens GN=YWHAQ PE=1 SV=1	P27348	VISSIEQK	R	T	0.972	39	26	0	0.0315	0	1	0	0	2	903.515	1272.53	14236.4	61	68	FALSE	Q04917,P31946,P61981
G1	14-3-3 protein theta OS=Homo sapiens GN=YWHAQ PE=1 SV=1	P27348	YDDMATCMK	R	A	0.997	42.4	25	42.4	2.25	0	2	0	0	2	1134.43	1608.53	84316.3	19	27	TRUE
G1	14-3-3 protein theta OS=Homo sapiens GN=YWHAQ PE=1 SV=1	P27348	YLAEVACGDDR	R	K	0.997	61.1	25	60.8	3.06	0	4	0	0	2	1268.56	1679.45	255475	128	138	TRUE
G1	14-3-3 protein theta OS=Homo sapiens GN=YWHAQ PE=1 SV=1	P27348	YLAEVACGDDRK	R	Q	0.997	56.2	25	43.7	2.48	0	4	0	0	2	1396.65	1517.19	93037.7	128	139	TRUE
G1	14-3-3 protein theta OS=Homo sapiens GN=YWHAQ PE=1 SV=1	P27348	YLIANATNPESK	K	V	0.997	48.5	25.8	37.5	1.52	0	2	0	0	2	1320.68	1772.77	116482	104	115	TRUE
G1	14-3-3 protein zeta/delta OS=Homo sapiens GN=YWHAZ PE=1 SV=1	P63104	DICNDVLSLLEK	R	F	0.997	61.4	25.9	42.8	2.55	0	8	0	0	2	1418.72	3953.61	1553990	92	103	TRUE
G1	14-3-3 protein zeta/delta OS=Homo sapiens GN=YWHAZ PE=1 SV=1	P63104	DNLTLWTSDTQGDEAEAGEGGEN	R	-	0.997	110	25	110	8.07	0	2	0	0	2	2409	2771.97	74481.6	223	245	TRUE
G1	14-3-3 protein zeta/delta OS=Homo sapiens GN=YWHAZ PE=1 SV=1	P63104	DSTLIMQLLR	K	D	0.997	65.5	25	31.9	1.31	0	38	0	0	2	1205.66	3602.38	10512500	213	222	FALSE	P27348,P62258,P31947,Q04917,P31946,P61981
G1	14-3-3 protein zeta/delta OS=Homo sapiens GN=YWHAZ PE=1 SV=1	P63104	FLIPNASQAESK	K	V	0.997	62.4	25.9	39.4	2.11	0	4	0	0	2	1304.68	2144.94	2890510	104	115	TRUE
G1	14-3-3 protein zeta/delta OS=Homo sapiens GN=YWHAZ PE=1 SV=1	P63104	GIVDQSQQAYQEAFEISK	K	K	0.997	129	25	113	5.54	0	5	1	0	2	2040.99	2956.39	439477	140	157	TRUE
G1	14-3-3 protein zeta/delta OS=Homo sapiens GN=YWHAZ PE=1 SV=1	P63104	GIVDQSQQAYQEAFEISKK	K	E	0.997	40.9	25	38.4	3.39	0	3	0	0	2	2169.08	2817.81	507117	140	158	TRUE
G1	14-3-3 protein zeta/delta OS=Homo sapiens GN=YWHAZ PE=1 SV=1	P63104	LAEQAERYDDMAACMK	K	S	0.997	34	25	28.6	0.77	0	0	3	0	2	1901.82	2078.7	331407	12	27	TRUE
G1	14-3-3 protein zeta/delta OS=Homo sapiens GN=YWHAZ PE=1 SV=1	P63104	NLLSVAYK	R	N	0.987	47.7	25	16.1	0	0	2	0	0	2	907.525	2252.65	1652730	42	49	FALSE	P27348,P62258,P31947,Q04917,P31946,P61981
G1	14-3-3 protein zeta/delta OS=Homo sapiens GN=YWHAZ PE=1 SV=1	P63104	SVTEQGAELSNEER	K	N	0.997	93.3	25	83.8	3.28	0	14	0	0	2	1548.71	1559.72	641426	28	41	TRUE
G1	14-3-3 protein zeta/delta OS=Homo sapiens GN=YWHAZ PE=1 SV=1	P63104	TAFDEAIAELDTLSEESYK	K	D	0.997	118	25	105	6.92	0	7	5	0	2	2131.99	4130.17	475434	194	212	TRUE
G1	14-3-3 protein zeta/delta OS=Homo sapiens GN=YWHAZ PE=1 SV=1	P63104	YDDMAACMK	R	S	0.997	60.3	25	60.3	2.18	0	3	0	0	2	1104.42	1647.87	225242	19	27	TRUE
G1	14-3-3 protein zeta/delta OS=Homo sapiens GN=YWHAZ PE=1 SV=1	P63104	YLAEVAAGDDKK	R	G	0.997	72.6	25	41.6	1.92	0	4	2	0	2	1279.65	1438.09	354069	128	139	TRUE
G1	1-phosphatidylinositol 4,5-bisphosphate phosphodiesterase beta-3 OS=Homo sapiens GN=PLCB3 PE=1 SV=2	Q01970	DVLEAIAETAFK	R	T	0.997	46.4	25	42	2.62	0	2	0	0	2	1306.69	3848	25096.7	391	402	TRUE
G1	1-phosphatidylinositol 4,5-bisphosphate phosphodiesterase beta-3 OS=Homo sapiens GN=PLCB3 PE=1 SV=2	Q01970	SFDPFTEVIVDGIVANALR	K	V	0.947	24.5	25	18.9	0	0	0	1	0	2	2063.08	4587.77	3402.2	711	729	TRUE
G1	26S protease regulatory subunit 10B OS=Homo sapiens GN=PSMC6 PE=1 SV=1	P62333	ALQSVGQIVGEVLK	K	Q	0.997	69.6	25	64.3	3.55	0	2	0	0	2	1440.84	3579.28	164793	49	62	TRUE
G1	26S protease regulatory subunit 10B OS=Homo sapiens GN=PSMC6 PE=1 SV=1	P62333	AVASQLDCNFLK	R	V	0.997	52.7	25	32.1	2.57	0	2	0	0	2	1365.68	2442.22	188107	186	197	TRUE
G1	26S protease regulatory subunit 10B OS=Homo sapiens GN=PSMC6 PE=1 SV=1	P62333	EVIELPLTNPELFQR	R	V	0.997	51.8	25	34.7	1.52	0	4	0	0	2	1797.97	3476.33	349443	147	161	TRUE
G1	26S protease regulatory subunit 10B OS=Homo sapiens GN=PSMC6 PE=1 SV=1	P62333	HGEIDYEAIVK	K	L	0.997	55.7	25	45.5	2.04	0	2	0	0	2	1273.64	2132.81	229642	323	333	TRUE
G1	26S protease regulatory subunit 10B OS=Homo sapiens GN=PSMC6 PE=1 SV=1	P62333	TLMELLNQMDGFDTLHR	R	V	0.99	29.5	25	23.8	-0.531	0	0	1	0	2	2033.98	4052.3	59356.8	256	272	TRUE
G1	26S protease regulatory subunit 4 OS=Homo sapiens GN=PSMC1 PE=1 SV=1	P62191	AICTEAGLMALR	K	E	0.997	36.3	25	30.1	1.52	0	2	0	0	2	1305.67	2552.13	387598	397	408	TRUE
G1	26S protease regulatory subunit 4 OS=Homo sapiens GN=PSMC1 PE=1 SV=1	P62191	APQETYADIGGLDNQIQEIK	K	E	0.997	107	25	95.1	4.1	0	1	0	0	2	2203.09	2844.63	124513	179	198	TRUE
G1	26S protease regulatory subunit 4 OS=Homo sapiens GN=PSMC1 PE=1 SV=1	P62191	AVANQTSATFLR	K	V	0.997	62.3	25.4	57.6	2.74	0	2	0	0	2	1278.68	1907.89	492073	238	249	TRUE
G1	26S protease regulatory subunit 4 OS=Homo sapiens GN=PSMC1 PE=1 SV=1	P62191	IETLDPALIRPGR	R	I	0.965	27.3	25	19	0	0	0	1	0	2	1450.84	2343.4	415125	334	346	TRUE
G1	26S protease regulatory subunit 4 OS=Homo sapiens GN=PSMC1 PE=1 SV=1	P62191	IKDYLLMEEEFIR	R	N	0.997	47	25	32.2	-0.799	0	0	2	0	2	1698.88	3271.86	148117	68	80	TRUE
G1	26S protease regulatory subunit 4 OS=Homo sapiens GN=PSMC1 PE=1 SV=1	P62191	KYEPPVPTR	K	V	0.995	39.7	25	18.6	0.155	0	1	0	0	2	1086.59	1430.66	26208.5	24	32	TRUE
G1	26S protease regulatory subunit 4 OS=Homo sapiens GN=PSMC1 PE=1 SV=1	P62191	NQEQMKPLEEKQEEER	R	S	0.971	27.8	25	21.7	-0.556	0	0	1	0	2	2044.96	1422.98	25399.2	81	96	TRUE
G1	26S protease regulatory subunit 4 OS=Homo sapiens GN=PSMC1 PE=1 SV=1	P62191	TMLELLNQLDGFDSR	R	G	0.997	94	25	84.3	4.66	0	7	0	0	2	1751.86	4084.66	219259	308	322	TRUE
G1	26S protease regulatory subunit 4 OS=Homo sapiens GN=PSMC1 PE=1 SV=1	P62191	VAEEHAPSIVFIDEIDAIGTK	R	R	0.997	70.3	25	61.2	1.92	0	0	2	0	2	2254.16	3508.29	441023	273	293	TRUE
G1	26S protease regulatory subunit 4 OS=Homo sapiens GN=PSMC1 PE=1 SV=1	P62191	VVGSELIQK	R	Y	0.975	33.2	25.1	16.9	0.409	0	1	0	0	2	972.572	1714.66	106145	250	258	TRUE
G1	26S protease regulatory subunit 6A OS=Homo sapiens GN=PSMC3 PE=1 SV=3	P17980	EKAPSIIFIDELDAIGTK	K	R	0.997	36.4	25	31.6	1.62	0	0	2	0	2	1960.06	3620.57	202730	277	294	TRUE
G1	26S protease regulatory subunit 6A OS=Homo sapiens GN=PSMC3 PE=1 SV=3	P17980	LAGPQLVQMFIGDGAK	K	L	0.997	96.9	25.1	90.6	4.42	0	2	0	0	2	1644.88	3661.09	207990	251	266	TRUE
G1	26S protease regulatory subunit 6A OS=Homo sapiens GN=PSMC3 PE=1 SV=3	P17980	QIQELVEAIVLPMNHK	K	E	0.953	0	0	0	2.28	0	1	0	0	2	1844.99	4489.07	27504	194	209	TRUE
G1	26S protease regulatory subunit 6A OS=Homo sapiens GN=PSMC3 PE=1 SV=3	P17980	QTYFLPVIGLVDAEK	R	L	0.997	62.5	25	53	1.96	0	2	0	0	2	1692.92	3797.44	282988	130	144	TRUE
G1	26S protease regulatory subunit 6A OS=Homo sapiens GN=PSMC3 PE=1 SV=3	P17980	TMLELLNQLDGFQPNTQVK	R	V	0.997	98.2	25	90.5	4.26	0	2	0	0	2	2189.13	3897.56	104381	309	327	TRUE
G1	26S protease regulatory subunit 6A OS=Homo sapiens GN=PSMC3 PE=1 SV=3	P17980	VDILDPALLR	R	S	0.997	45.1	25	32.4	1.11	0	1	0	0	2	1124.67	3006.02	107732	335	344	TRUE
G1	26S protease regulatory subunit 6B OS=Homo sapiens GN=PSMC4 PE=1 SV=2	P43686	ENAPAIIFIDEIDAIATK	K	R	0.997	103	25	96.3	5.19	0	7	1	0	2	1944.03	4526.31	108806	256	273	TRUE
G1	26S protease regulatory subunit 6B OS=Homo sapiens GN=PSMC4 PE=1 SV=2	P43686	IQSIPLVIGQFLEAVDQNTAIVGSTTGSNYYVR	R	I	0.997	75.6	25	72.6	4.25	0	0	2	0	2	3553.85	4891.21	25805.2	82	114	TRUE
G1	26S protease regulatory subunit 6B OS=Homo sapiens GN=PSMC4 PE=1 SV=2	P43686	VVGSEFVQK	R	Y	0.988	34.3	25	19.4	0.208	0	1	0	0	2	992.541	1646.6	60100.5	230	238	TRUE
G1	26S protease regulatory subunit 7 OS=Homo sapiens GN=PSMC2 PE=1 SV=3	P35998	EVVETPLLHPER	R	F	0.995	28.5	25	14.2	1.57	0	1	0	0	2	1418.76	2018.46	122495	189	200	TRUE
G1	26S protease regulatory subunit 7 OS=Homo sapiens GN=PSMC2 PE=1 SV=3	P35998	FDDGAGGDNEVQR	R	T	0.997	68.8	25	58.7	3.85	0	1	0	0	2	1379.58	1351.54	13682.5	285	297	TRUE
G1	26S protease regulatory subunit 7 OS=Homo sapiens GN=PSMC2 PE=1 SV=3	P35998	FVNLGIEPPK	R	G	0.997	53.5	25	25.8	-0.114	0	2	0	0	2	1113.63	2418.15	307395	201	210	TRUE
G1	26S protease regulatory subunit 7 OS=Homo sapiens GN=PSMC2 PE=1 SV=3	P35998	GVLLFGPPGTGK	K	T	0.997	25	25	20	1.13	0	2	0	0	2	1142.66	2584.64	250887	211	222	TRUE
G1	26S protease regulatory subunit 7 OS=Homo sapiens GN=PSMC2 PE=1 SV=3	P35998	TMLELINQLDGFDPR	R	G	0.997	50.1	25	41.4	1.54	0	1	0	0	2	1761.88	3970.59	47669.7	298	312	TRUE
G1	26S protease regulatory subunit 8 OS=Homo sapiens GN=PSMC5 PE=1 SV=1	P62195	AVAHHTDCTFIR	R	V	0.985	29	25	23	0	0	0	2	0	2	1427.68	1460.12	97994	202	213	TRUE
G1	26S protease regulatory subunit 8 OS=Homo sapiens GN=PSMC5 PE=1 SV=1	P62195	EHAPSIIFMDEIDSIGSSR	R	L	0.993	35.6	25	21.7	0.284	0	0	1	0	2	2104	3423.98	78292.9	240	258	TRUE
G1	26S protease regulatory subunit 8 OS=Homo sapiens GN=PSMC5 PE=1 SV=1	P62195	EVIELPVKHPELFEALGIAQPK	K	G	0.997	48.6	25	47.7	2.59	0	0	3	0	2	2457.38	3363.81	484406	163	184	TRUE
G1	26S protease regulatory subunit 8 OS=Homo sapiens GN=PSMC5 PE=1 SV=1	P62195	IAELMPGASGAEVK	K	G	0.997	35.3	25.6	23.6	2.37	0	2	0	0	2	1372.71	2021.12	201566	347	360	TRUE
G1	26S protease regulatory subunit 8 OS=Homo sapiens GN=PSMC5 PE=1 SV=1	P62195	LEGGSGGDSEVQR	R	T	0.997	36.3	25	19.4	1.08	0	1	0	0	2	1290.59	1102.42	3104.03	259	271	TRUE
G1	26S protease regulatory subunit 8 OS=Homo sapiens GN=PSMC5 PE=1 SV=1	P62195	LLREELQLLQEQGSYVGEVVR	R	A	0.997	63	25	57.8	1.46	0	0	2	0	2	2458.33	3455.92	329198	58	78	TRUE
G1	26S protease regulatory subunit 8 OS=Homo sapiens GN=PSMC5 PE=1 SV=1	P62195	TMLELLNQLDGFEATK	R	N	0.997	90.6	25	75.6	5.26	0	4	0	0	2	1822.93	4005.84	187819	272	287	TRUE
G1	26S proteasome non-ATPase regulatory subunit 1 OS=Homo sapiens GN=PSMD1 PE=1 SV=2	Q99460	AAVESLGFILFR	R	T	0.997	60.8	25	51.9	3.23	0	5	0	0	2	1322.75	3824.36	130286	617	628	TRUE
G1	26S proteasome non-ATPase regulatory subunit 1 OS=Homo sapiens GN=PSMD1 PE=1 SV=2	Q99460	DNLEWLAR	R	A	0.987	38	25	26.6	0	0	1	0	0	2	1016.52	2579.15	119875	388	395	TRUE
G1	26S proteasome non-ATPase regulatory subunit 1 OS=Homo sapiens GN=PSMD1 PE=1 SV=2	Q99460	FTATASLGVIHK	K	G	0.997	49.7	25	40.2	3.19	0	2	2	0	2	1244.7	2067.03	351801	402	413	TRUE
G1	26S proteasome non-ATPase regulatory subunit 1 OS=Homo sapiens GN=PSMD1 PE=1 SV=2	Q99460	TPEQCPSVVSLLSESYNPHVR	R	Y	0.997	56.6	25	50.3	2.6	0	0	2	0	2	2399.17	3098.11	198456	629	649	TRUE
G1	26S proteasome non-ATPase regulatory subunit 1 OS=Homo sapiens GN=PSMD1 PE=1 SV=2	Q99460	VSTAVLSITAK	K	A	0.997	44	25	44	1.41	0	2	0	0	2	1089.65	2084.75	222825	828	838	TRUE
G1	26S proteasome non-ATPase regulatory subunit 11 OS=Homo sapiens GN=PSMD11 PE=1 SV=3	O00231	AELRDDPIISTHLAK	R	L	0.987	36.5	25	15.7	0.137	0	0	2	0	2	1678.91	2013.85	316755	311	325	TRUE
G1	26S proteasome non-ATPase regulatory subunit 11 OS=Homo sapiens GN=PSMD11 PE=1 SV=3	O00231	EASIDILHSIVK	R	R	0.997	34.4	25	27.6	0	0	2	0	0	2	1324.75	2784.18	504357	21	32	TRUE
G1	26S proteasome non-ATPase regulatory subunit 11 OS=Homo sapiens GN=PSMD11 PE=1 SV=3	O00231	EQSILELGSLLAK	K	T	0.997	36.9	25	33.7	0	0	3	0	0	2	1400.8	3506.76	459932	47	59	TRUE
G1	26S proteasome non-ATPase regulatory subunit 11 OS=Homo sapiens GN=PSMD11 PE=1 SV=3	O00231	IMLNTPEDVQALVSGK	K	L	0.997	46.5	25.1	35.2	2.96	0	2	0	0	2	1714.9	3088.04	271069	259	274	TRUE
G1	26S proteasome non-ATPase regulatory subunit 11 OS=Homo sapiens GN=PSMD11 PE=1 SV=3	O00231	LYDNLLEQNLIR	K	V	0.997	57.1	25	37.4	0.102	0	4	0	0	2	1503.82	3065.96	1054180	326	337	TRUE
G1	26S proteasome non-ATPase regulatory subunit 11 OS=Homo sapiens GN=PSMD11 PE=1 SV=3	O00231	TTANAIYCPPK	R	L	0.983	25.8	25	23.1	0	0	2	0	0	2	1235.61	1615.22	153951	195	205	TRUE
G1	26S proteasome non-ATPase regulatory subunit 11 OS=Homo sapiens GN=PSMD11 PE=1 SV=3	O00231	TYHALSNLPK	K	A	0.983	30	25.8	7.71	0.886	0	1	0	0	2	1143.62	1735	123549	176	185	TRUE
G1	26S proteasome non-ATPase regulatory subunit 11 OS=Homo sapiens GN=PSMD11 PE=1 SV=3	O00231	VQIEHISSLIK	R	L	0.997	41.9	25	29	2.4	0	2	0	0	2	1266.74	2307	331690	345	355	TRUE
G1	26S proteasome non-ATPase regulatory subunit 12 OS=Homo sapiens GN=PSMD12 PE=1 SV=3	O00232	AIYDTPCIQAESEK	R	W	0.997	79.9	25	59.9	3.54	0	2	0	0	2	1624.75	2009.37	163564	249	262	TRUE
G1	26S proteasome non-ATPase regulatory subunit 12 OS=Homo sapiens GN=PSMD12 PE=1 SV=3	O00232	KGSLESPATDVFGSTEEGEKR	R	W	0.997	56.7	25	49.4	1.74	0	0	2	0	2	2224.07	2029.46	469211	330	350	TRUE
G1	26S proteasome non-ATPase regulatory subunit 12 OS=Homo sapiens GN=PSMD12 PE=1 SV=3	O00232	LAGIINFQRPK	R	D	0.997	32.1	25	23.9	1.39	0	2	0	0	2	1256.75	2255.07	596477	409	419	TRUE
G1	26S proteasome non-ATPase regulatory subunit 12 OS=Homo sapiens GN=PSMD12 PE=1 SV=3	O00232	LFTTMELMR	K	W	0.997	56.5	25	36.2	0	0	2	0	0	2	1141.57	2803.89	228002	308	316	TRUE
G1	26S proteasome non-ATPase regulatory subunit 12 OS=Homo sapiens GN=PSMD12 PE=1 SV=3	O00232	LNSLMSLVNK	K	T	0.997	46.9	25.2	33.1	-0.0414	0	2	0	0	2	1118.62	2631.95	561512	432	441	TRUE
G1	26S proteasome non-ATPase regulatory subunit 12 OS=Homo sapiens GN=PSMD12 PE=1 SV=3	O00232	MAQLLDLSVDESEAFLSNLVVNK	R	T	0.997	123	25	116	6.36	0	1	0	0	2	2535.3	4582.3	10416.5	378	400	TRUE
G1	26S proteasome non-ATPase regulatory subunit 13 OS=Homo sapiens GN=PSMD13 PE=1 SV=2	Q9UNM6	ETIEDVEEMLNNLPGVTSVHSR	K	F	0.997	67.3	25	59.8	1.39	0	0	3	0	2	2469.19	3808.27	264718	133	154	TRUE
G1	26S proteasome non-ATPase regulatory subunit 13 OS=Homo sapiens GN=PSMD13 PE=1 SV=2	Q9UNM6	ITVNEVELLVMK	K	A	0.997	94.5	25	87.2	2.8	0	2	0	0	2	1387.79	3519.83	168324	302	313	TRUE
G1	26S proteasome non-ATPase regulatory subunit 13 OS=Homo sapiens GN=PSMD13 PE=1 SV=2	Q9UNM6	LNIGDLQVTK	K	E	0.997	52.5	25.2	36.5	0.553	0	2	0	0	2	1100.63	2453.87	308822	123	132	TRUE
G1	26S proteasome non-ATPase regulatory subunit 13 OS=Homo sapiens GN=PSMD13 PE=1 SV=2	Q9UNM6	LYENFISEFEHR	K	V	0.997	51.6	25	42.5	2.96	0	3	1	0	2	1583.75	3158.61	484716	59	70	TRUE
G1	26S proteasome non-ATPase regulatory subunit 13 OS=Homo sapiens GN=PSMD13 PE=1 SV=2	Q9UNM6	QWLIDTLYAFNSGNVER	R	F	0.997	138	25	123	5.89	0	2	2	0	2	2026	3935.82	202203	231	247	TRUE
G1	26S proteasome non-ATPase regulatory subunit 13 OS=Homo sapiens GN=PSMD13 PE=1 SV=2	Q9UNM6	SMEMLVEHQAHDILT	K	-	0.997	48.4	25	38.8	0.469	0	2	0	0	2	1753.82	2917.88	171994	362	376	TRUE
G1	26S proteasome non-ATPase regulatory subunit 13 OS=Homo sapiens GN=PSMD13 PE=1 SV=2	Q9UNM6	SSDEAVILCK	K	T	0.997	41.9	25.6	24.4	1.19	0	2	0	0	2	1121.55	1737.11	116802	106	115	TRUE
G1	26S proteasome non-ATPase regulatory subunit 13 OS=Homo sapiens GN=PSMD13 PE=1 SV=2	Q9UNM6	TAWGQQPDLAANEAQLLR	K	K	0.997	102	25.1	91.3	4.54	0	2	0	0	2	1982.01	2900.76	184740	253	270	TRUE
G1	26S proteasome non-ATPase regulatory subunit 13 OS=Homo sapiens GN=PSMD13 PE=1 SV=2	Q9UNM6	VLDLQQIK	R	G	0.987	42.8	25	31.7	0.824	0	2	0	0	2	956.578	2143.86	377434	340	347	TRUE
G1	26S proteasome non-ATPase regulatory subunit 13 OS=Homo sapiens GN=PSMD13 PE=1 SV=2	Q9UNM6	VNPLSLVEIILHVVR	R	Q	0.995	27.7	25	27.7	0.495	0	0	1	0	2	1701.04	4892.04	12321.4	71	85	TRUE
G1	26S proteasome non-ATPase regulatory subunit 13 OS=Homo sapiens GN=PSMD13 PE=1 SV=2	Q9UNM6	YYQTIGNHASYYK	K	D	0.997	66.7	25	63.7	4.57	0	2	1	0	2	1607.75	1791.56	295529	162	174	TRUE
G1	26S proteasome non-ATPase regulatory subunit 14 OS=Homo sapiens GN=PSMD14 PE=1 SV=1	O00487	AGVPMEVMGLMLGEFVDDYTVR	R	V	0.997	64.3	25	58	2.96	0	2	1	0	2	2429.16	4855.77	15516.6	47	68	TRUE
G1	26S proteasome non-ATPase regulatory subunit 14 OS=Homo sapiens GN=PSMD14 PE=1 SV=1	O00487	AVAVVVDPIQSVK	R	G	0.997	44.7	25	37.6	0.509	0	3	0	0	2	1324.78	2355.56	284383	140	152	TRUE
G1	26S proteasome non-ATPase regulatory subunit 14 OS=Homo sapiens GN=PSMD14 PE=1 SV=1	O00487	AVEEEDKMTPEQLAIK	K	N	0.997	75.2	25.3	60.5	2.24	0	2	0	0	2	1830.92	2091.61	66348.5	258	273	TRUE
G1	26S proteasome non-ATPase regulatory subunit 14 OS=Homo sapiens GN=PSMD14 PE=1 SV=1	O00487	LGGGMPGLGQGPPTDAPAVDTAEQVYISSLALLK	R	M	0.997	69.2	25	61.4	3.89	0	0	3	0	2	3323.72	4358.84	40396.4	7	40	TRUE
G1	26S proteasome non-ATPase regulatory subunit 14 OS=Homo sapiens GN=PSMD14 PE=1 SV=1	O00487	LINANMMVLGHEPR	R	Q	0.952	24.6	25.3	19.2	0	0	0	1	0	2	1594.82	2456.71	107692	162	175	TRUE
G1	26S proteasome non-ATPase regulatory subunit 14 OS=Homo sapiens GN=PSMD14 PE=1 SV=1	O00487	VVIDAFR	K	L	0.966	22.5	25	12.9	1	0	1	0	0	2	819.472	2083.28	77024.8	155	161	TRUE
G1	26S proteasome non-ATPase regulatory subunit 2 OS=Homo sapiens GN=PSMD2 PE=1 SV=3	Q13200	APVQPQQSPAAAPGGTDEKPSGK	K	E	0.997	57.6	25.3	50.7	2.96	0	2	5	0	2	2218.11	1314.71	32283.1	9	31	TRUE
G1	26S proteasome non-ATPase regulatory subunit 2 OS=Homo sapiens GN=PSMD2 PE=1 SV=3	Q13200	AVPLALALISVSNPR	R	L	0.997	52.1	25	52.1	3.68	0	4	4	0	2	1520.92	3658.79	374960	689	703	TRUE
G1	26S proteasome non-ATPase regulatory subunit 2 OS=Homo sapiens GN=PSMD2 PE=1 SV=3	Q13200	DKAPVQPQQSPAAAPGGTDEKPSGK	R	E	0.997	51.5	25	45.8	2.8	0	0	3	2	2	2461.23	1307.08	117150	7	31	TRUE
G1	26S proteasome non-ATPase regulatory subunit 2 OS=Homo sapiens GN=PSMD2 PE=1 SV=3	Q13200	FAADIISVLAMTMSGER	R	E	0.997	61.5	25	60.5	1.74	0	5	2	0	2	1811.9	4473.89	58078.3	121	137	TRUE
G1	26S proteasome non-ATPase regulatory subunit 2 OS=Homo sapiens GN=PSMD2 PE=1 SV=3	Q13200	FAADIISVLAMTMSGERECLK	R	Y	0.986	25.7	25	23.7	0.319	0	0	1	0	2	2342.16	4323.62	12512.3	121	141	TRUE
G1	26S proteasome non-ATPase regulatory subunit 2 OS=Homo sapiens GN=PSMD2 PE=1 SV=3	Q13200	GTLTLCPYHSDR	K	Q	0.997	39.3	25	32.5	1.49	0	2	0	0	2	1419.67	1870.27	115103	774	785	TRUE
G1	26S proteasome non-ATPase regulatory subunit 2 OS=Homo sapiens GN=PSMD2 PE=1 SV=3	Q13200	LKEIYENMAPGENKR	K	F	0.997	32.9	25.1	29.1	0.301	0	0	2	0	2	1791.91	1766.87	145758	106	120	TRUE
G1	26S proteasome non-ATPase regulatory subunit 2 OS=Homo sapiens GN=PSMD2 PE=1 SV=3	Q13200	LNILDTLSK	R	F	0.989	42.5	25	12.5	-0.279	0	1	0	0	2	1016.6	2768.38	111440	704	712	TRUE
G1	26S proteasome non-ATPase regulatory subunit 2 OS=Homo sapiens GN=PSMD2 PE=1 SV=3	Q13200	MNLASSFVNGFVNAAFGQDK	R	L	0.997	67.1	25	63.3	5.12	0	3	2	0	2	2117.01	4330.55	70030.7	370	389	TRUE
G1	26S proteasome non-ATPase regulatory subunit 2 OS=Homo sapiens GN=PSMD2 PE=1 SV=3	Q13200	NECDPALALLSDYVLHNSNTMR	R	L	0.997	33.9	25	30.8	0.77	0	0	2	0	2	2533.18	3949.04	83979.8	457	478	TRUE
G1	26S proteasome non-ATPase regulatory subunit 2 OS=Homo sapiens GN=PSMD2 PE=1 SV=3	Q13200	SFANTLVDVCAYAGSGNVLK	R	V	0.997	66.4	25	53.2	1.49	0	1	0	0	2	2086.03	3296.27	95338.8	589	608	TRUE
G1	26S proteasome non-ATPase regulatory subunit 2 OS=Homo sapiens GN=PSMD2 PE=1 SV=3	Q13200	SGALLACGIVNSGVR	K	N	0.997	58.2	25.5	38.7	1.74	0	2	0	0	2	1473.78	2424.83	301675	442	456	TRUE
G1	26S proteasome non-ATPase regulatory subunit 2 OS=Homo sapiens GN=PSMD2 PE=1 SV=3	Q13200	SSTTSMTSVPKPLK	R	F	0.997	57.9	25	44.8	2.25	0	4	0	0	2	1463.78	1554.68	105170	84	97	TRUE
G1	26S proteasome non-ATPase regulatory subunit 2 OS=Homo sapiens GN=PSMD2 PE=1 SV=3	Q13200	TFGHLLR	R	Y	0.95	22.6	25	10.2	1.11	0	1	0	0	2	843.484	1858.67	101147	674	680	TRUE
G1	26S proteasome non-ATPase regulatory subunit 2 OS=Homo sapiens GN=PSMD2 PE=1 SV=3	Q13200	TITGFQTHTTPVLLAHGER	K	A	0.997	48	25	47.8	0.167	0	0	3	0	2	2079.1	2249.24	716490	861	879	TRUE
G1	26S proteasome non-ATPase regulatory subunit 2 OS=Homo sapiens GN=PSMD2 PE=1 SV=3	Q13200	VGQAVDVVGQAGKPK	R	T	0.997	81.1	25	68.5	1.89	0	6	3	0	2	1452.82	1518.46	360676	846	860	TRUE
G1	26S proteasome non-ATPase regulatory subunit 2 OS=Homo sapiens GN=PSMD2 PE=1 SV=3	Q13200	VQREPLLTLVK	K	E	0.982	28.6	25	22.7	0.187	0	1	2	0	2	1295.8	2431.88	475792	179	189	TRUE
G1	26S proteasome non-ATPase regulatory subunit 2 OS=Homo sapiens GN=PSMD2 PE=1 SV=3	Q13200	WLPLGLGLNHLGK	R	G	0.997	40.7	25	26.6	4.23	0	1	2	0	2	1417.83	3276.96	258944	557	569	TRUE
G1	26S proteasome non-ATPase regulatory subunit 3 OS=Homo sapiens GN=PSMD3 PE=1 SV=2	O43242	AIQLEYSEAR	K	R	0.997	61.5	25.1	53.1	1.48	0	2	0	0	2	1179.6	1939.66	293932	297	306	TRUE
G1	26S proteasome non-ATPase regulatory subunit 3 OS=Homo sapiens GN=PSMD3 PE=1 SV=2	O43242	AVQGFFTSNNATR	K	D	0.997	68.9	25	58.5	3.46	0	2	0	0	2	1412.69	2104.38	317890	116	128	TRUE
G1	26S proteasome non-ATPase regulatory subunit 3 OS=Homo sapiens GN=PSMD3 PE=1 SV=2	O43242	FNQVLDQFGEK	K	F	0.997	44.3	25	19.3	1.66	0	2	0	0	2	1324.65	2357.34	279609	375	385	TRUE
G1	26S proteasome non-ATPase regulatory subunit 3 OS=Homo sapiens GN=PSMD3 PE=1 SV=2	O43242	HDADGQATLLNLLLR	R	N	0.997	97.9	25	95.8	5.92	0	2	2	0	2	1649.9	3684.9	409571	242	256	TRUE
G1	26S proteasome non-ATPase regulatory subunit 3 OS=Homo sapiens GN=PSMD3 PE=1 SV=2	O43242	ISLADIAQK	R	L	0.996	44	25.3	17.2	-0.0792	0	2	0	0	2	958.557	2217.26	373900	417	425	TRUE
G1	26S proteasome non-ATPase regulatory subunit 3 OS=Homo sapiens GN=PSMD3 PE=1 SV=2	O43242	LQLDSPEDAEFIVAK	K	A	0.997	74.4	25.1	55.3	3.89	0	2	0	0	2	1674.86	2809.9	190774	426	440	TRUE
G1	26S proteasome non-ATPase regulatory subunit 3 OS=Homo sapiens GN=PSMD3 PE=1 SV=2	O43242	NYLHYSLYDQAEK	R	L	0.997	55.1	25	49.5	2.51	0	2	0	0	2	1643.77	2232.21	237392	257	269	TRUE
G1	26S proteasome non-ATPase regulatory subunit 3 OS=Homo sapiens GN=PSMD3 PE=1 SV=2	O43242	RLNHYVLYK	R	A	0.989	31.7	25	23.4	-0.732	0	0	1	0	2	1205.68	1699.29	94640.9	107	115	TRUE
G1	26S proteasome non-ATPase regulatory subunit 3 OS=Homo sapiens GN=PSMD3 PE=1 SV=2	O43242	VYEFLDKLDVVR	R	S	0.997	54.1	25	42.5	1.1	0	0	2	0	2	1495.82	3030.96	298010	217	228	TRUE
G1	26S proteasome non-ATPase regulatory subunit 5 OS=Homo sapiens GN=PSMD5 PE=1 SV=3	Q16401	ILTLSQIGR	K	I	0.983	32.8	25	20	0.215	0	1	0	0	2	1000.62	2329.37	129329	101	109	TRUE
G1	26S proteasome non-ATPase regulatory subunit 5 OS=Homo sapiens GN=PSMD5 PE=1 SV=3	Q16401	ISLTQAGLEALFESNLLDDLK	R	S	0.997	122	25	110	4.66	0	2	0	0	2	2290.22	4493.03	19377.5	152	172	TRUE
G1	26S proteasome non-ATPase regulatory subunit 5 OS=Homo sapiens GN=PSMD5 PE=1 SV=3	Q16401	IVENSDAVTEILNNAELLK	R	Q	0.994	0	0	0	3.57	0	1	0	0	2	2085.11	3663.51	110114	110	128	TRUE
G1	26S proteasome non-ATPase regulatory subunit 5 OS=Homo sapiens GN=PSMD5 PE=1 SV=3	Q16401	LEAPLEELR	R	A	0.992	37.3	25	18.8	0.538	0	1	0	0	2	1069.59	2373.92	86050	15	23	TRUE
G1	26S proteasome non-ATPase regulatory subunit 5 OS=Homo sapiens GN=PSMD5 PE=1 SV=3	Q16401	LGPLFSLLNENHR	R	E	0.997	33.3	25	31	0.509	0	0	2	0	2	1509.82	3220.46	200243	46	58	TRUE
G1	26S proteasome non-ATPase regulatory subunit 5 OS=Homo sapiens GN=PSMD5 PE=1 SV=3	Q16401	LMFNSPGFVEYVVDR	K	S	0.997	97.8	25	79.8	3.92	0	2	0	0	2	1772.87	3579.22	119036	430	444	TRUE
G1	26S proteasome non-ATPase regulatory subunit 5 OS=Homo sapiens GN=PSMD5 PE=1 SV=3	Q16401	TIAEIFGNPNYLR	K	L	0.997	48.8	25.4	43.6	1.08	0	2	0	0	2	1507.79	3085.23	296053	468	480	TRUE
G1	26S proteasome non-ATPase regulatory subunit 5 OS=Homo sapiens GN=PSMD5 PE=1 SV=3	Q16401	VFTAIANQPWAQK	K	L	0.997	54.9	25.5	25.5	1	0	2	0	0	2	1473.78	2500.48	271668	417	429	TRUE
G1	26S proteasome non-ATPase regulatory subunit 6 OS=Homo sapiens GN=PSMD6 PE=1 SV=1	Q15008	FLLSLPEHR	R	G	0.996	33.8	25	25.9	0.284	0	2	0	0	2	1111.63	2535.78	207432	24	32	TRUE
G1	26S proteasome non-ATPase regulatory subunit 6 OS=Homo sapiens GN=PSMD6 PE=1 SV=1	Q15008	GAEILEVLHSLPAVR	K	Q	0.997	87.2	25	73.1	3.46	0	2	2	0	2	1603.92	3508.06	470361	243	257	TRUE
G1	26S proteasome non-ATPase regulatory subunit 6 OS=Homo sapiens GN=PSMD6 PE=1 SV=1	Q15008	IGDKEGALTAFR	R	K	0.997	40.2	25	31.1	-0.653	0	0	2	0	2	1277.68	1993.11	161152	114	125	TRUE
G1	26S proteasome non-ATPase regulatory subunit 6 OS=Homo sapiens GN=PSMD6 PE=1 SV=1	Q15008	IGLFYMDNDLITR	R	N	0.997	63.6	25	51.8	1.68	0	2	0	0	2	1570.79	3436.6	287818	147	159	TRUE
G1	26S proteasome non-ATPase regulatory subunit 6 OS=Homo sapiens GN=PSMD6 PE=1 SV=1	Q15008	IHAYSQLLESYR	R	S	0.997	26.2	25.3	12.1	2.92	0	1	0	0	2	1479.76	2471.45	74802.4	301	312	TRUE
G1	26S proteasome non-ATPase regulatory subunit 6 OS=Homo sapiens GN=PSMD6 PE=1 SV=1	Q15008	PLENLEEEGLPK	M	N	0.997	86.6	25	77.3	2.89	0	2	0	0	1	1367.71	2286.11	193699	2	13	TRUE
G1	26S proteasome non-ATPase regulatory subunit 6 OS=Homo sapiens GN=PSMD6 PE=1 SV=1	Q15008	RLDEELEDAEK	K	N	0.997	51.4	25	34	0.569	0	2	0	0	2	1346.64	1811.14	116142	83	93	TRUE
G1	26S proteasome non-ATPase regulatory subunit 6 OS=Homo sapiens GN=PSMD6 PE=1 SV=1	Q15008	RLDEELEDAEKNLGESEIR	K	D	0.989	25.6	25	25.6	0.0757	0	0	1	0	2	2245.09	2825.81	319095	83	101	TRUE
G1	26S proteasome non-ATPase regulatory subunit 6 OS=Homo sapiens GN=PSMD6 PE=1 SV=1	Q15008	YSVFFQSLAVVEQEMK	R	K	0.997	90.4	25	81.1	3.48	0	5	1	0	2	1904.95	4241.12	268366	268	283	TRUE
G1	26S proteasome non-ATPase regulatory subunit 7 OS=Homo sapiens GN=PSMD7 PE=1 SV=2	P51665	DIKDTTVGTLSQR	R	I	0.997	53.8	25.6	47	1.07	0	4	0	0	2	1433.76	1834.02	160343	178	190	TRUE
G1	26S proteasome non-ATPase regulatory subunit 7 OS=Homo sapiens GN=PSMD7 PE=1 SV=2	P51665	SVVALHNLINNK	R	I	0.997	44.2	25	39.3	2.66	0	2	0	0	2	1321.76	2176.29	252438	268	279	TRUE
G1	26S proteasome non-ATPase regulatory subunit 7 OS=Homo sapiens GN=PSMD7 PE=1 SV=2	P51665	TFEHVTSEIGAEEAEEVGVEHLLR	K	D	0.997	95.7	25	89.6	4.27	0	0	3	2	2	2681.31	3189.11	489142	154	177	TRUE
G1	26S proteasome non-ATPase regulatory subunit 7 OS=Homo sapiens GN=PSMD7 PE=1 SV=2	P51665	TNDQMVVVYLASLIR	K	S	0.997	106	25	90.6	1.8	0	2	1	0	2	1721.93	4297.35	30735.3	253	267	TRUE
G1	26S proteasome non-ATPase regulatory subunit 7 OS=Homo sapiens GN=PSMD7 PE=1 SV=2	P51665	VVVHPLVLLSVVDHFNR	K	I	0.997	64.9	25	63.2	1.6	0	0	5	3	2	1943.12	3666.23	717755	9	25	TRUE
G1	26S proteasome non-ATPase regulatory subunit 8 OS=Homo sapiens GN=PSMD8 PE=1 SV=2	P48556	GWVLGPNNYYSFASQQQKPEDTTIPSTELAK	R	Q	0.997	42	25	32.4	3.23	0	0	2	0	2	3469.69	3154.92	126809	307	337	TRUE
G1	26S proteasome non-ATPase regulatory subunit 8 OS=Homo sapiens GN=PSMD8 PE=1 SV=2	P48556	HPVSLEQYLMEGSYNK	K	V	0.997	53.8	25	46.9	2.32	0	2	2	0	2	1894.9	3003.79	296320	228	243	TRUE
G1	26S proteasome non-ATPase regulatory subunit 8 OS=Homo sapiens GN=PSMD8 PE=1 SV=2	P48556	LVLLELNFLPTTGTK	K	L	0.997	72.3	25	66.2	0.824	0	1	0	0	2	1658.97	3843.27	35795.7	121	135	TRUE
G1	28S ribosomal protein S22, mitochondrial OS=Homo sapiens GN=MRPS22 PE=1 SV=1	P82650	LMTQAQLEEATR	K	Q	0.997	70.5	25.1	53.1	3.39	0	2	0	0	2	1390.7	2105.29	173799	105	116	TRUE
G1	28S ribosomal protein S22, mitochondrial OS=Homo sapiens GN=MRPS22 PE=1 SV=1	P82650	VPINDVLAEDKILEGTETTK	R	Y	0.997	56.4	25	51	1.89	0	0	1	0	2	2185.16	2841.79	134008	136	155	TRUE
G1	28S ribosomal protein S25, mitochondrial OS=Homo sapiens GN=MRPS25 PE=1 SV=1	P82663	FVFFNIPQIQYK	K	N	0.997	49.2	25	43.6	1.64	0	2	0	0	2	1543.83	3726.86	75414.2	47	58	TRUE
G1	28S ribosomal protein S25, mitochondrial OS=Homo sapiens GN=MRPS25 PE=1 SV=1	P82663	NPWVQIMMFK	K	N	0.997	28.7	25.3	21.4	2.4	0	1	0	0	2	1293.65	3672.06	24491.8	59	68	TRUE
G1	28S ribosomal protein S26, mitochondrial OS=Homo sapiens GN=MRPS26 PE=1 SV=1	Q9BYN8	MEFVSEVQR	R	K	0.967	31.2	25	15.8	0	0	1	0	0	2	1124.54	2067.39	65190.9	72	80	TRUE
G1	28S ribosomal protein S26, mitochondrial OS=Homo sapiens GN=MRPS26 PE=1 SV=1	Q9BYN8	VNMPPAVDPAEFFVLMER	R	Y	0.997	43	25.1	40.5	2.48	0	3	0	0	2	2062.01	4244.28	20546.1	42	59	TRUE
G1	28S ribosomal protein S27, mitochondrial OS=Homo sapiens GN=MRPS27 PE=1 SV=3	Q92552	ALTSADGASEEQSQNDEDNQGSEK	K	L	0.997	66.8	25	66.8	4.21	0	0	3	0	2	2510.04	1333.12	18707.9	289	312	TRUE
G1	28S ribosomal protein S27, mitochondrial OS=Homo sapiens GN=MRPS27 PE=1 SV=3	Q92552	EALDVLGAVLK	R	A	0.997	60.5	25	48.2	0.745	0	2	0	0	2	1127.67	3225.94	179931	278	288	TRUE
G1	28S ribosomal protein S27, mitochondrial OS=Homo sapiens GN=MRPS27 PE=1 SV=3	Q92552	IESEGLLSLTTQLVK	K	E	0.997	85.1	25	70.9	2.72	0	2	0	0	2	1630.93	3527.86	112077	347	361	TRUE
G1	28S ribosomal protein S27, mitochondrial OS=Homo sapiens GN=MRPS27 PE=1 SV=3	Q92552	NFGASLLLPGLK	R	Q	0.997	60.3	25	52.6	1.51	0	2	0	0	2	1229.73	3288.32	149014	203	214	TRUE
G1	28S ribosomal protein S29, mitochondrial OS=Homo sapiens GN=DAP3 PE=1 SV=1	P51398	EGFDALDPFIPILVSNYNPK	K	E	0.997	72.7	25	70.3	5.33	0	2	0	0	2	2249.15	4217.81	47705.4	332	351	TRUE
G1	28S ribosomal protein S29, mitochondrial OS=Homo sapiens GN=DAP3 PE=1 SV=1	P51398	ELLFLSNANPSLLER	K	H	0.997	77.5	25	71.8	3.28	0	2	0	0	2	1715.93	3416.6	208678	379	393	TRUE
G1	28S ribosomal protein S29, mitochondrial OS=Homo sapiens GN=DAP3 PE=1 SV=1	P51398	FDQPLEASTWLK	R	N	0.997	47.2	25.3	32.3	1.19	0	2	0	0	2	1434.73	2972.38	159887	178	189	TRUE
G1	28S ribosomal protein S34, mitochondrial OS=Homo sapiens GN=MRPS34 PE=1 SV=2	P82930	AWGILTFK	K	G	0.997	34.6	25	24.6	1.31	0	2	0	0	2	935.535	3171.97	101489	114	121	TRUE
G1	28S ribosomal protein S34, mitochondrial OS=Homo sapiens GN=MRPS34 PE=1 SV=2	P82930	LPLFGLGR	R	L	0.997	42.9	25	33	1.44	0	2	0	0	2	872.535	2858.96	156163	71	78	TRUE
G1	28S ribosomal protein S35, mitochondrial OS=Homo sapiens GN=MRPS35 PE=1 SV=1	P82673	IPNFLHLTPVAIK	K	K	0.997	42.6	25	36.5	-0.23	0	0	1	0	2	1462.88	3205.56	68677.7	108	120	TRUE
G1	28S ribosomal protein S35, mitochondrial OS=Homo sapiens GN=MRPS35 PE=1 SV=1	P82673	NILETLLQMK	R	A	0.997	49.4	25	32.6	0.77	0	4	0	0	2	1202.68	4018.02	117347	261	270	TRUE
G1	39S ribosomal protein L1, mitochondrial OS=Homo sapiens GN=MRPL1 PE=1 SV=2	Q9BYD6	HRPLNLGPFVVR	R	A	0.997	39.8	25	26.6	1.92	0	0	1	0	2	1404.82	2482.05	142220	281	292	TRUE
G1	39S ribosomal protein L1, mitochondrial OS=Homo sapiens GN=MRPL1 PE=1 SV=2	Q9BYD6	NVEPFTSVLSLPYPFASEINK	K	V	0.997	67.8	25	61.5	4.22	0	2	0	0	2	2352.21	4014.11	41114.3	136	156	TRUE
G1	39S ribosomal protein L13, mitochondrial OS=Homo sapiens GN=MRPL13 PE=1 SV=1	Q9BYD1	IWYLLDGK	R	M	0.972	27.9	25	20	0.481	0	1	0	0	2	1007.56	3052.59	39844.3	17	24	TRUE
G1	39S ribosomal protein L13, mitochondrial OS=Homo sapiens GN=MRPL13 PE=1 SV=1	Q9BYD1	LHLFPDEYIPEDILK	R	N	0.997	53.2	25	46.7	2.43	0	2	0	0	2	1841.97	3553.05	31441.3	125	139	TRUE
G1	39S ribosomal protein L13, mitochondrial OS=Homo sapiens GN=MRPL13 PE=1 SV=1	Q9BYD1	RLDEYTQEEIDAFPR	K	L	0.997	39.1	25	31.3	1.05	0	0	1	0	2	1881.9	2594.51	71941.9	154	168	TRUE
G1	39S ribosomal protein L17, mitochondrial OS=Homo sapiens GN=MRPL17 PE=1 SV=1	Q9NRX2	NLLTGLVR	R	H	0.974	38.3	25	8.48	-0.613	0	2	0	0	2	885.552	2744.47	97578.4	31	38	TRUE
G1	39S ribosomal protein L17, mitochondrial OS=Homo sapiens GN=MRPL17 PE=1 SV=1	Q9NRX2	RDSHLTLLNQLLQGLR	R	Q	0.997	65	25	33.8	1.09	0	0	1	0	2	1877.07	3856.61	41558.3	138	153	TRUE
G1	39S ribosomal protein L47, mitochondrial OS=Homo sapiens GN=MRPL47 PE=1 SV=2	Q9HD33	FFALPYVDHFLR	R	L	0.997	25.1	25	16.5	2.92	0	1	0	0	2	1524.8	3750.29	16188.2	199	210	TRUE
G1	39S ribosomal protein L47, mitochondrial OS=Homo sapiens GN=MRPL47 PE=1 SV=2	Q9HD33	NMLLTLEQEAK	R	R	0.997	53.5	25.6	23.4	0	0	2	0	0	2	1289.68	3010.54	47740.2	110	120	TRUE
G1	3-hydroxyacyl-CoA dehydrogenase type-2 OS=Homo sapiens GN=HSD17B10 PE=1 SV=3	Q99714	GGIVGMTLPIAR	K	D	0.997	43.6	25.4	31.5	1.29	0	2	0	0	2	1200.68	2537.97	322813	173	184	TRUE
G1	3-hydroxyacyl-CoA dehydrogenase type-2 OS=Homo sapiens GN=HSD17B10 PE=1 SV=3	Q99714	GLVAVITGGASGLGLATAER	K	L	0.997	131	25	125	8.06	0	4	0	0	2	1813.02	3458.71	206894	10	29	TRUE
G1	3-hydroxyacyl-CoA dehydrogenase type-2 OS=Homo sapiens GN=HSD17B10 PE=1 SV=3	Q99714	GQTHTLEDFQR	K	V	0.997	73.3	25	60.2	1.85	0	2	0	0	2	1331.63	1695.99	119259	106	116	TRUE
G1	3-hydroxyacyl-CoA dehydrogenase type-2 OS=Homo sapiens GN=HSD17B10 PE=1 SV=3	Q99714	GVIINTASVAAFEGQVGQAAYSASK	R	G	0.997	138	25	132	8.74	0	3	5	0	2	2439.25	3507.61	284533	148	172	TRUE
G1	3-hydroxyacyl-CoA dehydrogenase type-2 OS=Homo sapiens GN=HSD17B10 PE=1 SV=3	Q99714	KGQTHTLEDFQR	K	V	0.997	35.8	25.3	18.5	2.54	0	1	0	0	2	1459.73	1587.84	21151.1	105	116	TRUE
G1	3-hydroxyacyl-CoA dehydrogenase type-2 OS=Homo sapiens GN=HSD17B10 PE=1 SV=3	Q99714	KLGNNCVFAPADVTSEKDVQTALALAK	K	G	0.997	48.8	25	44.3	2.92	0	0	1	1	2	2860.49	3124.32	168193	53	79	TRUE
G1	3-hydroxyacyl-CoA dehydrogenase type-2 OS=Homo sapiens GN=HSD17B10 PE=1 SV=3	Q99714	LGNNCVFAPADVTSEKDVQTALALAK	K	G	0.997	35.6	25	35.2	1.52	0	0	2	0	2	2732.39	3274.93	348190	54	79	TRUE
G1	3-hydroxyacyl-CoA dehydrogenase type-2 OS=Homo sapiens GN=HSD17B10 PE=1 SV=3	Q99714	LVAGEMGQNEPDQGGQR	R	G	0.997	98.8	25	84.9	2.51	0	8	2	0	2	1801.81	1542.54	163243	131	147	TRUE
G1	3-hydroxyacyl-CoA dehydrogenase type-2 OS=Homo sapiens GN=HSD17B10 PE=1 SV=3	Q99714	LVGQGASAVLLDLPNSGGEAQAK	R	K	0.997	122	25	117	4.52	0	2	1	0	2	2195.17	2855.23	371953	30	52	TRUE
G1	3-hydroxyacyl-CoA dehydrogenase type-2 OS=Homo sapiens GN=HSD17B10 PE=1 SV=3	Q99714	VDVAVNCAGIAVASK	R	T	0.997	76.4	25.4	64.4	4.51	0	2	0	0	2	1473.77	2132.36	158477	85	99	TRUE
G1	3-hydroxyacyl-CoA dehydrogenase type-2 OS=Homo sapiens GN=HSD17B10 PE=1 SV=3	Q99714	VMTIAPGLFGTPLLTSLPEK	R	V	0.997	103	25	89.4	5.21	0	4	2	0	2	2085.17	3879.81	200633	193	212	TRUE
G1	40S ribosomal protein S10 OS=Homo sapiens GN=RPS10 PE=1 SV=1	P46783	AEAGAGSATEFQFR	K	G	0.997	78.6	25	65.2	3.4	0	3	0	0	2	1441.67	2183.78	369159	140	153	FALSE	Q9NQ39
G1	40S ribosomal protein S10 OS=Homo sapiens GN=RPS10 PE=1 SV=1	P46783	DYLHLPPEIVPATLR	R	R	0.997	50.7	25	34.7	1.42	0	3	7	0	2	1733.96	3279.62	1584140	81	95	TRUE
G1	40S ribosomal protein S10 OS=Homo sapiens GN=RPS10 PE=1 SV=1	P46783	HFYWYLTNEGIQYLR	R	D	0.997	83.5	25	73.3	6.25	0	3	5	0	2	2002.98	3514.73	607909	66	80	TRUE
G1	40S ribosomal protein S10 OS=Homo sapiens GN=RPS10 PE=1 SV=1	P46783	HPELADKNVPNLHVMK	K	A	0.971	24.3	25	21	-0.792	0	0	0	1	2	1857.96	1781.92	141317	32	47	FALSE	Q9NQ39
G1	40S ribosomal protein S10 OS=Homo sapiens GN=RPS10 PE=1 SV=1	P46783	IAIYELLFK	R	E	0.997	55.5	25	50.6	1.36	0	14	0	0	2	1109.66	3968.67	1198110	9	17	TRUE
G1	40S ribosomal protein S10 OS=Homo sapiens GN=RPS10 PE=1 SV=1	P46783	KAEAGAGSATEFQFR	K	G	0.997	109	25	93.9	5.72	0	2	1	0	2	1569.77	1990.49	211028	139	153	FALSE	Q9NQ39
G1	40S ribosomal protein S11 OS=Homo sapiens GN=RPS11 PE=1 SV=3	P62280	CPFTGNVSIR	K	G	0.997	62.8	25	42.1	1.74	0	2	0	0	2	1150.57	2022.35	657602	60	69	TRUE
G1	40S ribosomal protein S11 OS=Homo sapiens GN=RPS11 PE=1 SV=3	P62280	DVQIGDIVTVGECRPLSK	R	T	0.997	88.9	25	79.1	6.64	0	2	0	0	2	1986.03	2756.49	214314	119	136	TRUE
G1	40S ribosomal protein S11 OS=Homo sapiens GN=RPS11 PE=1 SV=3	P62280	EAIEGTYIDKK	K	C	0.997	43	25	15.7	1.32	0	2	0	0	2	1266.66	1568.82	102686	49	59	TRUE
G1	40S ribosomal protein S11 OS=Homo sapiens GN=RPS11 PE=1 SV=3	P62280	NMSVHLSPCFR	K	D	0.997	34.5	25	31	1.21	0	3	0	0	2	1347.63	2240.57	438646	108	118	TRUE
G1	40S ribosomal protein S11 OS=Homo sapiens GN=RPS11 PE=1 SV=3	P62280	RDYLHYIR	R	K	0.987	41.4	25	23.5	0.0605	0	2	0	0	2	1135.6	1975.1	170665	90	97	TRUE
G1	40S ribosomal protein S13 OS=Homo sapiens GN=RPS13 PE=1 SV=2	P62277	APDLPEDLYHLIK	L	K	0.996	0	0	0	3.85	0	4	0	0	1	1523.81	3637.98	374067	81	93	TRUE
G1	40S ribosomal protein S13 OS=Homo sapiens GN=RPS13 PE=1 SV=2	P62277	GLAPDLPEDLYHLIK	K	K	0.997	66.6	25	57.6	3.11	0	3	2	0	2	1693.92	3655.04	1672910	79	93	TRUE
G1	40S ribosomal protein S13 OS=Homo sapiens GN=RPS13 PE=1 SV=2	P62277	GLSQSALPYR	K	R	0.997	46.4	25.9	33.4	1.37	0	4	0	0	2	1091.58	1934.93	517981	10	19	TRUE
G1	40S ribosomal protein S13 OS=Homo sapiens GN=RPS13 PE=1 SV=2	P62277	GLTPSQIGVILR	K	D	0.997	73.3	25	55	2.55	0	4	0	0	2	1253.76	2901.81	816119	44	55	TRUE
G1	40S ribosomal protein S13 OS=Homo sapiens GN=RPS13 PE=1 SV=2	P62277	KGLAPDLPEDLYHLIK	S	K	0.957	0	0	0	2.28	0	0	1	0	1	1822.01	3407.72	49689.6	78	93	TRUE
G1	40S ribosomal protein S13 OS=Homo sapiens GN=RPS13 PE=1 SV=2	P62277	KGLTPSQIGVILR	K	D	0.997	61.3	25	56.5	2.44	0	3	3	0	2	1381.85	2587.62	646460	43	55	TRUE
G1	40S ribosomal protein S13 OS=Homo sapiens GN=RPS13 PE=1 SV=2	P62277	LTSDDVKEQIYK	K	L	0.997	84	25	71.6	3.7	0	2	0	0	2	1438.74	1816.74	123834	28	39	TRUE
G1	40S ribosomal protein S13 OS=Homo sapiens GN=RPS13 PE=1 SV=2	P62277	PDLPEDLYHLIK	A	K	0.992	0	0	0	3.36	0	1	0	0	1	1452.77	3621.45	85325.6	82	93	TRUE
G1	40S ribosomal protein S13 OS=Homo sapiens GN=RPS13 PE=1 SV=2	P62277	SKGLAPDLPEDLYHLIK	K	K	0.997	36.8	25	32.8	0.959	0	0	2	0	2	1909.04	3348.45	125288	77	93	TRUE
G1	40S ribosomal protein S14 OS=Homo sapiens GN=RPS14 PE=1 SV=3	P62263	CKELGITALHIK	R	L	0.946	0	0	0	2.14	0	0	1	0	2	1365.76	2632.22	123366	85	96	TRUE
G1	40S ribosomal protein S14 OS=Homo sapiens GN=RPS14 PE=1 SV=3	P62263	IEDVTPIPSDSTR	R	R	0.99	31.2	25	24.7	0.0223	0	2	0	0	2	1429.72	1798.04	125547	129	141	TRUE
G1	40S ribosomal protein S14 OS=Homo sapiens GN=RPS14 PE=1 SV=3	P62263	TPGPGAQSALR	K	A	0.997	61.8	25	53.4	3	0	2	0	0	2	1054.56	1356.39	27584.6	107	117	TRUE
G1	40S ribosomal protein S15 OS=Homo sapiens GN=RPS15 PE=1 SV=2	P62841	DMIILPEMVGSMVGVYNGK	R	T	0.997	99.2	25	54.8	5.32	0	10	0	0	2	2069.01	3914.21	141389	82	100	TRUE
G1	40S ribosomal protein S15 OS=Homo sapiens GN=RPS15 PE=1 SV=2	P62841	EAPPMEKPEVVK	K	T	0.997	60.2	25	46.1	1.17	0	5	0	0	2	1353.71	1528.37	136872	66	77	TRUE
G1	40S ribosomal protein S15 OS=Homo sapiens GN=RPS15 PE=1 SV=2	P62841	KEAPPMEKPEVVK	K	T	0.997	52.8	25	41.4	1.64	0	4	1	0	2	1481.8	1387.7	52771.6	65	77	TRUE
G1	40S ribosomal protein S15 OS=Homo sapiens GN=RPS15 PE=1 SV=2	P62841	TFNQVEIKPEMIGHYLGEFSITYKPVK	K	H	0.997	46	25	46	0.569	0	0	3	1	2	3184.64	3506.85	165114	101	127	TRUE
G1	40S ribosomal protein S15a OS=Homo sapiens GN=RPS15A PE=1 SV=2	P62244	HGYIGEFEIIDDHR	K	A	0.997	61.6	25	54.3	2	0	0	2	0	2	1700.8	2581.96	186694	44	57	TRUE
G1	40S ribosomal protein S15a OS=Homo sapiens GN=RPS15A PE=1 SV=2	P62244	IVVNLTGR	K	L	0.987	49	25.4	30.4	-0.362	0	2	0	0	2	871.536	1940.67	121482	61	68	TRUE
G1	40S ribosomal protein S16 OS=Homo sapiens GN=RPS16 PE=1 SV=2	P62249	GGGHVAQIYAIR	K	Q	0.986	23.7	25	10.5	1.68	0	1	0	0	2	1241.67	1885.49	95672.7	74	85	TRUE
G1	40S ribosomal protein S16 OS=Homo sapiens GN=RPS16 PE=1 SV=2	P62249	GPLQSVQVFGR	K	K	0.997	61.4	25.3	53.1	3.59	0	4	0	0	2	1187.65	2544.35	530427	5	15	TRUE
G1	40S ribosomal protein S16 OS=Homo sapiens GN=RPS16 PE=1 SV=2	P62249	LLEPVLLLGK	K	E	0.997	45.6	25	38.2	0.921	0	6	0	0	2	1094.72	3316.67	467187	51	60	TRUE
G1	40S ribosomal protein S17 OS=Homo sapiens GN=RPS17 PE=1 SV=2	P08708,P0CW22	DNYVPEVSALDQEIIEVDPDTK	R	E	0.997	107	25	95	8.29	0	2	2	0	2	2489.19	3535.78	194216	82	103	TRUE
G1	40S ribosomal protein S17 OS=Homo sapiens GN=RPS17 PE=1 SV=2	P08708,P0CW22	IAGYVTHLMK	K	R	0.997	39.2	25.3	29.3	1.54	0	2	0	0	2	1132.62	2064.62	175201	50	59	TRUE
G1	40S ribosomal protein S17 OS=Homo sapiens GN=RPS17 PE=1 SV=2	P08708,P0CW22	LLDFGSLSNLQVTQPTVGMNFK	K	T	0.997	99.3	25	86	3.89	0	6	5	0	2	2409.25	3681.7	599208	108	129	TRUE
G1	40S ribosomal protein S17 OS=Homo sapiens GN=RPS17 PE=1 SV=2	P08708,P0CW22	RDNYVPEVSALDQEIIEVDPDTK	R	E	0.997	52.6	25	39.4	0.77	0	0	2	0	2	2645.29	3298.98	140116	81	103	TRUE
G1	40S ribosomal protein S17 OS=Homo sapiens GN=RPS17 PE=1 SV=2	P08708,P0CW22	VCEEIAIIPSK	R	K	0.997	48.6	25.6	25.2	-0.114	0	2	0	0	2	1258.67	2229.8	202155	34	44	TRUE
G1	40S ribosomal protein S17 OS=Homo sapiens GN=RPS17 PE=1 SV=2	P08708,P0CW22	VCEEIAIIPSKK	R	L	0.997	59.9	25.1	44.3	0.585	0	2	1	0	2	1386.77	1983.22	301304	34	45	TRUE
G1	40S ribosomal protein S18 OS=Homo sapiens GN=RPS18 PE=1 SV=3	P62269	AGELTEDEVER	R	V	0.997	76.9	25	63.3	1.35	0	3	0	0	2	1247.58	1555.72	249349	56	66	TRUE
G1	40S ribosomal protein S18 OS=Homo sapiens GN=RPS18 PE=1 SV=3	P62269	IAFAITAIK	K	G	0.997	51.3	25	35.3	0.854	0	4	0	0	2	947.592	2723.92	225107	26	34	TRUE
G1	40S ribosomal protein S18 OS=Homo sapiens GN=RPS18 PE=1 SV=3	P62269	IPDWFLNR	K	Q	0.997	38.9	26.7	23.2	0.886	0	9	0	0	2	1060.56	3136.76	1826910	79	86	TRUE
G1	40S ribosomal protein S18 OS=Homo sapiens GN=RPS18 PE=1 SV=3	P62269	RAGELTEDEVER	K	V	0.997	61.7	25	44.4	1.64	0	2	2	0	2	1403.68	1470.82	87939.9	55	66	TRUE
G1	40S ribosomal protein S18 OS=Homo sapiens GN=RPS18 PE=1 SV=3	P62269	VITIMQNPR	R	Q	0.997	48.6	25.3	39	1.68	0	5	0	0	2	1071.6	1897.67	354626	67	75	TRUE
G1	40S ribosomal protein S18 OS=Homo sapiens GN=RPS18 PE=1 SV=3	P62269	VLNTNIDGR	R	R	0.997	53.5	25.7	35.2	1	0	2	0	0	2	1001.54	1516.53	56472.6	15	23	TRUE
G1	40S ribosomal protein S18 OS=Homo sapiens GN=RPS18 PE=1 SV=3	P62269	YSQVLANGLDNK	K	L	0.997	73.2	25.1	55.6	1.77	0	2	0	0	2	1321.67	1890.08	203323	95	106	TRUE
G1	40S ribosomal protein S19 OS=Homo sapiens GN=RPS19 PE=1 SV=2	P39019	DVNQQEFVR	K	A	0.997	42.9	25.1	28.5	0.721	0	2	0	0	2	1134.55	1663.03	89388.9	8	16	TRUE
G1	40S ribosomal protein S19 OS=Homo sapiens GN=RPS19 PE=1 SV=2	P39019	ELAPYDENWFYTR	K	A	0.997	37.8	25	24.8	1.64	0	2	0	0	2	1703.77	3149.94	121828	44	56	TRUE
G1	40S ribosomal protein S19 OS=Homo sapiens GN=RPS19 PE=1 SV=2	P39019	LKVPEWVDTVK	K	L	0.991	30.9	25	24.2	0.174	0	2	1	0	2	1313.75	2631.51	323286	28	38	TRUE
G1	40S ribosomal protein S19 OS=Homo sapiens GN=RPS19 PE=1 SV=2	P39019	VLQALEGLK	R	M	0.997	49.8	25	29.4	0.337	0	2	0	0	2	970.593	2349.8	155777	103	111	TRUE
G1	40S ribosomal protein S2 OS=Homo sapiens GN=RPS2 PE=1 SV=2	P15880	AEDKEWMPVTK	K	L	0.997	46.1	25	24.5	1.35	0	4	1	0	2	1349.64	1546.12	308649	55	65	TRUE
G1	40S ribosomal protein S2 OS=Homo sapiens GN=RPS2 PE=1 SV=2	P15880	ATFDAISK	K	T	0.987	38.8	25	29.5	0	0	1	0	0	2	852.446	1599.4	37380	239	246	TRUE
G1	40S ribosomal protein S2 OS=Homo sapiens GN=RPS2 PE=1 SV=2	P15880	ESEIIDFFLGASLKDEVLK	K	I	0.997	81.2	25	70.8	3.1	0	2	2	0	2	2153.14	4185.45	127518	90	108	TRUE
G1	40S ribosomal protein S2 OS=Homo sapiens GN=RPS2 PE=1 SV=2	P15880	GCTATLGNFAK	R	A	0.997	46	25	39.6	2.6	0	2	0	0	2	1139.55	1860.79	499666	228	238	TRUE
G1	40S ribosomal protein S2 OS=Homo sapiens GN=RPS2 PE=1 SV=2	P15880	GTGIVSAPVPK	R	K	0.996	34.7	25	28.5	0	0	3	0	0	2	1025.6	1669.96	327222	201	211	TRUE
G1	40S ribosomal protein S2 OS=Homo sapiens GN=RPS2 PE=1 SV=2	P15880	KLLMMAGIDDCYTSAR	K	G	0.997	37.5	25	26.1	1.27	0	0	2	0	2	1844.87	2604.53	265048	212	227	TRUE
G1	40S ribosomal protein S2 OS=Homo sapiens GN=RPS2 PE=1 SV=2	P15880	LLMMAGIDDCYTSAR	K	G	0.997	40.6	25	36.3	3.28	0	3	0	0	2	1716.78	2828.91	468986	213	227	TRUE
G1	40S ribosomal protein S2 OS=Homo sapiens GN=RPS2 PE=1 SV=2	P15880	LSIVPVRR	K	G	0.997	25.7	25	22.5	0.886	0	2	0	0	2	939.61	1731.86	229415	160	167	TRUE
G1	40S ribosomal protein S2 OS=Homo sapiens GN=RPS2 PE=1 SV=2	P15880	SLEEIYLFSLPIK	K	E	0.997	77.7	25	60.6	2.89	0	8	0	0	2	1551.87	3890.11	519878	77	89	TRUE
G1	40S ribosomal protein S2 OS=Homo sapiens GN=RPS2 PE=1 SV=2	P15880	SPYQEFTDHLVK	K	T	0.997	52.2	25	40	1.68	0	4	6	0	2	1463.72	2515.66	2848340	264	275	TRUE
G1	40S ribosomal protein S2 OS=Homo sapiens GN=RPS2 PE=1 SV=2	P15880	TYSYLTPDLWK	K	E	0.997	41.9	25	35.6	0.796	0	5	0	0	2	1386.69	3073.73	1144020	247	257	TRUE
G1	40S ribosomal protein S20 OS=Homo sapiens GN=RPS20 PE=1 SV=1	P60866	DTGKTPVEPEVAIHR	K	I	0.997	38.2	25.3	28.1	0	0	0	2	2	2	1648.87	1670.16	149635	5	19	TRUE
G1	40S ribosomal protein S20 OS=Homo sapiens GN=RPS20 PE=1 SV=1	P60866	LIDLHSPSEIVK	R	Q	0.996	39.3	25	21.5	-0.176	0	1	0	0	2	1350.76	2271.49	160361	88	99	TRUE
G1	40S ribosomal protein S20 OS=Homo sapiens GN=RPS20 PE=1 SV=1	P60866	TPVEPEVAIHR	K	I	0.997	56.9	25.5	46.4	2.42	0	3	2	0	2	1247.67	1693.6	253094	9	19	TRUE
G1	40S ribosomal protein S23 OS=Homo sapiens GN=RPS23 PE=1 SV=3	P62266	ANPFGGASHAK	K	G	0.997	45.4	25	35.2	1.68	0	2	0	0	2	1056.52	1295.91	20773.1	38	48	TRUE
G1	40S ribosomal protein S23 OS=Homo sapiens GN=RPS23 PE=1 SV=3	P62266	GHAVGDIPGVR	K	F	0.997	35.7	25.2	30.2	0.337	0	1	0	0	2	1077.58	1638.27	56945.8	109	119	TRUE
G1	40S ribosomal protein S23 OS=Homo sapiens GN=RPS23 PE=1 SV=3	P62266	KGHAVGDIPGVR	R	F	0.997	42.8	25	34	1.03	0	2	1	0	2	1205.68	1529.47	103401	108	119	TRUE
G1	40S ribosomal protein S23 OS=Homo sapiens GN=RPS23 PE=1 SV=3	P62266	VANVSLLALYK	K	G	0.997	82.8	25	77.4	3.8	0	6	0	0	2	1190.71	2936.37	980533	125	135	TRUE
G1	40S ribosomal protein S24 OS=Homo sapiens GN=RPS24 PE=1 SV=1	P62847	KQMVIDVLHPGK	R	A	0.997	43.7	25	36.7	0.131	0	1	4	0	2	1364.77	1813.92	452617	21	32	TRUE
G1	40S ribosomal protein S24 OS=Homo sapiens GN=RPS24 PE=1 SV=1	P62847	QMVIDVLHPGK	K	A	0.99	0	0	0	3.2	0	2	0	0	2	1219.65	2620.21	364819	22	32	TRUE
G1	40S ribosomal protein S24 OS=Homo sapiens GN=RPS24 PE=1 SV=1	P62847	TTGFGMIYDSLDYAK	K	K	0.997	80.9	25	72.6	4.51	0	6	0	0	2	1697.77	3334.22	659402	69	83	TRUE
G1	40S ribosomal protein S24 OS=Homo sapiens GN=RPS24 PE=1 SV=1	P62847	TTPDVIFVFGFR	K	T	0.997	61.2	25	49.8	2.54	0	6	0	0	2	1398.74	3843.35	228854	50	61	TRUE
G1	40S ribosomal protein S25 OS=Homo sapiens GN=RPS25 PE=1 SV=1	P62851	AALQELLSK	R	G	0.997	53.3	25.1	40.1	1.64	0	6	0	0	2	972.572	2512.55	738686	86	94	TRUE
G1	40S ribosomal protein S25 OS=Homo sapiens GN=RPS25 PE=1 SV=1	P62851	DKLNNLVLFDK	R	A	0.997	54.2	25	38.2	1.49	0	4	0	0	2	1318.74	2643.06	556560	42	52	TRUE
G1	40S ribosomal protein S25 OS=Homo sapiens GN=RPS25 PE=1 SV=1	P62851	LITPAVVSER	K	L	0.997	59.3	25	44.1	1.19	0	4	0	0	2	1084.64	2029.04	2002810	67	76	TRUE
G1	40S ribosomal protein S25 OS=Homo sapiens GN=RPS25 PE=1 SV=1	P62851	LNNLVLFDK	K	A	0.997	75.5	25	56.4	0.553	0	4	0	0	2	1075.61	2651.8	873187	44	52	TRUE
G1	40S ribosomal protein S26 OS=Homo sapiens GN=RPS26 PE=1 SV=3	P62854	DISEASVFDAYVLPK	R	L	0.997	52.4	25	49.5	2.2	0	2	0	0	2	1653.84	3359.14	146344	52	66	TRUE
G1	40S ribosomal protein S26 OS=Homo sapiens GN=RPS26 PE=1 SV=3	P62854	FRPAGAAPRPPPKPM	R	-	0.997	35.5	25	26.5	1.17	0	0	2	0	2	1605.87	1436.73	160104	101	115	TRUE
G1	40S ribosomal protein S26 OS=Homo sapiens GN=RPS26 PE=1 SV=3	P62854	LHYCVSCAIHSK	K	V	0.997	37.8	25	29.3	0.161	0	0	2	0	2	1474.69	1720.17	109283	71	82	TRUE
G1	40S ribosomal protein S26 OS=Homo sapiens GN=RPS26 PE=1 SV=3	P62854	NIVEAAAVR	R	D	0.997	49.7	25	29.7	-0.623	0	2	0	0	2	942.537	1669.09	100235	43	51	TRUE
G1	40S ribosomal protein S3 OS=Homo sapiens GN=RPS3 PE=1 SV=2	P23396	AELNEFLTR	K	E	0.997	58.6	25.2	41	1.31	0	4	0	0	2	1092.57	2424.25	701461	19	27	TRUE
G1	40S ribosomal protein S3 OS=Homo sapiens GN=RPS3 PE=1 SV=2	P23396	DEILPTTPISEQK	K	G	0.997	59.2	25	24.9	0.854	0	3	0	0	2	1470.77	2144.76	426433	215	227	TRUE
G1	40S ribosomal protein S3 OS=Homo sapiens GN=RPS3 PE=1 SV=2	P23396	ELAEDGYSGVEVR	R	V	0.997	77.1	25	68.2	4.39	0	7	0	0	2	1423.67	1908.17	795470	28	40	TRUE
G1	40S ribosomal protein S3 OS=Homo sapiens GN=RPS3 PE=1 SV=2	P23396	FGFPEGSVELYAEK	R	V	0.997	68.7	25	62.2	5.07	0	3	0	0	2	1572.76	2917.16	500104	77	90	TRUE
G1	40S ribosomal protein S3 OS=Homo sapiens GN=RPS3 PE=1 SV=2	P23396	FVADGIFK	K	A	0.996	29.5	25	18	1.46	0	1	0	0	2	896.488	2382.43	130423	11	18	TRUE
G1	40S ribosomal protein S3 OS=Homo sapiens GN=RPS3 PE=1 SV=2	P23396	FVDGLMIHSGDPVNYYVDTAVR	K	H	0.997	48.6	25	42.8	1.64	0	0	3	0	2	2468.19	3173.09	576860	152	173	TRUE
G1	40S ribosomal protein S3 OS=Homo sapiens GN=RPS3 PE=1 SV=2	P23396	GGKPEPPAMPQPVPTA	K	-	0.997	65.1	25.3	59.1	1.8	0	6	0	0	2	1589.8	1971.52	590695	228	243	TRUE
G1	40S ribosomal protein S3 OS=Homo sapiens GN=RPS3 PE=1 SV=2	P23396	GLCAIAQAESLR	R	Y	0.997	64.7	25.6	42.4	1.15	0	2	0	0	2	1288.67	2389.17	606988	95	106	TRUE
G1	40S ribosomal protein S3 OS=Homo sapiens GN=RPS3 PE=1 SV=2	P23396	IRELTAVVQK	R	R	0.969	29.4	25	17.3	0.108	0	1	0	0	2	1156.7	1676.75	79254.5	66	75	TRUE
G1	40S ribosomal protein S3 OS=Homo sapiens GN=RPS3 PE=1 SV=2	P23396	KFVADGIFK	R	A	0.997	35.8	25	27.2	1.03	0	2	0	0	2	1024.58	2190.98	316009	10	18	TRUE
G1	40S ribosomal protein S3 OS=Homo sapiens GN=RPS3 PE=1 SV=2	P23396	KPLPDHVSIVEPK	K	D	0.997	41.9	25	12	0.959	0	1	3	0	2	1458.83	1797.48	1020570	202	214	TRUE
G1	40S ribosomal protein S3 OS=Homo sapiens GN=RPS3 PE=1 SV=2	P23396	KPLPDHVSIVEPKDEILPTTPISEQK	K	G	0.997	37.9	25	35.8	0	0	0	0	4	2	2910.58	2452.3	751309	202	227	TRUE
G1	40S ribosomal protein S3 OS=Homo sapiens GN=RPS3 PE=1 SV=2	P23396	TEIIILATR	R	T	0.997	50	25	25.3	1.17	0	2	0	0	2	1029.63	2398.14	465950	46	54	TRUE
G1	40S ribosomal protein S3a OS=Homo sapiens GN=RPS3A PE=1 SV=2	P61247	ACQSIYPLHDVFVR	K	K	0.997	64.1	25.1	58.1	3.6	0	3	6	0	2	1704.85	2744.72	1947740	200	213	TRUE
G1	40S ribosomal protein S3a OS=Homo sapiens GN=RPS3A PE=1 SV=2	P61247	ADGYEPPVQESV	R	-	0.996	28.6	25	27.7	0.0969	0	2	0	0	2	1290.58	1983.45	258613	253	264	TRUE
G1	40S ribosomal protein S3a OS=Homo sapiens GN=RPS3A PE=1 SV=2	P61247	APAMFNIR	K	N	0.997	53.9	25.2	44	2.14	0	9	0	0	2	919.482	2298.46	1673160	35	42	TRUE
G1	40S ribosomal protein S3a OS=Homo sapiens GN=RPS3A PE=1 SV=2	P61247	LITEDVQGK	K	N	0.997	47.1	26.7	22.5	0.149	0	1	0	0	2	1002.55	1441.53	46894.6	86	94	TRUE
G1	40S ribosomal protein S3a OS=Homo sapiens GN=RPS3A PE=1 SV=2	P61247	LMELHGEGSSSGK	K	A	0.997	48.7	25	38.4	0.585	0	4	0	0	2	1347.62	1419.56	52151.5	228	240	TRUE
G1	40S ribosomal protein S3a OS=Homo sapiens GN=RPS3A PE=1 SV=2	P61247	NCLTNFHGMDLTR	K	D	0.997	60.9	25	58.3	3.44	0	5	1	0	2	1594.71	2412.25	965841	95	107	TRUE
G1	40S ribosomal protein S3a OS=Homo sapiens GN=RPS3A PE=1 SV=2	P61247	TTDGYLLR	K	L	0.997	40.7	25	23.1	1.3	0	4	0	0	2	938.494	1849.48	582941	129	136	TRUE
G1	40S ribosomal protein S3a OS=Homo sapiens GN=RPS3A PE=1 SV=2	P61247	VFEVSLADLQNDEVAFR	R	K	0.997	98	25	89.9	6.72	0	6	0	0	2	1951.98	3562.96	639769	66	82	TRUE
G1	40S ribosomal protein S4, X isoform OS=Homo sapiens GN=RPS4X PE=1 SV=2	P62701	ECLPLIIFLR	R	N	0.997	47.5	25	30.2	1.28	0	6	0	0	2	1273.73	4016.66	573583	40	49	TRUE
G1	40S ribosomal protein S4, X isoform OS=Homo sapiens GN=RPS4X PE=1 SV=2	P62701	ERHPGSFDVVHVK	R	D	0.996	35.9	25.7	25.5	0.252	0	0	1	0	2	1506.78	1648.18	203376	199	211	TRUE
G1	40S ribosomal protein S4, X isoform OS=Homo sapiens GN=RPS4X PE=1 SV=2	P62701	FDTGNLCMVTGGANLGR	K	I	0.997	109	25	87.4	4.38	0	8	0	0	2	1798.82	2680.24	901648	175	191	TRUE
G1	40S ribosomal protein S4, X isoform OS=Homo sapiens GN=RPS4X PE=1 SV=2	P62701	GIPHLVTHDAR	K	T	0.991	28	26	16.6	1.85	0	2	0	0	2	1215.66	1561.96	100827	135	145	TRUE
G1	40S ribosomal protein S4, X isoform OS=Homo sapiens GN=RPS4X PE=1 SV=2	P62701	GNKPWISLPR	K	G	0.997	30.5	25	23.8	1.09	0	3	0	0	2	1167.66	2322.49	804061	231	240	TRUE
G1	40S ribosomal protein S4, X isoform OS=Homo sapiens GN=RPS4X PE=1 SV=2	P62701	HPGSFDVVHVK	R	D	0.997	56.3	25.1	43.7	2.31	0	0	2	0	2	1221.64	1708.74	242074	201	211	TRUE
G1	40S ribosomal protein S4, X isoform OS=Homo sapiens GN=RPS4X PE=1 SV=2	P62701	HWMLDKLTGVFAPR	K	P	0.99	0	0	0	3.19	0	0	2	0	1	1670.88	3295.25	207646	17	30	TRUE
G1	40S ribosomal protein S4, X isoform OS=Homo sapiens GN=RPS4X PE=1 SV=2	P62701	LRECLPLIIFLR	K	N	0.997	54.4	25	41.4	1.55	0	2	4	0	2	1542.92	3812.1	473208	38	49	TRUE
G1	40S ribosomal protein S4, X isoform OS=Homo sapiens GN=RPS4X PE=1 SV=2	P62701	LSNIFVIGK	R	G	0.997	61.1	25	44.5	1.03	0	4	0	0	2	990.598	2650.73	1087760	222	230	TRUE
G1	40S ribosomal protein S4, X isoform OS=Homo sapiens GN=RPS4X PE=1 SV=2	P62701	TDITYPAGFMDVISIDK	R	T	0.997	104	25	94.5	6.34	0	7	0	0	2	1885.93	3600.46	550129	78	94	TRUE
G1	40S ribosomal protein S4, X isoform OS=Homo sapiens GN=RPS4X PE=1 SV=2	P62701	TDITYPAGFMDVISIDKTGENFR	R	L	0.997	114	25	99.8	5.92	0	1	4	0	2	2590.25	3556.89	682484	78	100	TRUE
G1	40S ribosomal protein S4, X isoform OS=Homo sapiens GN=RPS4X PE=1 SV=2	P62701	TIRYPDPLIK	R	V	0.997	43.2	25	18.8	1.16	0	0	3	0	2	1215.71	2255.15	427831	146	155	TRUE
G1	40S ribosomal protein S4, X isoform OS=Homo sapiens GN=RPS4X PE=1 SV=2	P62701	VNDTIQIDLETGK	K	I	0.997	76.4	25	70.5	3.82	0	1	0	0	2	1445.75	2399.83	113782	156	168	TRUE
G1	40S ribosomal protein S4, X isoform OS=Homo sapiens GN=RPS4X PE=1 SV=2	P62701	YALTGDEVK	K	K	0.991	40.8	25	12.4	0.00877	0	1	0	0	2	995.505	1657.78	90467.2	54	62	TRUE
G1	40S ribosomal protein S5 OS=Homo sapiens GN=RPS5 PE=1 SV=4	P46782	AAPAVAETPDIK	T	L	0.988	0	0	0	3.11	0	1	0	0	1	1182.64	1690.85	13497.3	7	18	TRUE
G1	40S ribosomal protein S5 OS=Homo sapiens GN=RPS5 PE=1 SV=4	P46782	LTNSMMMHGR	R	N	0.963	35	25	0.03	0.824	0	1	0	0	2	1193.52	1317.89	5670.33	72	81	TRUE
G1	40S ribosomal protein S5 OS=Homo sapiens GN=RPS5 PE=1 SV=4	P46782	MTEWETAAPAVAETPDIK	-	L	0.967	0	0	0	2.48	0	2	0	0	2	2001.95	3196.51	18078.8	1	18	TRUE
G1	40S ribosomal protein S5 OS=Homo sapiens GN=RPS5 PE=1 SV=4	P46782	QAVDVSPLR	R	R	0.997	39.2	25	27.6	1.01	0	2	0	0	2	984.547	1743.9	96922.6	137	145	TRUE
G1	40S ribosomal protein S5 OS=Homo sapiens GN=RPS5 PE=1 SV=4	P46782	RQAVDVSPLRR	R	V	0.967	25.6	25	19.9	0	0	0	1	0	2	1296.75	1543.51	20055.5	136	146	TRUE
G1	40S ribosomal protein S5 OS=Homo sapiens GN=RPS5 PE=1 SV=4	P46782	RVNQAIWLLCTGAR	R	E	0.997	59.7	25	48.8	1.36	0	3	2	0	2	1657.9	2888.74	166006	146	159	TRUE
G1	40S ribosomal protein S5 OS=Homo sapiens GN=RPS5 PE=1 SV=4	P46782	TEWETAAPAVAETPDIK	M	L	0.99	0	0	0	3.2	0	4	0	0	1	1870.91	2842.5	72809	2	18	TRUE
G1	40S ribosomal protein S5 OS=Homo sapiens GN=RPS5 PE=1 SV=4	P46782	TIAECLADELINAAK	K	G	0.997	95.7	25.4	86.4	2.85	0	12	3	0	2	1631.83	3955.88	186276	168	182	TRUE
G1	40S ribosomal protein S5 OS=Homo sapiens GN=RPS5 PE=1 SV=4	P46782	TIAECLADELINAAKGSSNSYAIK	K	K	0.997	62.7	25	52.8	2.1	0	1	2	0	2	2539.27	4015.87	43338.2	168	191	TRUE
G1	40S ribosomal protein S5 OS=Homo sapiens GN=RPS5 PE=1 SV=4	P46782	VNQAIWLLCTGAR	R	E	0.997	83	25	77.2	5.12	0	6	0	0	2	1501.79	3114.94	458272	147	159	TRUE
G1	40S ribosomal protein S6 OS=Homo sapiens GN=RPS6 PE=1 SV=1	P62753	DIPGLTDTTVPR	K	R	0.997	50.4	25	25.3	2.33	0	4	0	0	2	1284.68	2302.97	1400410	120	131	TRUE
G1	40S ribosomal protein S6 OS=Homo sapiens GN=RPS6 PE=1 SV=1	P62753	GCIVDANLSVLNLVIVK	R	K	0.945	21.6	25	19.3	0	0	1	0	0	2	1827.04	4819.74	4866.1	99	115	TRUE
G1	40S ribosomal protein S6 OS=Homo sapiens GN=RPS6 PE=1 SV=1	P62753	KLFNLSKEDDVR	R	Q	0.997	36.1	25	21.3	2.12	0	2	0	0	2	1463.79	1925.29	162815	143	154	TRUE
G1	40S ribosomal protein S6 OS=Homo sapiens GN=RPS6 PE=1 SV=1	P62753	LIEVDDER	K	K	0.987	44.9	25	27.6	0.187	0	4	0	0	2	988.495	1571.71	197608	15	22	TRUE
G1	40S ribosomal protein S6 OS=Homo sapiens GN=RPS6 PE=1 SV=1	P62753	LNISFPATGCQK	K	L	0.997	57.7	25.3	46.6	1.27	0	3	0	0	2	1335.67	2317.08	343058	3	14	TRUE
G1	40S ribosomal protein S6 OS=Homo sapiens GN=RPS6 PE=1 SV=1	P62753	MATEVAADALGEEWK	R	G	0.997	114	25	103	3.35	0	7	0	0	2	1636.75	2700.84	952111	32	46	TRUE
G1	40S ribosomal protein S6 OS=Homo sapiens GN=RPS6 PE=1 SV=1	P62753	MATEVAADALGEEWKGYVVR	R	I	0.997	70.3	25	64.6	1.32	0	0	2	0	2	2195.08	3159.66	173706	32	51	TRUE
G1	40S ribosomal protein S7 OS=Homo sapiens GN=RPS7 PE=1 SV=1	P62081	AIIIFVPVPQLK	K	S	0.997	38.7	25	38.7	1.92	0	4	0	0	2	1337.86	3631.62	40910.4	59	70	TRUE
G1	40S ribosomal protein S7 OS=Homo sapiens GN=RPS7 PE=1 SV=1	P62081	AQQNNVEHKVETFSGVYK	K	K	0.996	35.4	25	31.4	-0.544	0	0	1	0	2	2078.03	2174.62	20255.4	161	178	TRUE
G1	40S ribosomal protein S7 OS=Homo sapiens GN=RPS7 PE=1 SV=1	P62081	ELNITAAKEIEVGGGR	R	K	0.997	57.2	25	50.7	1.35	0	2	2	0	2	1656.89	2344.28	106510	42	57	TRUE
G1	40S ribosomal protein S7 OS=Homo sapiens GN=RPS7 PE=1 SV=1	P62081	HVVFIAQR	K	R	0.994	20.3	25	20.3	1.48	0	2	0	0	2	969.563	1683.08	103082	91	98	TRUE
G1	40S ribosomal protein S7 OS=Homo sapiens GN=RPS7 PE=1 SV=1	P62081	KAIIIFVPVPQLK	R	S	0.997	43.8	25	43.8	1.09	0	3	0	0	2	1465.95	3219.17	75945.6	58	70	TRUE
G1	40S ribosomal protein S7 OS=Homo sapiens GN=RPS7 PE=1 SV=1	P62081	KLTGKDVNFEFPEFQL	K	-	0.997	52.7	25	42.7	1.25	0	3	0	0	2	1911.99	3509.21	38307.3	179	194	TRUE
G1	40S ribosomal protein S7 OS=Homo sapiens GN=RPS7 PE=1 SV=1	P62081	SRTLTAVHDAILEDLVFPSEIVGKR	R	I	0.997	75.3	25	66.9	3.47	0	0	1	1	2	2766.52	3746.55	28751.6	119	143	TRUE
G1	40S ribosomal protein S7 OS=Homo sapiens GN=RPS7 PE=1 SV=1	P62081	TLTAVHDAILEDLVFPSEIVGK	R	R	0.997	79.8	25	67.9	3.72	0	1	0	0	2	2367.28	3968.13	6689.32	121	142	TRUE
G1	40S ribosomal protein S7 OS=Homo sapiens GN=RPS7 PE=1 SV=1	P62081	TLTAVHDAILEDLVFPSEIVGKR	R	I	0.997	64.4	25	58.7	3.85	0	1	3	2	2	2523.38	3813.38	71655.7	121	143	TRUE
G1	40S ribosomal protein S7 OS=Homo sapiens GN=RPS7 PE=1 SV=1	P62081	VHLDKAQQNNVEHKVETFSGVYK	K	K	0.997	63.7	25	63.7	2.72	0	0	2	1	2	2670.36	2332.21	183586	156	178	TRUE
G1	40S ribosomal protein S8 OS=Homo sapiens GN=RPS8 PE=1 SV=2	P62241	ADGYVLEGK	R	E	0.997	46.2	25	32.7	0.854	0	3	0	0	2	951.478	1604.24	254572	185	193	TRUE
G1	40S ribosomal protein S8 OS=Homo sapiens GN=RPS8 PE=1 SV=2	P62241	IIDVVYNASNNELVR	R	T	0.997	79.1	25.1	67.9	4.24	0	4	2	0	2	1718.91	2583.62	786065	78	92	TRUE
G1	40S ribosomal protein S8 OS=Homo sapiens GN=RPS8 PE=1 SV=2	P62241	ISSLLEEQFQQGK	K	L	0.997	78.6	25.6	63.9	3.05	0	4	0	0	2	1506.78	2476.36	1358060	158	170	TRUE
G1	40S ribosomal protein S8 OS=Homo sapiens GN=RPS8 PE=1 SV=2	P62241	KYELGRPAANTK	R	I	0.985	26.9	25	10.6	1	0	1	0	0	2	1347.74	1293.01	8447.09	26	37	TRUE
G1	40S ribosomal protein S8 OS=Homo sapiens GN=RPS8 PE=1 SV=2	P62241	LDVGNFSWGSECCTR	R	K	0.997	87.5	25	87.5	2.92	0	2	0	0	2	1787.75	2784.54	185149	60	74	TRUE
G1	40S ribosomal protein S8 OS=Homo sapiens GN=RPS8 PE=1 SV=2	P62241	LLACIASRPGQCGR	K	A	0.996	32.2	25.1	26.5	0	0	0	1	0	2	1558.79	1768.23	75042.7	171	184	TRUE
G1	40S ribosomal protein S8 OS=Homo sapiens GN=RPS8 PE=1 SV=2	P62241	LTPEEEEILNK	K	K	0.997	69.2	25	43	2	0	4	0	0	2	1314.68	2159.46	1605870	129	139	TRUE
G1	40S ribosomal protein S8 OS=Homo sapiens GN=RPS8 PE=1 SV=2	P62241	NCIVLIDSTPYR	K	Q	0.997	57.8	25.4	41.4	1.47	0	1	0	0	2	1450.74	2565.03	51759.7	99	110	TRUE
G1	40S ribosomal protein S8 OS=Homo sapiens GN=RPS8 PE=1 SV=2	P62241	QWYESHYALPLGR	R	K	0.997	51.3	25.2	31.9	0	0	4	0	0	2	1619.8	2872.89	904411	111	123	TRUE
G1	40S ribosomal protein S8 OS=Homo sapiens GN=RPS8 PE=1 SV=2	P62241	YELGRPAANTK	K	I	0.997	32.4	25.4	23.8	1.89	0	1	0	0	2	1219.64	1411.03	22828.3	27	37	TRUE
G1	40S ribosomal protein S9 OS=Homo sapiens GN=RPS9 PE=1 SV=3	P46781	HIDFSLR	K	S	0.988	32.5	25.1	13.9	1.3	0	2	0	0	2	887.473	2129.69	138826	156	162	TRUE
G1	40S ribosomal protein S9 OS=Homo sapiens GN=RPS9 PE=1 SV=3	P46781	KQVVNIPSFIVR	R	L	0.997	47.3	25	45	0.602	0	3	0	0	2	1399.84	2815.81	85018.1	139	150	TRUE
G1	40S ribosomal protein S9 OS=Homo sapiens GN=RPS9 PE=1 SV=3	P46781	LDYILGLK	K	I	0.985	30.6	25	21.3	-0.322	0	1	0	0	2	934.561	2755.83	55175.3	94	101	TRUE
G1	40S ribosomal protein S9 OS=Homo sapiens GN=RPS9 PE=1 SV=3	P46781	LFEGNALLR	R	R	0.997	43.1	25	21.7	-0.0414	0	6	0	0	2	1032.58	2474.76	305984	71	79	TRUE
G1	40S ribosomal protein S9 OS=Homo sapiens GN=RPS9 PE=1 SV=3	P46781	LIGEYGLR	K	N	0.987	34.6	25	19.5	-0.342	0	3	0	0	2	920.52	2095.66	230924	31	38	TRUE
G1	40S ribosomal protein S9 OS=Homo sapiens GN=RPS9 PE=1 SV=3	P46781	QVVNIPSFIVR	K	L	0.997	39.5	25	30.8	-0.176	0	4	0	0	2	1271.75	3092.45	199137	140	150	TRUE
G1	40S ribosomal protein S9 OS=Homo sapiens GN=RPS9 PE=1 SV=3	P46781	RLFEGNALLR	R	R	0.993	36.1	25	20.2	0	0	1	0	0	2	1188.68	2419.52	57186.5	70	79	TRUE
G1	40S ribosomal protein SA OS=Homo sapiens GN=RPSA PE=1 SV=4	P08865	AIVAIENPADVSVISSR	R	N	0.997	109	25	96.8	6	0	4	0	0	2	1740.95	2676.47	236981	64	80	TRUE
G1	40S ribosomal protein SA OS=Homo sapiens GN=RPSA PE=1 SV=4	P08865	EHPWEVMPDLYFYRDPEEIEKEEQAAAEK	R	A	0.997	34.7	25	31.7	1.02	0	0	0	3	2	3594.64	3377.54	567450	192	220	TRUE
G1	40S ribosomal protein SA OS=Homo sapiens GN=RPSA PE=1 SV=4	P08865	FAAATGATPIAGR	K	F	0.997	76.6	25.8	56.5	2.92	0	8	0	0	2	1203.65	1705.01	706247	90	102	TRUE
G1	40S ribosomal protein SA OS=Homo sapiens GN=RPSA PE=1 SV=4	P08865	FLAAGTHLGGTNLDFQMEQYIYK	K	R	0.997	86	25	77	3.08	0	0	2	0	2	2617.28	3340.74	160154	18	40	TRUE
G1	40S ribosomal protein SA OS=Homo sapiens GN=RPSA PE=1 SV=4	P08865	FTPGTFTNQIQAAFR	R	E	0.997	35.9	25	33.9	0	0	0	1	0	2	1698.86	3332.91	36987.7	103	117	TRUE
G1	40S ribosomal protein SA OS=Homo sapiens GN=RPSA PE=1 SV=4	P08865	GAHSVGLMWWMLAR	K	E	0.997	78.3	25	59.4	3.21	0	2	5	0	2	1614.8	3733.7	550464	167	180	TRUE
G1	40S ribosomal protein SA OS=Homo sapiens GN=RPSA PE=1 SV=4	P08865	KSDGIYIINLK	R	R	0.997	40.9	25	19.1	1.08	0	2	0	0	2	1263.73	2519.45	340272	42	52	TRUE
G1	40S ribosomal protein SA OS=Homo sapiens GN=RPSA PE=1 SV=4	P08865	LLVVTDPR	R	A	0.997	32.5	25	22	1.04	0	6	0	0	2	912.551	1842.23	1046930	121	128	TRUE
G1	40S ribosomal protein SA OS=Homo sapiens GN=RPSA PE=1 SV=4	P08865	SDGIYIINLK	K	R	0.997	35.8	25	20.5	1.96	0	5	0	0	2	1135.64	2782.82	723973	43	52	TRUE
G1	40S ribosomal protein SA OS=Homo sapiens GN=RPSA PE=1 SV=4	P08865	SGALDVLQMKEEDVLK	M	F	0.997	0	0	0	4.42	0	4	0	0	1	1816.94	3255.52	475415	2	17	TRUE
G1	40S ribosomal protein SA OS=Homo sapiens GN=RPSA PE=1 SV=4	P08865	YVDIAIPCNNK	R	G	0.997	58.2	25.2	33.2	1.8	0	4	0	0	2	1306.65	2125.32	500638	156	166	TRUE
G1	4F2 cell-surface antigen heavy chain OS=Homo sapiens GN=SLC3A2 PE=1 SV=3	P08195	ADLLLSTQPGREEGSPLELER	K	L	0.997	42.5	25	42.5	2.7	0	2	5	0	2	2310.19	2742.08	911280	593	613	TRUE
G1	4F2 cell-surface antigen heavy chain OS=Homo sapiens GN=SLC3A2 PE=1 SV=3	P08195	DDVAQTDLLQIDPNFGSKEDFDSLLQSAK	K	K	0.997	88.7	25	82.8	4.49	0	0	2	0	2	3209.55	3695.6	78743.5	270	298	TRUE
G1	4F2 cell-surface antigen heavy chain OS=Homo sapiens GN=SLC3A2 PE=1 SV=3	P08195	EDFDSLLQSAK	K	K	0.996	36	25	24.7	0.0706	0	1	0	0	2	1252.61	2715.41	65491.9	288	298	TRUE
G1	4F2 cell-surface antigen heavy chain OS=Homo sapiens GN=SLC3A2 PE=1 SV=3	P08195	FTGLSKEELLK	K	V	0.997	38.1	25	25.2	-0.0792	0	4	0	0	2	1264.71	2189.82	921402	161	171	TRUE
G1	4F2 cell-surface antigen heavy chain OS=Homo sapiens GN=SLC3A2 PE=1 SV=3	P08195	GENSWFSTQVDTVATK	R	V	0.997	85.4	25	77.7	3.41	0	4	0	0	2	1769.83	2716.58	226644	314	329	TRUE
G1	4F2 cell-surface antigen heavy chain OS=Homo sapiens GN=SLC3A2 PE=1 SV=3	P08195	GQSEDPGSLLSLFR	K	R	0.997	81.7	25.3	65.7	2.89	0	6	0	0	2	1505.76	3594.06	341805	511	524	TRUE
G1	4F2 cell-surface antigen heavy chain OS=Homo sapiens GN=SLC3A2 PE=1 SV=3	P08195	IGDLQAFQGHGAGNLAGLK	R	G	0.997	47.2	25	38.2	1.62	0	2	1	0	2	1866.98	2578.65	677803	227	245	TRUE
G1	4F2 cell-surface antigen heavy chain OS=Homo sapiens GN=SLC3A2 PE=1 SV=3	P08195	IKVAEDEAEAAAAAK	K	F	0.997	84.1	25.3	63.1	4.8	0	4	1	0	2	1486.77	1738.36	263284	146	160	TRUE
G1	4F2 cell-surface antigen heavy chain OS=Homo sapiens GN=SLC3A2 PE=1 SV=3	P08195	LKLEPHEGLLLR	R	F	0.965	26.5	25	19.9	-0.0792	0	0	1	0	2	1417.85	2272.13	258016	614	625	TRUE
G1	4F2 cell-surface antigen heavy chain OS=Homo sapiens GN=SLC3A2 PE=1 SV=3	P08195	LLTSFLPAQLLR	R	L	0.997	70.6	25	60.5	2.49	0	10	0	0	2	1371.84	3747.26	828940	440	451	TRUE
G1	4F2 cell-surface antigen heavy chain OS=Homo sapiens GN=SLC3A2 PE=1 SV=3	P08195	SLLHGDFHAFSAGPGLFSYIR	R	H	0.997	65.4	25	51.5	3.24	0	0	4	2	2	2292.16	3591.79	773525	535	555	TRUE
G1	4F2 cell-surface antigen heavy chain OS=Homo sapiens GN=SLC3A2 PE=1 SV=3	P08195	VAEDEAEAAAAAK	K	F	0.997	95	25	80	3.19	0	8	0	0	2	1245.6	1407.08	116657	148	160	TRUE
G1	4F2 cell-surface antigen heavy chain OS=Homo sapiens GN=SLC3A2 PE=1 SV=3	P08195	VILDLTPNYR	R	G	0.997	49.9	25	45.1	0	0	5	0	0	2	1203.67	2526.93	1155880	304	313	TRUE
G1	5'-nucleotidase OS=Homo sapiens GN=NT5E PE=1 SV=1	P21589	GPLASQISGLYLPYK	K	V	0.997	62.4	25	55.4	1.64	0	2	0	0	2	1606.88	3127.45	327518	148	162	TRUE
G1	5'-nucleotidase OS=Homo sapiens GN=NT5E PE=1 SV=1	P21589	VLPVGDEVVGIVGYTSK	K	E	0.997	80.1	25	67.8	5	0	2	0	0	2	1731.95	3075.19	122664	163	179	TRUE
G1	5'-nucleotidase OS=Homo sapiens GN=NT5E PE=1 SV=1	P21589	YPFIVTSDDGR	K	K	0.997	39.2	25	31.5	2.89	0	2	0	0	2	1269.61	2294.93	253490	263	273	TRUE
G1	60 kDa heat shock protein, mitochondrial OS=Homo sapiens GN=HSPD1 PE=1 SV=2	P10809	AAVEEGIVLGGGCALLR	R	C	0.997	99.8	25	84.9	5.25	0	6	0	0	2	1684.91	2953.47	1025510	430	446	TRUE
G1	60 kDa heat shock protein, mitochondrial OS=Homo sapiens GN=HSPD1 PE=1 SV=2	P10809	ALMLQGVDLLADAVAVTMGPK	R	G	0.997	99.9	25	89.8	4.92	0	12	20	0	2	2129.13	4668.46	500138	38	58	TRUE
G1	60 kDa heat shock protein, mitochondrial OS=Homo sapiens GN=HSPD1 PE=1 SV=2	P10809	CEFQDAYVLLSEK	K	K	0.997	61.9	25	54.5	3.07	0	5	0	0	2	1601.75	3704.11	913792	237	249	TRUE
G1	60 kDa heat shock protein, mitochondrial OS=Homo sapiens GN=HSPD1 PE=1 SV=2	P10809	CEFQDAYVLLSEKK	K	I	0.997	49.2	25	37.2	2.05	0	0	2	0	2	1729.85	2810.71	266920	237	250	TRUE
G1	60 kDa heat shock protein, mitochondrial OS=Homo sapiens GN=HSPD1 PE=1 SV=2	P10809	CIPALDSLTPANEDQK	R	I	0.997	84.5	25	66.6	5.62	0	5	0	0	2	1771.85	2506.42	445751	447	462	TRUE
G1	60 kDa heat shock protein, mitochondrial OS=Homo sapiens GN=HSPD1 PE=1 SV=2	P10809	DRVTDALNATR	K	A	0.993	27.6	25.9	18.2	0.921	0	1	0	0	2	1231.64	1814.66	221080	419	429	TRUE
G1	60 kDa heat shock protein, mitochondrial OS=Homo sapiens GN=HSPD1 PE=1 SV=2	P10809	GVMLAVDAVIAELK	R	K	0.997	76	25	55.1	4.59	0	7	0	0	2	1428.81	4324.13	179578	143	156	TRUE
G1	60 kDa heat shock protein, mitochondrial OS=Homo sapiens GN=HSPD1 PE=1 SV=2	P10809	GVMLAVDAVIAELKK	R	Q	0.997	74.4	25	64.8	2.77	0	4	0	0	2	1556.91	4114.95	95764	143	157	TRUE
G1	60 kDa heat shock protein, mitochondrial OS=Homo sapiens GN=HSPD1 PE=1 SV=2	P10809	GYISPYFINTSK	R	G	0.997	34.5	25.8	18.1	3.7	0	2	0	0	2	1389.7	2587.93	379991	222	233	TRUE
G1	60 kDa heat shock protein, mitochondrial OS=Homo sapiens GN=HSPD1 PE=1 SV=2	P10809	IGIEIIKR	K	T	0.987	45.6	25	21.5	0.509	0	2	0	0	2	941.614	1965.45	440257	463	470	TRUE
G1	60 kDa heat shock protein, mitochondrial OS=Homo sapiens GN=HSPD1 PE=1 SV=2	P10809	IMQSSSEVGYDAMAGDFVNMVEK	K	G	0.997	132	25	132	6.96	0	3	3	0	2	2508.11	3576.28	276132	494	516	TRUE
G1	60 kDa heat shock protein, mitochondrial OS=Homo sapiens GN=HSPD1 PE=1 SV=2	P10809	IQEIIEQLDVTTSEYEK	R	E	0.997	79.7	25	62.7	4.03	0	2	0	0	2	2038.02	3105.1	169963	371	387	TRUE
G1	60 kDa heat shock protein, mitochondrial OS=Homo sapiens GN=HSPD1 PE=1 SV=2	P10809	IQEIIEQLDVTTSEYEKEK	R	L	0.997	101	25	90.1	2.82	0	2	3	0	2	2295.16	3030.15	786137	371	389	TRUE
G1	60 kDa heat shock protein, mitochondrial OS=Homo sapiens GN=HSPD1 PE=1 SV=2	P10809	IQEIIEQLDVTTSEYEKEKLNER	R	L	0.997	52.3	25	47.1	0	0	0	2	0	2	2807.43	3101.97	166475	371	393	TRUE
G1	60 kDa heat shock protein, mitochondrial OS=Homo sapiens GN=HSPD1 PE=1 SV=2	P10809	ISSIQSIVPALEIANAHR	K	K	0.997	66.2	25	53	0.959	0	0	13	0	2	1919.07	3198.25	3319590	251	268	TRUE
G1	60 kDa heat shock protein, mitochondrial OS=Homo sapiens GN=HSPD1 PE=1 SV=2	P10809	KISSIQSIVPALEIANAHR	K	K	0.997	89.6	25	84.9	3.77	0	0	6	0	2	2047.17	2965.56	1193890	250	268	TRUE
G1	60 kDa heat shock protein, mitochondrial OS=Homo sapiens GN=HSPD1 PE=1 SV=2	P10809	LSDGVAVLK	K	V	0.997	66.3	25	40.1	1.54	0	7	0	0	2	901.535	1796.71	926249	397	405	TRUE
G1	60 kDa heat shock protein, mitochondrial OS=Homo sapiens GN=HSPD1 PE=1 SV=2	P10809	LVQDVANNTNEEAGDGTTTATVLAR	K	S	0.997	157	25	152	8.85	0	2	7	0	2	2560.25	2103.52	963443	97	121	TRUE
G1	60 kDa heat shock protein, mitochondrial OS=Homo sapiens GN=HSPD1 PE=1 SV=2	P10809	MLQGVDLLADAVAVTMGPK	L	G	0.987	0	0	0	3.06	0	1	0	0	1	1929.02	4404.25	41095.8	40	58	TRUE
G1	60 kDa heat shock protein, mitochondrial OS=Homo sapiens GN=HSPD1 PE=1 SV=2	P10809	NAGVEGSLIVEK	K	I	0.997	72.1	26	51.7	2.27	0	4	0	0	2	1215.66	1918.05	1019070	482	493	TRUE
G1	60 kDa heat shock protein, mitochondrial OS=Homo sapiens GN=HSPD1 PE=1 SV=2	P10809	QSKPVTTPEEIAQVATISANGDKEIGNIISDAMK	K	K	0.978	18.9	25	15.2	1.19	0	0	0	1	2	3555.82	3940.75	42414.8	158	191	TRUE
G1	60 kDa heat shock protein, mitochondrial OS=Homo sapiens GN=HSPD1 PE=1 SV=2	P10809	RGVMLAVDAVIAELK	R	K	0.997	73.7	25	55.2	-0.415	0	4	4	0	2	1584.91	3942.1	348812	142	156	TRUE
G1	60 kDa heat shock protein, mitochondrial OS=Homo sapiens GN=HSPD1 PE=1 SV=2	P10809	RGVMLAVDAVIAELKK	R	Q	0.997	78.1	25	61.7	1.96	0	0	7	0	2	1713.01	3744.64	248527	142	157	TRUE
G1	60 kDa heat shock protein, mitochondrial OS=Homo sapiens GN=HSPD1 PE=1 SV=2	P10809	RIQEIIEQLDVTTSEYEKEK	K	L	0.997	81.5	25	72.8	1.7	0	0	2	0	2	2451.26	3254.16	437494	370	389	TRUE
G1	60 kDa heat shock protein, mitochondrial OS=Homo sapiens GN=HSPD1 PE=1 SV=2	P10809	TALLDAAGVASLLTTAEVVVTEIPK	R	E	0.997	52.1	25	52.1	1.92	0	3	3	0	2	2482.4	5085.25	29287.5	527	551	TRUE
G1	60 kDa heat shock protein, mitochondrial OS=Homo sapiens GN=HSPD1 PE=1 SV=2	P10809	TALLDAAGVASLLTTAEVVVTEIPKEEK	R	D	0.997	74.3	25	73.6	2.22	0	2	5	0	2	2868.58	4757.98	43429.3	527	554	TRUE
G1	60 kDa heat shock protein, mitochondrial OS=Homo sapiens GN=HSPD1 PE=1 SV=2	P10809	TALLDAAGVASLLTTAEVVVTEIPKEEKD	R	P	0.955	0	0	0	2.24	0	0	1	0	1	2983.61	4762.49	7608.42	527	555	TRUE
G1	60 kDa heat shock protein, mitochondrial OS=Homo sapiens GN=HSPD1 PE=1 SV=2	P10809	TLNDELEIIEGMK	K	F	0.997	90.7	25.5	81.7	2.12	0	11	0	0	2	1504.76	3316.35	1120500	206	218	TRUE
G1	60 kDa heat shock protein, mitochondrial OS=Homo sapiens GN=HSPD1 PE=1 SV=2	P10809	TLNDELEIIEGMKFDR	K	G	0.997	43.2	25	28.5	0.0362	0	0	2	0	2	1922.95	3244.76	380999	206	221	TRUE
G1	60 kDa heat shock protein, mitochondrial OS=Homo sapiens GN=HSPD1 PE=1 SV=2	P10809	TVIIEQSWGSPK	R	V	0.997	57.6	25.4	39.7	1.54	0	5	0	0	2	1344.72	2275.36	739913	61	72	TRUE
G1	60 kDa heat shock protein, mitochondrial OS=Homo sapiens GN=HSPD1 PE=1 SV=2	P10809	VGEVIVTK	K	D	0.987	40.2	25	20.7	0.0269	0	4	0	0	2	844.514	1432.07	93247.3	345	352	TRUE
G1	60 kDa heat shock protein, mitochondrial OS=Homo sapiens GN=HSPD1 PE=1 SV=2	P10809	VGEVIVTKDDAMLLK	K	G	0.997	64.9	25	56	4.21	0	2	3	0	2	1630.91	2441.5	762357	345	359	TRUE
G1	60 kDa heat shock protein, mitochondrial OS=Homo sapiens GN=HSPD1 PE=1 SV=2	P10809	VGGTSDVEVNEK	K	K	0.997	37.9	25	32.1	-0.839	0	3	0	0	2	1233.6	1271.58	55450.3	406	417	TRUE
G1	60 kDa heat shock protein, mitochondrial OS=Homo sapiens GN=HSPD1 PE=1 SV=2	P10809	VGGTSDVEVNEKK	K	D	0.956	20	25.1	13.8	1.16	0	1	0	0	2	1361.69	1157.06	3169.45	406	418	TRUE
G1	60 kDa heat shock protein, mitochondrial OS=Homo sapiens GN=HSPD1 PE=1 SV=2	P10809	VGLQVVAVK	K	A	0.997	65.5	25	52.5	1.02	0	11	0	0	2	912.588	1964.74	1555720	293	301	TRUE
G1	60 kDa heat shock protein, mitochondrial OS=Homo sapiens GN=HSPD1 PE=1 SV=2	P10809	VTDALNATR	R	A	0.997	51.1	26.5	33.6	0.721	0	4	0	0	2	960.511	1338.22	58373.1	421	429	TRUE
G1	60 kDa SS-A/Ro ribonucleoprotein OS=Homo sapiens GN=TROVE2 PE=1 SV=2	P10155	ALLQEMPLTALLR	K	N	0.997	66.1	25	56.4	2.31	0	2	0	0	2	1468.86	3882.78	245918	271	283	TRUE
G1	60 kDa SS-A/Ro ribonucleoprotein OS=Homo sapiens GN=TROVE2 PE=1 SV=2	P10155	IPTHLFTFIQFK	R	K	0.997	45.1	25	38.5	1.55	0	0	2	0	2	1491.84	3444.63	163246	121	132	TRUE
G1	60 kDa SS-A/Ro ribonucleoprotein OS=Homo sapiens GN=TROVE2 PE=1 SV=2	P10155	LSHLKPSSEGLAIVTK	R	Y	0.98	27.2	25	21.7	-0.0792	0	0	1	0	2	1679.97	1965.96	170332	185	200	TRUE
G1	60 kDa SS-A/Ro ribonucleoprotein OS=Homo sapiens GN=TROVE2 PE=1 SV=2	P10155	TRDELEVIHLIEEHR	R	L	0.997	38.1	25	28.2	-0.301	0	0	0	2	2	1888.99	2932.87	254046	238	252	TRUE
G1	60S acidic ribosomal protein P0 OS=Homo sapiens GN=RPLP0 PE=1 SV=1	P05388	AFLADPSAFVAAAPVAAATTAAPAAAAAPAK	K	V	0.997	37.5	25	34.6	1.25	0	0	3	0	2	2752.47	3291.67	192638	267	297	TRUE
G1	60S acidic ribosomal protein P0 OS=Homo sapiens GN=RPLP0 PE=1 SV=1	P05388	AGAIAPCEVTVPAQNTGLGPEK	R	T	0.997	88.9	25	81	4.17	0	4	4	0	2	2180.1	2246.69	757166	113	134	TRUE
G1	60S acidic ribosomal protein P0 OS=Homo sapiens GN=RPLP0 PE=1 SV=1	P05388	CFIVGADNVGSK	K	Q	0.965	28	25	18	0.167	0	1	0	0	2	1266.61	1988.61	94223.3	27	38	TRUE
G1	60S acidic ribosomal protein P0 OS=Homo sapiens GN=RPLP0 PE=1 SV=1	P05388	DMLLANKVPAAAR	R	A	0.997	59.8	25	51	1.46	0	4	0	0	2	1369.76	2033.66	383185	100	112	TRUE
G1	60S acidic ribosomal protein P0 OS=Homo sapiens GN=RPLP0 PE=1 SV=1	P05388	GHLENNPALEK	R	L	0.997	38.4	25.1	27.3	1.15	0	4	0	0	2	1221.62	1307.8	59982.9	67	77	TRUE
G1	60S acidic ribosomal protein P0 OS=Homo sapiens GN=RPLP0 PE=1 SV=1	P05388	GNVGFVFTK	R	E	0.997	38.1	25	24.9	1.29	0	4	0	0	2	968.52	2276.28	688393	84	92	TRUE
G1	60S acidic ribosomal protein P0 OS=Homo sapiens GN=RPLP0 PE=1 SV=1	P05388	GNVGFVFTKEDLTEIR	R	D	0.997	82.3	25	72.1	3.37	0	4	4	0	2	1824.95	2922.38	1192560	84	99	TRUE
G1	60S acidic ribosomal protein P0 OS=Homo sapiens GN=RPLP0 PE=1 SV=1	P05388	GTIEILSDVQLIK	R	T	0.997	70	25	59.8	2.13	0	2	0	0	2	1428.83	3315.06	100013	150	162	TRUE
G1	60S acidic ribosomal protein P0 OS=Homo sapiens GN=RPLP0 PE=1 SV=1	P05388	IIQLLDDYPK	K	C	0.997	59	25	46.1	1.2	0	11	0	0	2	1217.68	2711.97	2453220	17	26	TRUE
G1	60S acidic ribosomal protein P0 OS=Homo sapiens GN=RPLP0 PE=1 SV=1	P05388	TSFFQALGITTK	K	I	0.997	102	25	98.3	4.85	0	15	0	0	2	1313.71	3421.07	1626660	135	146	TRUE
G1	60S acidic ribosomal protein P0 OS=Homo sapiens GN=RPLP0 PE=1 SV=1	P05388	VLALSVETDYTFPLAEK	R	V	0.997	51.4	25	41.2	2.74	0	2	0	0	2	1896	3388.82	126366	248	264	TRUE
G1	60S acidic ribosomal protein P1 OS=Homo sapiens GN=RPLP1 PE=1 SV=1	P05386	AAGVNVEPFWPGLFAK	K	A	0.997	69.4	25.1	62.9	3.02	0	13	0	0	2	1702.9	3789.82	2914800	34	49	TRUE
G1	60S acidic ribosomal protein P1 OS=Homo sapiens GN=RPLP1 PE=1 SV=1	P05386	AGAAPAGGPAPSTAAAPAEEK	A	K	0.997	0	0	0	7.05	0	2	0	0	1	1791.89	1396.31	19295	72	92	TRUE
G1	60S acidic ribosomal protein P1 OS=Homo sapiens GN=RPLP1 PE=1 SV=1	P05386	ALANVNIGSLICNVGAGGPAPAAGAAPAGGPAPSTAAAPAEEK	K	K	0.997	79.4	25	70.7	4.39	0	0	0	4	2	3808.93	3303.31	85187.5	50	92	TRUE
G1	60S acidic ribosomal protein P1 OS=Homo sapiens GN=RPLP1 PE=1 SV=1	P05386	KEESEESDDDMGFGLFD	K	-	0.997	90.5	25	90.5	3.39	0	9	0	0	2	1965.75	3189.5	344687	98	114	FALSE	P05387
G1	60S acidic ribosomal protein P2 OS=Homo sapiens GN=RPLP2 PE=1 SV=1	P05387	ILDSVGIEADDDRLNK	K	V	0.997	67.4	25	45	3.52	0	2	0	0	2	1772.9	2175.21	40919.5	26	41	TRUE
G1	60S acidic ribosomal protein P2 OS=Homo sapiens GN=RPLP2 PE=1 SV=1	P05387	KEESEESDDDMGFGLFD	K	-	0.997	90.5	25	90.5	3.39	0	9	0	0	2	1965.75	3189.5	344687	99	115	FALSE	P05386
G1	60S acidic ribosomal protein P2 OS=Homo sapiens GN=RPLP2 PE=1 SV=1	P05387	LASVPAGGAVAVSAAPGSAAPAAGSAPAAAEEK	K	K	0.997	76.4	25	76	5.26	0	0	3	0	2	2774.43	2127.21	54303.7	62	94	TRUE
G1	60S acidic ribosomal protein P2 OS=Homo sapiens GN=RPLP2 PE=1 SV=1	P05387	NIEDVIAQGIGK	K	L	0.997	71.6	25	52.6	2.74	0	4	0	0	2	1256.68	2954.71	368832	50	61	TRUE
G1	60S acidic ribosomal protein P2 OS=Homo sapiens GN=RPLP2 PE=1 SV=1	P05387	YVASYLLAALGGNSSPSAK	R	D	0.997	93	25	76.9	4.57	0	4	2	0	2	1868.98	3500.4	258038	3	21	TRUE
G1	60S ribosomal protein L10 OS=Homo sapiens GN=RPL10 PE=1 SV=4	P27635	AKVDEFPLCGHMVSDEYEQLSSEALEAAR	K	I	0.997	62	25	50	1.89	0	0	1	0	2	3281.51	3502.89	20208.3	41	69	TRUE
G1	60S ribosomal protein L10 OS=Homo sapiens GN=RPL10 PE=1 SV=4	P27635	FNADEFEDMVAEK	K	R	0.997	98.5	25	93.3	3.37	0	4	0	0	2	1560.65	2721.4	416930	176	188	TRUE
G1	60S ribosomal protein L10 OS=Homo sapiens GN=RPL10 PE=1 SV=4	P27635	GAFGKPQGTVAR	R	V	0.997	35.4	25.3	19.1	1.03	0	2	0	0	2	1188.65	1320.25	33306.1	117	128	FALSE	Q96L21
G1	60S ribosomal protein L10 OS=Homo sapiens GN=RPL10 PE=1 SV=4	P27635	RLIPDGCGVK	K	Y	0.993	33	25.2	24.1	0	0	1	0	0	2	1114.6	1622.82	12164.6	189	198	TRUE
G1	60S ribosomal protein L10 OS=Homo sapiens GN=RPL10 PE=1 SV=4	P27635	VDEFPLCGHMVSDEYEQLSSEALEAAR	K	I	0.997	78.2	25	73.4	1.42	0	0	7	0	2	3082.38	3656	524057	43	69	TRUE
G1	60S ribosomal protein L10 OS=Homo sapiens GN=RPL10 PE=1 SV=4	P27635	VHIGQVIMSIR	R	T	0.997	40.1	25	40.1	1.77	0	8	1	0	2	1252.72	2654.87	1076140	129	139	FALSE	Q96L21
G1	60S ribosomal protein L10 OS=Homo sapiens GN=RPL10 PE=1 SV=4	P27635	WGFTKFNADEFEDMVAEKR	K	L	0.995	37.5	25	24.9	-0.255	0	0	0	1	2	2320.07	3411.54	11262.4	171	189	TRUE
G1	60S ribosomal protein L10a OS=Homo sapiens GN=RPL10A PE=1 SV=2	P62906	AGKFPSLLTHNENMVAK	K	V	0.953	33.2	25	14.9	0	0	0	0	1	2	1856.97	2266.23	291592	131	147	TRUE
G1	60S ribosomal protein L10a OS=Homo sapiens GN=RPL10A PE=1 SV=2	P62906	AVDIPHMDIEALK	K	K	0.997	33.8	25	29.4	2.64	0	3	0	0	2	1467.75	2220.24	543618	79	91	TRUE
G1	60S ribosomal protein L10a OS=Homo sapiens GN=RPL10A PE=1 SV=2	P62906	AVDIPHMDIEALKK	K	L	0.997	46	25	39.3	2.49	0	2	0	0	2	1579.85	2513.03	188580	79	92	TRUE
G1	60S ribosomal protein L10a OS=Homo sapiens GN=RPL10A PE=1 SV=2	P62906	DTLYEAVR	R	E	0.987	54.2	25	40.8	0.319	0	3	0	0	2	966.489	1823.95	419950	8	15	TRUE
G1	60S ribosomal protein L10a OS=Homo sapiens GN=RPL10A PE=1 SV=2	P62906	FPSLLTHNENMVAK	K	V	0.997	51.7	25	19.5	1.96	0	2	3	0	2	1600.82	2415.87	1366580	134	147	TRUE
G1	60S ribosomal protein L10a OS=Homo sapiens GN=RPL10A PE=1 SV=2	P62906	FSVCVLGDQQHCDEAK	K	A	0.997	69.2	25	64.3	2.68	0	2	2	0	2	1892.83	2136.2	501406	63	78	TRUE
G1	60S ribosomal protein L10a OS=Homo sapiens GN=RPL10A PE=1 SV=2	P62906	KVLCLAVAVGHVK	K	M	0.997	30.3	25	30.3	0.921	0	0	1	0	2	1393.83	2141.89	100100	161	173	TRUE
G1	60S ribosomal protein L10a OS=Homo sapiens GN=RPL10A PE=1 SV=2	P62906	KYDAFLASESLIK	K	Q	0.997	69.9	25	57.5	3.31	0	5	2	0	2	1484.8	2701.85	1746580	106	118	TRUE
G1	60S ribosomal protein L10a OS=Homo sapiens GN=RPL10A PE=1 SV=2	P62906	VLCLAVAVGHVK	K	M	0.997	59	25	52	2.04	0	2	1	0	2	1265.74	2393.02	293331	162	173	TRUE
G1	60S ribosomal protein L11 OS=Homo sapiens GN=RPL11 PE=1 SV=2	P62913	VLEQLTGQTPVFSK	K	A	0.997	84.9	25	75.9	3.77	0	4	0	0	2	1546.85	2537.34	2416710	39	52	TRUE
G1	60S ribosomal protein L11 OS=Homo sapiens GN=RPL11 PE=1 SV=2	P62913	YDGIILPGK	K	-	0.997	44.3	25	21.4	1.43	0	4	0	0	2	975.551	2230.19	986330	170	178	TRUE
G1	60S ribosomal protein L12 OS=Homo sapiens GN=RPL12 PE=1 SV=1	P30050	CTGGEVGATSALAPK	R	I	0.997	96.4	25	72.3	2.51	0	6	0	0	2	1418.69	1694.37	423861	17	31	TRUE
G1	60S ribosomal protein L12 OS=Homo sapiens GN=RPL12 PE=1 SV=1	P30050	EILGTAQSVGCNVDGR	K	H	0.997	73.2	25	64.7	4.48	0	5	1	0	2	1675.81	1998.47	341761	131	146	TRUE
G1	60S ribosomal protein L12 OS=Homo sapiens GN=RPL12 PE=1 SV=1	P30050	HPHDIIDDINSGAVECPAS	R	-	0.997	89.2	25	89.1	3.8	0	2	2	0	2	2046.92	2445.25	308456	147	165	TRUE
G1	60S ribosomal protein L12 OS=Homo sapiens GN=RPL12 PE=1 SV=1	P30050	HSGNITFDEIVNIAR	K	Q	0.997	96.1	25.2	92.8	3.39	0	4	4	0	2	1685.86	3150.27	1000200	100	114	TRUE
G1	60S ribosomal protein L12 OS=Homo sapiens GN=RPL12 PE=1 SV=1	P30050	IGPLGLSPK	K	K	0.997	54.2	25	36.5	1.6	0	4	0	0	2	881.546	2078.42	888869	32	40	TRUE
G1	60S ribosomal protein L12 OS=Homo sapiens GN=RPL12 PE=1 SV=1	P30050	QAQIEVVPSASALIIK	R	A	0.997	90.1	25	86.9	3.51	0	6	0	0	2	1666.97	2958.91	1104290	68	83	TRUE
G1	60S ribosomal protein L13 OS=Homo sapiens GN=RPL13 PE=1 SV=4	P26373	GFSLEELR	R	V	0.997	37.6	25.1	24.4	0.921	0	4	0	0	2	950.494	2639.19	752723	75	82	TRUE
G1	60S ribosomal protein L13 OS=Homo sapiens GN=RPL13 PE=1 SV=4	P26373	LATQLTGPVMPVR	K	N	0.997	56.1	25	38.5	1.05	0	8	0	0	2	1382.78	2343.89	1462470	146	158	TRUE
G1	60S ribosomal protein L13 OS=Homo sapiens GN=RPL13 PE=1 SV=4	P26373	RVATWFNQPAR	R	K	0.997	40	25.8	26.6	1.59	0	2	0	0	2	1345.71	2101.08	188016	21	31	TRUE
G1	60S ribosomal protein L13 OS=Homo sapiens GN=RPL13 PE=1 SV=4	P26373	STESLQANVQR	K	L	0.997	76	25.5	57.8	0.0809	0	2	0	0	2	1232.62	1423.26	59638	106	116	TRUE
G1	60S ribosomal protein L13 OS=Homo sapiens GN=RPL13 PE=1 SV=4	P26373	TIGISVDPR	R	R	0.997	54.9	25	39.1	0.602	0	6	0	0	2	957.537	1899.54	989778	93	101	TRUE
G1	60S ribosomal protein L13 OS=Homo sapiens GN=RPL13 PE=1 SV=4	P26373	VATWFNQPAR	R	K	0.997	41.5	25	34.4	1.52	0	3	0	0	2	1189.61	2259.75	722032	22	31	TRUE
G1	60S ribosomal protein L13a OS=Homo sapiens GN=RPL13A PE=1 SV=2	P40429	CEGINISGNFYR	R	N	0.997	54	25	40.7	1.51	0	2	0	0	2	1429.65	2494.65	189696	38	49	TRUE
G1	60S ribosomal protein L13a OS=Homo sapiens GN=RPL13A PE=1 SV=2	P40429	KIDKYTEVLK	K	T	0.997	42	25	28.8	-0.69	0	2	2	0	2	1236.72	1697.51	195354	188	197	TRUE
G1	60S ribosomal protein L13a OS=Homo sapiens GN=RPL13A PE=1 SV=2	P40429	MVVPAALK	R	V	0.993	21.6	25	17.8	2	0	4	0	0	2	828.501	1991.97	263527	118	125	TRUE
G1	60S ribosomal protein L13a OS=Homo sapiens GN=RPL13A PE=1 SV=2	P40429	VFDGIPPPYDKK	K	K	0.986	24.8	25.7	14.9	0.824	0	0	1	0	2	1375.73	2050.14	29501.5	104	115	TRUE
G1	60S ribosomal protein L13a OS=Homo sapiens GN=RPL13A PE=1 SV=2	P40429	YQAVTATLEEK	K	R	0.997	54.1	25.1	39	2.26	0	2	0	0	2	1252.64	1857.08	363416	149	159	TRUE
G1	60S ribosomal protein L14 OS=Homo sapiens GN=RPL14 PE=1 SV=4	P50914	ALVDGPCTQVR	R	R	0.997	72.4	25	60.8	3.74	0	5	0	0	2	1215.62	1703.54	778755	36	46	TRUE
G1	60S ribosomal protein L14 OS=Homo sapiens GN=RPL14 PE=1 SV=4	P50914	CMQLTDFILK	K	F	0.997	44.5	25	33.3	1.1	0	5	0	0	2	1268.64	3296.03	480158	54	63	TRUE
G1	60S ribosomal protein L14 OS=Homo sapiens GN=RPL14 PE=1 SV=4	P50914	LVAIVDVIDQNR	K	A	0.997	80.1	25	74.5	3.48	0	6	0	0	2	1354.77	2946.5	438242	24	35	TRUE
G1	60S ribosomal protein L14 OS=Homo sapiens GN=RPL14 PE=1 SV=4	P50914	MTDFDRFK	K	V	0.997	23.2	25	23.2	1.21	0	1	0	0	2	1075.49	1731.35	66838.3	104	111	TRUE
G1	60S ribosomal protein L14 OS=Homo sapiens GN=RPL14 PE=1 SV=4	P50914	VAYVSFGPHAGK	R	L	0.997	63.2	26.3	49.5	1.77	0	3	0	0	2	1232.64	1889.47	638941	12	23	TRUE
G1	60S ribosomal protein L15 OS=Homo sapiens GN=RPL15 PE=1 SV=2	P61313	FFEVILIDPFHK	K	A	0.997	56.2	25	49.3	1.22	0	4	2	0	2	1504.82	3784.07	251307	129	140	TRUE
G1	60S ribosomal protein L15 OS=Homo sapiens GN=RPL15 PE=1 SV=2	P61313	GATYGKPVHHGVNQLK	K	F	0.997	50.4	25	40.5	1.7	0	6	3	0	2	1705.91	1284.16	90577.6	78	93	TRUE
G1	60S ribosomal protein L15 OS=Homo sapiens GN=RPL15 PE=1 SV=2	P61313	RNPDTQWITKPVHK	R	H	0.993	31.3	25	24.7	-0.643	0	0	1	0	2	1719.93	1684.42	121952	144	157	TRUE
G1	60S ribosomal protein L15 OS=Homo sapiens GN=RPL15 PE=1 SV=2	P61313	SLQSVAEER	R	A	0.958	31.6	25.4	14.7	0	0	1	0	0	2	1018.52	1593.91	63157.9	97	105	TRUE
G1	60S ribosomal protein L15 OS=Homo sapiens GN=RPL15 PE=1 SV=2	P61313	VLNSYWVGEDSTYK	R	F	0.997	72.7	25	62.8	4.11	0	3	0	0	2	1660.79	2491.36	416326	115	128	TRUE
G1	60S ribosomal protein L17 OS=Homo sapiens GN=RPL17 PE=1 SV=3	P18621	EQIVPKPEEEVAQK	K	K	0.997	53.2	25	47.3	2.39	0	4	0	0	2	1623.86	1677.68	63589.3	154	167	TRUE
G1	60S ribosomal protein L17 OS=Homo sapiens GN=RPL17 PE=1 SV=3	P18621	GLDVDSLVIEHIQVNK	K	A	0.997	86.2	25	70.3	3.89	0	4	0	0	2	1778.96	3126.76	89586.2	106	121	TRUE
G1	60S ribosomal protein L17 OS=Homo sapiens GN=RPL17 PE=1 SV=3	P18621	GLDVDSLVIEHIQVNKAPK	K	M	0.997	53.4	25	44.5	1.21	0	0	2	0	2	2075.15	2987.31	198935	106	124	TRUE
G1	60S ribosomal protein L17 OS=Homo sapiens GN=RPL17 PE=1 SV=3	P18621	KSAEFLLHMLK	K	N	0.997	53.1	25	33.5	1.46	0	0	6	0	2	1316.74	2760.99	328131	86	96	TRUE
G1	60S ribosomal protein L17 OS=Homo sapiens GN=RPL17 PE=1 SV=3	P18621	QWGWTQGRWPK	K	K	0.996	37.1	25	25.2	-0.519	0	2	0	0	2	1429.71	2709.78	92209.7	75	85	TRUE
G1	60S ribosomal protein L17 OS=Homo sapiens GN=RPL17 PE=1 SV=3	P18621	SAEFLLHMLK	K	N	0.997	52.9	25.9	34	0.886	0	2	0	0	2	1188.64	3162.18	154755	87	96	TRUE
G1	60S ribosomal protein L17 OS=Homo sapiens GN=RPL17 PE=1 SV=3	P18621	YLKDVTLQK	K	Q	0.962	31.6	25	19.9	-0.0792	0	2	0	0	2	1107.64	1690.36	41290.5	47	55	TRUE
G1	60S ribosomal protein L17 OS=Homo sapiens GN=RPL17 PE=1 SV=3	P18621	YSLDPENPTK	R	S	0.997	42	25	33.3	0.921	0	2	0	0	2	1163.56	1844.61	82299.1	4	13	TRUE
G1	60S ribosomal protein L18 OS=Homo sapiens GN=RPL18 PE=1 SV=2	Q07020	APGTPHSHTKPYVR	K	S	0.983	30.6	25.4	23.2	0	0	0	1	0	2	1547.81	1124.18	10197.3	155	168	TRUE
G1	60S ribosomal protein L18 OS=Homo sapiens GN=RPL18 PE=1 SV=2	Q07020	GCGTVLLSGPR	K	K	0.997	70.1	25.8	51.8	1.28	0	5	0	0	2	1116.58	1915.92	327613	133	143	TRUE
G1	60S ribosomal protein L18 OS=Homo sapiens GN=RPL18 PE=1 SV=2	Q07020	ILTFDQLALDSPK	K	G	0.997	102	25	94.8	3.27	0	10	0	0	2	1460.8	3179.87	581079	120	132	TRUE
G1	60S ribosomal protein L18 OS=Homo sapiens GN=RPL18 PE=1 SV=2	Q07020	TAVVVGTITDDVR	K	V	0.997	87.2	25.2	72.6	5.26	0	4	0	0	2	1345.73	2278.73	141829	79	91	TRUE
G1	60S ribosomal protein L18 OS=Homo sapiens GN=RPL18 PE=1 SV=2	Q07020	TAVVVGTITDDVRVQEVPK	K	L	0.997	82.7	25	71.7	0.921	0	2	1	0	2	2026.12	2572.28	60292.8	79	97	TRUE
G1	60S ribosomal protein L18 OS=Homo sapiens GN=RPL18 PE=1 SV=2	Q07020	TAVVVGTITDDVRVQEVPKLK	K	V	0.997	39.1	25	27.5	1.08	0	0	2	0	2	2267.3	2706.96	73559.7	79	99	TRUE
G1	60S ribosomal protein L18 OS=Homo sapiens GN=RPL18 PE=1 SV=2	Q07020	TNSTFNQVVLK	R	R	0.997	48.1	25	29.7	0.42	0	2	0	0	2	1250.67	2099.17	43598.8	39	49	TRUE
G1	60S ribosomal protein L18a OS=Homo sapiens GN=RPL18A PE=1 SV=2	Q02543	AHSIQIMKVEEIAASK	R	C	0.997	68.6	25	61.2	4.07	0	3	2	2	2	1754.95	2395.39	162457	121	136	TRUE
G1	60S ribosomal protein L18a OS=Homo sapiens GN=RPL18A PE=1 SV=2	Q02543	DLTTAGAVTQCYR	R	D	0.997	54	25	54	2.24	0	6	0	0	2	1455.69	1953.22	185678	99	111	TRUE
G1	60S ribosomal protein L18a OS=Homo sapiens GN=RPL18A PE=1 SV=2	Q02543	EYRDLTTAGAVTQCYR	R	D	0.987	22.8	25	14.6	1	0	0	1	0	2	1903.9	2066.85	42570	96	111	TRUE
G1	60S ribosomal protein L18a OS=Homo sapiens GN=RPL18A PE=1 SV=2	Q02543	FTTKRPNTFF	R	-	0.993	28.2	25.7	28.2	0	0	1	0	0	2	1258.66	2310.75	26728.8	167	176	TRUE
G1	60S ribosomal protein L18a OS=Homo sapiens GN=RPL18A PE=1 SV=2	Q02543	FWYFVSQLK	R	K	0.997	45	25.8	33.6	1.09	0	4	0	0	2	1217.64	3456.97	380381	44	52	TRUE
G1	60S ribosomal protein L18a OS=Homo sapiens GN=RPL18A PE=1 SV=2	Q02543	IFAPNHVVAK	R	S	0.993	36.1	25	25.6	-0.0792	0	1	0	0	2	1095.63	1587.26	38716.9	32	41	TRUE
G1	60S ribosomal protein L18a OS=Homo sapiens GN=RPL18A PE=1 SV=2	Q02543	SRFWYFVSQLKK	K	M	0.973	30.2	25.3	18.1	0	0	0	1	0	2	1588.86	3224.38	19556.9	42	53	TRUE
G1	60S ribosomal protein L18a OS=Homo sapiens GN=RPL18A PE=1 SV=2	Q02543	SSGEIVYCGQVFEK	K	S	0.997	43.3	25	31.4	3.34	0	2	0	0	2	1602.75	2355.07	29094.3	57	70	TRUE
G1	60S ribosomal protein L18a OS=Homo sapiens GN=RPL18A PE=1 SV=2	Q02543	VKNFGIWLR	R	Y	0.98	30.4	25	19.8	-0.114	0	1	0	0	2	1132.66	2766.24	22300.2	75	83	TRUE
G1	60S ribosomal protein L19 OS=Homo sapiens GN=RPL19 PE=1 SV=1	P84098	HMYHSLYLK	R	V	0.947	27.1	25.1	17.3	-0.0414	0	1	0	0	2	1191.6	1780.76	75871.1	118	126	TRUE
G1	60S ribosomal protein L19 OS=Homo sapiens GN=RPL19 PE=1 SV=1	P84098	KVWLDPNETNEIANANSR	K	Q	0.997	102	25.1	93.2	6.28	0	2	2	0	2	2071.02	2277.27	423103	21	38	TRUE
G1	60S ribosomal protein L19 OS=Homo sapiens GN=RPL19 PE=1 SV=1	P84098	LLADQAEAR	K	R	0.997	38	25	26.1	1.92	0	2	0	0	2	986.527	1309.98	20807.2	154	162	TRUE
G1	60S ribosomal protein L19 OS=Homo sapiens GN=RPL19 PE=1 SV=1	P84098	VWLDPNETNEIANANSR	K	Q	0.997	103	25	98.2	6.96	0	6	0	0	2	1942.93	2521.12	528975	22	38	TRUE
G1	60S ribosomal protein L21 OS=Homo sapiens GN=RPL21 PE=1 SV=2	P46778	HGVVPLATYMR	K	I	0.997	24.4	25.5	18.6	2.7	0	5	2	0	2	1243.66	2341.28	180734	22	32	TRUE
G1	60S ribosomal protein L21 OS=Homo sapiens GN=RPL21 PE=1 SV=2	P46778	KGDIVDIKGMGTVQK	K	G	0.994	31.5	25	25	0.041	0	1	0	0	2	1604.87	1537.84	4463.53	36	50	TRUE
G1	60S ribosomal protein L21 OS=Homo sapiens GN=RPL21 PE=1 SV=2	P46778	KHGVVPLATYMR	R	I	0.997	53	25.1	36.5	0.699	0	0	2	0	2	1371.76	2107.9	94609	21	32	TRUE
G1	60S ribosomal protein L21 OS=Homo sapiens GN=RPL21 PE=1 SV=2	P46778	TNGKEPELLEPIPYEFMA	R	-	0.997	49.6	25	30.4	1.89	0	7	0	0	2	2094.01	3625.93	76578.1	143	160	TRUE
G1	60S ribosomal protein L21 OS=Homo sapiens GN=RPL21 PE=1 SV=2	P46778	VYNVTQHAVGIVVNK	R	Q	0.997	80.7	25	62.8	3.77	0	2	4	0	2	1640.91	2189.91	657136	64	78	TRUE
G1	60S ribosomal protein L22 OS=Homo sapiens GN=RPL22 PE=1 SV=2	P35268	AGNLGGGVVTIER	K	S	0.997	68.4	25.2	55.5	1.46	0	2	0	0	2	1242.68	1994.02	312122	53	65	TRUE
G1	60S ribosomal protein L22 OS=Homo sapiens GN=RPL22 PE=1 SV=2	P35268	ITVTSEVPFSK	K	R	0.997	46.5	25	35.6	2.06	0	2	0	0	2	1207.66	2236.56	181637	70	80	TRUE
G1	60S ribosomal protein L22 OS=Homo sapiens GN=RPL22 PE=1 SV=2	P35268	YFQINQDEEEEEDED	R	-	0.997	72.5	25	72.5	6.11	0	1	0	0	2	1931.73	2266.57	23247.6	114	128	TRUE
G1	60S ribosomal protein L23a OS=Homo sapiens GN=RPL23A PE=1 SV=1	P62750	EAPAPPKAEAK	K	A	0.997	34.8	25	26	1.2	0	2	0	0	2	1108.6	1036.95	7837.57	8	18	TRUE
G1	60S ribosomal protein L23a OS=Homo sapiens GN=RPL23A PE=1 SV=1	P62750	FPLTTESAMK	K	K	0.997	58.8	25	42.6	1.51	0	11	0	0	2	1140.56	1798.46	993281	79	88	TRUE
G1	60S ribosomal protein L23a OS=Homo sapiens GN=RPL23A PE=1 SV=1	P62750	KIEDNNTLVFIVDVK	K	A	0.997	55	25	46.5	1.85	0	2	0	0	2	1746.96	3089.06	44300.7	89	103	TRUE
G1	60S ribosomal protein L23a OS=Homo sapiens GN=RPL23A PE=1 SV=1	P62750	KLYDIDVAK	K	V	0.991	36.8	25	18.4	-0.431	0	1	0	0	2	1064.6	1856.69	68196.6	115	123	TRUE
G1	60S ribosomal protein L23a OS=Homo sapiens GN=RPL23A PE=1 SV=1	P62750	LAPDYDALDVANK	R	I	0.997	74.7	25	65.9	2.66	0	5	0	0	2	1404.7	2311.64	1178420	140	152	TRUE
G1	60S ribosomal protein L23a OS=Homo sapiens GN=RPL23A PE=1 SV=1	P62750	LDHYAIIK	K	F	0.987	45.5	25.8	15.5	0.0223	0	3	0	0	2	972.551	1758.3	355254	71	78	TRUE
G1	60S ribosomal protein L23a OS=Homo sapiens GN=RPL23A PE=1 SV=1	P62750	VNTLIRPDGEK	K	K	0.997	46.8	25	27.8	1.33	0	4	0	0	2	1241.68	1487.33	146306	124	134	TRUE
G1	60S ribosomal protein L24 OS=Homo sapiens GN=RPL24 PE=1 SV=1	P83731	AITGASLADIMAK	R	R	0.997	117	25.2	110	4.72	0	11	0	0	2	1277.68	2830.31	1231220	81	93	TRUE
G1	60S ribosomal protein L24 OS=Homo sapiens GN=RPL24 PE=1 SV=1	P83731	CESAFLSK	K	R	0.997	41.2	25	29.7	0.959	0	2	0	0	2	941.44	1624.78	80085	36	43	TRUE
G1	60S ribosomal protein L24 OS=Homo sapiens GN=RPL24 PE=1 SV=1	P83731	MKVELCSFSGYK	-	I	0.997	48.2	25	33.6	1.26	0	3	1	0	2	1448.69	2414.04	313961	1	12	TRUE
G1	60S ribosomal protein L24 OS=Homo sapiens GN=RPL24 PE=1 SV=1	P83731	QINWTVLYR	R	R	0.997	40.9	25	24.2	0.00877	0	3	0	0	2	1192.65	3081.63	507126	48	56	TRUE
G1	60S ribosomal protein L24 OS=Homo sapiens GN=RPL24 PE=1 SV=1	P83731	VELCSFSGYK	K	I	0.997	35.9	25	30.5	0.284	0	3	0	0	2	1189.56	2249.28	435388	3	12	TRUE
G1	60S ribosomal protein L24 OS=Homo sapiens GN=RPL24 PE=1 SV=1	P83731	VFQFLNAK	K	C	0.987	51	25	26.9	0.495	0	4	0	0	2	966.541	2573	647743	28	35	TRUE
G1	60S ribosomal protein L27 OS=Homo sapiens GN=RPL27 PE=1 SV=2	P61353	NIDDGTSDRPYSHALVAGIDR	K	Y	0.997	45.5	25	32.1	-0.114	0	0	2	0	2	2272.1	2214.17	280798	28	48	TRUE
G1	60S ribosomal protein L27 OS=Homo sapiens GN=RPL27 PE=1 SV=2	P61353	VVLVLAGR	K	Y	0.997	41.7	25	25.6	1.05	0	4	0	0	2	826.551	2100.93	327693	10	17	TRUE
G1	60S ribosomal protein L27 OS=Homo sapiens GN=RPL27 PE=1 SV=2	P61353	VYNYNHLMPTR	K	Y	0.997	38.6	25	33.9	1.54	0	3	1	0	2	1423.68	1703.11	357809	74	84	TRUE
G1	60S ribosomal protein L27 OS=Homo sapiens GN=RPL27 PE=1 SV=2	P61353	YSVDIPLDK	R	T	0.993	33.9	25.3	23.4	0.469	0	3	0	0	2	1049.55	2296.4	227745	85	93	TRUE
G1	60S ribosomal protein L27a OS=Homo sapiens GN=RPL27A PE=1 SV=2	P46776	INFDKYHPGYFGK	R	V	0.997	65.1	25	52.9	3.82	0	2	2	0	2	1585.78	2296.85	513810	43	55	TRUE
G1	60S ribosomal protein L27a OS=Homo sapiens GN=RPL27A PE=1 SV=2	P46776	LWTLVSEQTR	K	V	0.997	42.1	25.7	3.76	0.886	0	3	0	0	2	1232.66	2601.7	640872	78	87	TRUE
G1	60S ribosomal protein L27a OS=Homo sapiens GN=RPL27A PE=1 SV=2	P46776	NQSFCPTVNLDK	R	L	0.997	38.7	25	21.8	1.85	0	4	0	0	2	1422.67	2113.98	320644	66	77	TRUE
G1	60S ribosomal protein L27a OS=Homo sapiens GN=RPL27A PE=1 SV=2	P46776	NQSFCPTVNLDKLWTLVSEQTR	R	V	0.997	82.1	25	75.6	4.64	0	1	1	0	2	2636.31	4126.5	5927.87	66	87	TRUE
G1	60S ribosomal protein L27a OS=Homo sapiens GN=RPL27A PE=1 SV=2	P46776	TGAAPIIDVVR	K	S	0.997	68.1	25	56.9	4.31	0	4	0	0	2	1111.65	2304.15	708731	95	105	TRUE
G1	60S ribosomal protein L28 OS=Homo sapiens GN=RPL28 PE=1 SV=3	P46779	NKQTYSTEPNNLK	R	A	0.996	35	25	24.5	0.167	0	2	0	0	2	1536.77	1324.58	12974.9	21	33	TRUE
G1	60S ribosomal protein L28 OS=Homo sapiens GN=RPL28 PE=1 SV=3	P46779	QTYSTEPNNLK	K	A	0.994	40.8	25	23.7	-0.342	0	1	0	0	2	1294.63	1413.99	11602.9	23	33	TRUE
G1	60S ribosomal protein L29 OS=Homo sapiens GN=RPL29 PE=1 SV=2	P47914	AQAAAPASVPAQAPK	K	R	0.997	106	25.2	89.8	6.06	0	17	0	0	2	1377.75	1434.5	410581	135	149	TRUE
G1	60S ribosomal protein L29 OS=Homo sapiens GN=RPL29 PE=1 SV=2	P47914	AQAAAPASVPAQAPKR	K	T	0.997	52.1	25	46.1	1.59	0	2	2	0	2	1533.85	1326.92	20782.2	135	150	TRUE
G1	60S ribosomal protein L29 OS=Homo sapiens GN=RPL29 PE=1 SV=2	P47914	LAYIAHPK	R	L	0.969	24.8	25	22.1	0.301	0	1	0	0	2	912.53	1392.89	16656.8	96	103	TRUE
G1	60S ribosomal protein L3 OS=Homo sapiens GN=RPL3 PE=1 SV=2	P39023	DDPSKPVHLTAFLGYK	K	A	0.946	26.3	25	17.8	-0.204	0	0	1	0	2	1787.93	2564.47	267266	35	50	TRUE
G1	60S ribosomal protein L3 OS=Homo sapiens GN=RPL3 PE=1 SV=2	P39023	ERLEQQVPVNQVFGQDEMIDVIGVTK	R	G	0.997	93.5	25	83.5	6.17	0	0	4	0	2	2971.52	3310.09	408370	199	224	TRUE
G1	60S ribosomal protein L3 OS=Homo sapiens GN=RPL3 PE=1 SV=2	P39023	HGSLGFLPR	R	K	0.997	44.6	25	37.8	1.31	0	6	0	0	2	983.542	2064.47	1417900	11	19	TRUE
G1	60S ribosomal protein L3 OS=Homo sapiens GN=RPL3 PE=1 SV=2	P39023	LEQQVPVNQVFGQDEMIDVIGVTK	R	G	0.997	112	25	109	5.13	0	1	2	0	2	2686.38	3461.44	184284	201	224	TRUE
G1	60S ribosomal protein L3 OS=Homo sapiens GN=RPL3 PE=1 SV=2	P39023	NNASTDYDLSDK	K	S	0.997	31.3	25	28.7	1.17	0	2	0	0	2	1342.58	1491.43	86213.4	301	312	TRUE
G1	60S ribosomal protein L3 OS=Homo sapiens GN=RPL3 PE=1 SV=2	P39023	SINPLGGFVHYGEVTNDFVMLK	K	G	0.997	96.1	25	94.5	3.72	0	2	3	0	2	2437.22	3679.35	710631	313	334	TRUE
G1	60S ribosomal protein L3 OS=Homo sapiens GN=RPL3 PE=1 SV=2	P39023	TVFAEHISDECK	K	R	0.997	60.8	25	53.6	4	0	2	0	0	2	1435.65	1732.64	216341	104	115	TRUE
G1	60S ribosomal protein L3 OS=Homo sapiens GN=RPL3 PE=1 SV=2	P39023	TVFAEHISDECKR	K	R	0.997	53.6	25	40.9	3.15	0	2	1	0	2	1591.75	1649.86	188216	104	116	TRUE
G1	60S ribosomal protein L30 OS=Homo sapiens GN=RPL30 PE=1 SV=2	P62888	KSEIEYYAMLAK	R	T	0.997	65.7	25.3	55.1	0.155	0	1	0	0	2	1445.73	2593.43	71327.6	57	68	TRUE
G1	60S ribosomal protein L30 OS=Homo sapiens GN=RPL30 PE=1 SV=2	P62888	LVILANNCPALR	K	K	0.997	58.5	25	40.8	2.07	0	2	0	0	2	1353.77	2446.72	124007	45	56	TRUE
G1	60S ribosomal protein L30 OS=Homo sapiens GN=RPL30 PE=1 SV=2	P62888	TGVHHYSGNNIELGTACGK	K	Y	0.997	27.4	25	23.1	0.921	0	0	1	0	2	2014.94	1658.8	19307.2	69	87	TRUE
G1	60S ribosomal protein L30 OS=Homo sapiens GN=RPL30 PE=1 SV=2	P62888	VCTLAIIDPGDSDIIR	R	S	0.997	64.7	25	47.8	1.33	0	2	0	0	2	1757.91	3070.91	57317.1	91	106	TRUE
G1	60S ribosomal protein L31 OS=Homo sapiens GN=RPL31 PE=1 SV=1	P62899	LYTLVTYVPVTTFK	K	N	0.997	85.5	25	81.1	2.68	0	4	0	0	2	1644.92	3355.24	284343	102	115	TRUE
G1	60S ribosomal protein L31 OS=Homo sapiens GN=RPL31 PE=1 SV=1	P62899	SAINEVVTR	R	E	0.997	40.6	26.6	25.4	1.41	0	2	0	0	2	988.542	1631.82	113334	15	23	TRUE
G1	60S ribosomal protein L32 OS=Homo sapiens GN=RPL32 PE=1 SV=2	P62910	ELEVLLMCNK	K	S	0.997	63.6	25	46.9	2	0	4	0	0	2	1264.63	2532.38	315329	84	93	TRUE
G1	60S ribosomal protein L32 OS=Homo sapiens GN=RPL32 PE=1 SV=2	P62910	GQILMPNIGYGSNK	K	K	0.997	56.7	25.3	33.4	2.89	0	3	0	0	2	1507.76	2111.57	231447	51	64	TRUE
G1	60S ribosomal protein L32 OS=Homo sapiens GN=RPL32 PE=1 SV=2	P62910	GQILMPNIGYGSNKK	K	T	0.997	39.9	25	32.5	1.33	0	3	0	0	2	1619.86	2320.34	200412	51	65	TRUE
G1	60S ribosomal protein L32 OS=Homo sapiens GN=RPL32 PE=1 SV=2	P62910	SYCAEIAHNVSSK	K	N	0.997	67.7	25	63.9	5.34	0	2	0	0	2	1465.67	1746.93	85947.5	94	106	TRUE
G1	60S ribosomal protein L35 OS=Homo sapiens GN=RPL35 PE=1 SV=2	P42766	KYKPLDLRPK	K	K	0.997	35.7	25	29.5	1.82	0	2	0	0	2	1257.77	1563.01	60983	77	86	TRUE
G1	60S ribosomal protein L35 OS=Homo sapiens GN=RPL35 PE=1 SV=2	P42766	QLDDLKVELSQLR	K	V	0.997	69	25	60.6	1.51	0	3	1	0	2	1556.86	2893.78	605018	20	32	TRUE
G1	60S ribosomal protein L35 OS=Homo sapiens GN=RPL35 PE=1 SV=2	P42766	VLTVINQTQK	R	E	0.997	59.5	25	43.9	2.31	0	4	0	0	2	1143.67	1673.27	287708	57	66	TRUE
G1	60S ribosomal protein L35 OS=Homo sapiens GN=RPL35 PE=1 SV=2	P42766	VLTVINQTQKENLR	R	K	0.997	87.3	25	80.1	2.82	0	1	1	0	2	1655.94	1898.86	109014	57	70	TRUE
G1	60S ribosomal protein L36 OS=Homo sapiens GN=RPL36 PE=1 SV=3	Q9Y3U8	KREELSNVLAAMR	R	K	0.997	44.8	25.2	29	0.149	0	0	2	0	2	1516.83	2541.03	214534	86	98	TRUE
G1	60S ribosomal protein L36 OS=Homo sapiens GN=RPL36 PE=1 SV=3	Q9Y3U8	YPMAVGLNK	R	G	0.997	46.4	25.3	22.4	1.18	0	3	0	0	2	992.523	1947.88	238924	5	13	TRUE
G1	60S ribosomal protein L4 OS=Homo sapiens GN=RPL4 PE=1 SV=5	P36578	AAAAAAALQAK	K	S	0.997	84.2	25	69.4	2.7	0	2	0	0	2	956.552	1335.79	47460.1	354	364	TRUE
G1	60S ribosomal protein L4 OS=Homo sapiens GN=RPL4 PE=1 SV=5	P36578	APIRPDIVNFVHTNLR	K	K	0.997	46.1	25	45.2	2.92	0	1	4	2	2	1862.04	2787.77	1925410	30	45	TRUE
G1	60S ribosomal protein L4 OS=Homo sapiens GN=RPL4 PE=1 SV=5	P36578	AVSELAGHQTSAESWGTGR	Y	A	0.997	0	0	0	5.92	0	2	0	0	1	1943.92	1904.63	124331	53	71	TRUE
G1	60S ribosomal protein L4 OS=Homo sapiens GN=RPL4 PE=1 SV=5	P36578	FCIWTESAFR	R	K	0.997	37.8	25	32.1	2.07	0	3	0	0	2	1316.61	3088.48	374416	249	258	TRUE
G1	60S ribosomal protein L4 OS=Homo sapiens GN=RPL4 PE=1 SV=5	P36578	GPCIIYNEDNGIIK	R	A	0.997	67.1	25	51.9	2.89	0	4	0	0	2	1605.79	2396.03	649041	206	219	TRUE
G1	60S ribosomal protein L4 OS=Homo sapiens GN=RPL4 PE=1 SV=5	P36578	IEEVPELPLVVEDK	R	V	0.997	25.2	25	23.4	1	0	2	0	0	2	1608.87	2990.42	556566	144	157	TRUE
G1	60S ribosomal protein L4 OS=Homo sapiens GN=RPL4 PE=1 SV=5	P36578	IEEVPELPLVVEDKVEGYK	R	K	0.997	100	25	91.8	6.66	0	2	0	0	2	2185.16	3210.65	210431	144	162	TRUE
G1	60S ribosomal protein L4 OS=Homo sapiens GN=RPL4 PE=1 SV=5	P36578	KLDELYGTWR	R	K	0.997	47.7	25	27	0	0	2	0	0	2	1280.66	2291.09	498205	259	268	TRUE
G1	60S ribosomal protein L4 OS=Homo sapiens GN=RPL4 PE=1 SV=5	P36578	MINTDLSR	K	I	0.987	39.4	25.4	18.5	-0.146	0	1	0	0	2	949.477	1597.92	62873.5	284	291	TRUE
G1	60S ribosomal protein L4 OS=Homo sapiens GN=RPL4 PE=1 SV=5	P36578	NIPGITLLNVSK	R	L	0.991	32.5	25	23.7	0.276	0	1	0	0	2	1268.76	2862.33	178615	223	234	TRUE
G1	60S ribosomal protein L4 OS=Homo sapiens GN=RPL4 PE=1 SV=5	P36578	NVTLPAVFK	K	A	0.957	30.1	25	17.6	-0.146	0	2	0	0	2	988.583	2606.8	278800	21	29	TRUE
G1	60S ribosomal protein L4 OS=Homo sapiens GN=RPL4 PE=1 SV=5	P36578	PLISVYSEKGESSGK	R	N	0.997	0	0	0	6.82	0	2	2	0	1	1580.82	1819.5	543855	6	20	TRUE
G1	60S ribosomal protein L4 OS=Homo sapiens GN=RPL4 PE=1 SV=5	P36578	QPYAVSELAGHQTSAESWGTGR	R	A	0.997	0	0	0	8.51	0	3	3	0	2	2315.07	2564.12	728129	50	71	TRUE
G1	60S ribosomal protein L4 OS=Homo sapiens GN=RPL4 PE=1 SV=5	P36578	RGPCIIYNEDNGIIK	R	A	0.997	60.8	25.4	38.9	-0.322	0	2	0	0	2	1761.9	2233.06	113289	205	219	TRUE
G1	60S ribosomal protein L4 OS=Homo sapiens GN=RPL4 PE=1 SV=5	P36578	SGQGAFGNMCR	R	G	0.997	49.3	25	44.7	1.42	0	2	0	0	2	1184.49	1621.92	170879	87	97	TRUE
G1	60S ribosomal protein L4 OS=Homo sapiens GN=RPL4 PE=1 SV=5	P36578	SNYNLPMHK	K	M	0.997	33	25	19.4	1.85	0	2	0	0	2	1103.53	1595.07	165751	275	283	TRUE
G1	60S ribosomal protein L4 OS=Homo sapiens GN=RPL4 PE=1 SV=5	P36578	YAICSALAASALPALVMSK	R	G	0.997	109	25	91	6.85	0	6	0	0	2	1937.02	3512.13	704492	122	140	TRUE
G1	60S ribosomal protein L5 OS=Homo sapiens GN=RPL5 PE=1 SV=3	P46777	DIICQIAYAR	R	I	0.997	50.8	25.1	37.9	2.35	0	2	0	0	2	1222.62	2510.37	510653	59	68	TRUE
G1	60S ribosomal protein L5 OS=Homo sapiens GN=RPL5 PE=1 SV=3	P46777	GAVDGGLSIPHSTK	K	R	0.997	81.2	25	67.2	4.51	0	6	2	0	2	1338.7	1796.98	765134	165	178	TRUE
G1	60S ribosomal protein L5 OS=Homo sapiens GN=RPL5 PE=1 SV=3	P46777	HIMGQNVADYMR	K	Y	0.997	39.1	25	28.7	3.11	0	5	0	0	2	1434.66	1876	589907	198	209	TRUE
G1	60S ribosomal protein L5 OS=Homo sapiens GN=RPL5 PE=1 SV=3	P46777	IEGDMIVCAAYAHELPK	R	Y	0.997	95.5	25	87.8	6.09	0	2	3	0	2	1916.92	2710.42	735717	69	85	TRUE
G1	60S ribosomal protein L5 OS=Homo sapiens GN=RPL5 PE=1 SV=3	P46777	RFPGYDSESK	K	E	0.997	38.7	25	24.1	0.444	0	4	0	0	2	1185.55	1500.07	199614	179	188	TRUE
G1	60S ribosomal protein L5 OS=Homo sapiens GN=RPL5 PE=1 SV=3	P46777	VGLTNYAAAYCTGLLLAR	K	R	0.997	94.3	25	86.3	5.17	0	7	2	0	2	1927.01	3423.68	935113	90	107	TRUE
G1	60S ribosomal protein L5 OS=Homo sapiens GN=RPL5 PE=1 SV=3	P46777	YLMEEDEDAYKK	R	Q	0.997	65.5	25	51.3	2.57	0	6	3	0	2	1549.67	1772.11	562985	210	221	TRUE
G1	60S ribosomal protein L6 OS=Homo sapiens GN=RPL6 PE=1 SV=3	Q02878	AIPQLQGYLR	K	S	0.997	68.1	25	53.3	1.15	0	3	0	0	2	1158.66	2622.57	1468370	263	272	TRUE
G1	60S ribosomal protein L6 OS=Homo sapiens GN=RPL6 PE=1 SV=3	Q02878	ASITPGTILIILTGR	R	H	0.997	103	25	103	4.68	0	9	6	0	2	1525.93	4311.16	608629	142	156	TRUE
G1	60S ribosomal protein L6 OS=Homo sapiens GN=RPL6 PE=1 SV=3	Q02878	AVDSQILPK	K	I	0.997	44.9	25	6.81	1.55	0	2	0	0	2	970.557	1740.44	299961	252	260	TRUE
G1	60S ribosomal protein L6 OS=Homo sapiens GN=RPL6 PE=1 SV=3	Q02878	EKVLATVTKPVGGDK	K	N	0.967	24.4	25	22.6	0	0	0	1	0	2	1541.89	1541.62	62029.7	86	100	TRUE
G1	60S ribosomal protein L6 OS=Homo sapiens GN=RPL6 PE=1 SV=3	Q02878	HLTDAYFK	K	K	0.997	29.3	25	20.2	1.64	0	2	0	0	2	994.499	1782.49	242470	211	218	TRUE
G1	60S ribosomal protein L6 OS=Homo sapiens GN=RPL6 PE=1 SV=3	Q02878	HQEGEIFDTEK	R	E	0.997	32.9	25	30.1	1.4	0	2	0	0	2	1332.61	1633.12	100253	227	237	TRUE
G1	60S ribosomal protein L6 OS=Homo sapiens GN=RPL6 PE=1 SV=3	Q02878	HQEGEIFDTEKEK	R	Y	0.997	55	25	44	0.377	0	0	2	0	2	1589.74	1513.5	88931.1	227	239	TRUE
G1	60S ribosomal protein L6 OS=Homo sapiens GN=RPL6 PE=1 SV=3	Q02878	HQEGEIFDTEKEKYEITEQR	R	K	0.997	88.8	25	85.6	7.15	0	2	4	3	2	2509.18	2109.01	1032190	227	246	TRUE
G1	60S ribosomal protein L6 OS=Homo sapiens GN=RPL6 PE=1 SV=3	Q02878	QLASGLLLVTGPLVLNR	K	V	0.997	83.5	25	83.5	3.14	0	4	2	0	2	1764.07	3713.1	309738	167	183	TRUE
G1	60S ribosomal protein L6 OS=Homo sapiens GN=RPL6 PE=1 SV=3	Q02878	QLASGLLLVTGPLVLNRVPLR	K	R	0.997	38.2	25	38.2	-1.18	0	0	1	0	2	2229.38	3798.6	79927.6	167	187	TRUE
G1	60S ribosomal protein L6 OS=Homo sapiens GN=RPL6 PE=1 SV=3	Q02878	SVFALTNGIYPHK	R	L	0.971	0	0	0	2.55	0	1	0	0	2	1446.77	2690.89	165094	273	285	TRUE
G1	60S ribosomal protein L6 OS=Homo sapiens GN=RPL6 PE=1 SV=3	Q02878	VLATVTKPVGGDK	K	N	0.997	58.3	25	48.3	1.52	0	4	0	0	2	1284.75	1394.55	136188	88	100	TRUE
G1	60S ribosomal protein L6 OS=Homo sapiens GN=RPL6 PE=1 SV=3	Q02878	VLATVTKPVGGDKNGGTR	K	V	0.984	0	0	0	2.92	0	2	0	0	2	1769.99	1346.38	17538.8	88	105	TRUE
G1	60S ribosomal protein L6 OS=Homo sapiens GN=RPL6 PE=1 SV=3	Q02878	YYPTEDVPR	R	K	0.997	45.8	25	41.5	1.34	0	4	0	0	2	1139.54	1769.67	585369	115	123	TRUE
G1	60S ribosomal protein L7 OS=Homo sapiens GN=RPL7 PE=1 SV=1	P18124	AGNFYVPAEPK	K	L	0.997	41.4	25	26.5	1.92	0	2	0	0	2	1192.6	2050.82	216545	78	88	TRUE
G1	60S ribosomal protein L7 OS=Homo sapiens GN=RPL7 PE=1 SV=1	P18124	EANNFLWPFK	K	L	0.997	48.4	25.3	28.6	1.39	0	5	0	0	2	1265.63	3528.58	977664	203	212	TRUE
G1	60S ribosomal protein L7 OS=Homo sapiens GN=RPL7 PE=1 SV=1	P18124	EVPAVPETLKK	K	K	0.95	31.1	25	15.3	-0.114	0	1	0	0	2	1210.7	1694.88	81223.8	10	20	TRUE
G1	60S ribosomal protein L7 OS=Homo sapiens GN=RPL7 PE=1 SV=1	P18124	FKEANNFLWPFK	R	L	0.997	64	25	51.8	2.52	0	3	0	0	2	1540.79	3339.19	410637	201	212	TRUE
G1	60S ribosomal protein L7 OS=Homo sapiens GN=RPL7 PE=1 SV=1	P18124	IALTDNALIAR	R	S	0.997	61.9	25	40.1	2.13	0	2	0	0	2	1170.68	2374.08	1318950	167	177	TRUE
G1	60S ribosomal protein L7 OS=Homo sapiens GN=RPL7 PE=1 SV=1	P18124	IVEPYIAWGYPNLK	R	S	0.997	63.1	25	32.4	2.51	0	7	0	0	2	1662.89	3318.9	822013	135	148	TRUE
G1	60S ribosomal protein L7 OS=Homo sapiens GN=RPL7 PE=1 SV=1	P18124	KAGNFYVPAEPK	R	L	0.997	39.9	25.6	28.1	0.0269	0	1	0	0	2	1320.69	1857.15	77438.1	77	88	TRUE
G1	60S ribosomal protein L7 OS=Homo sapiens GN=RPL7 PE=1 SV=1	P18124	KTTHFVEGGDAGNREDQINR	K	L	0.997	39.8	25	24.8	0.42	0	1	0	3	2	2244.08	1427.62	187011	223	242	TRUE
G1	60S ribosomal protein L7 OS=Homo sapiens GN=RPL7 PE=1 SV=1	P18124	RIALTDNALIAR	K	S	0.997	48	25	38	0.921	0	2	0	0	2	1326.79	2230.45	284732	166	177	TRUE
G1	60S ribosomal protein L7 OS=Homo sapiens GN=RPL7 PE=1 SV=1	P18124	SVNELIYKR	K	G	0.994	36.2	25	24.9	0.824	0	1	0	0	2	1121.63	1777.5	83175	149	157	TRUE
G1	60S ribosomal protein L7 OS=Homo sapiens GN=RPL7 PE=1 SV=1	P18124	TTHFVEGGDAGNREDQINR	K	L	0.997	79	25	72.1	1.72	0	2	0	2	2	2115.98	1517.11	276220	224	242	TRUE
G1	60S ribosomal protein L7 OS=Homo sapiens GN=RPL7 PE=1 SV=1	P18124	YGIICMEDLIHEIYTVGK	K	R	0.997	62.9	25	61	4.34	0	2	3	0	2	2154.06	4250.46	137615	182	199	TRUE
G1	60S ribosomal protein L7 OS=Homo sapiens GN=RPL7 PE=1 SV=1	P18124	YGIICMEDLIHEIYTVGKR	K	F	0.997	61.2	25	58.8	2.55	0	0	2	3	2	2310.16	4110.8	453933	182	200	TRUE
G1	60S ribosomal protein L7a OS=Homo sapiens GN=RPL7A PE=1 SV=2	P62424	AGVNTVTTLVENK	R	K	0.997	78.3	25.1	63.9	2.41	0	6	0	0	2	1345.73	2196.7	1411710	138	150	TRUE
G1	60S ribosomal protein L7a OS=Homo sapiens GN=RPL7A PE=1 SV=2	P62424	HWGGNVLGPK	R	S	0.997	31.7	25	30	0.538	0	2	0	0	2	1064.56	1768.06	174782	236	245	TRUE
G1	60S ribosomal protein L7a OS=Homo sapiens GN=RPL7A PE=1 SV=2	P62424	KTCTTVAFTQVNSEDKGALAK	R	L	0.997	91.4	25	79.3	4.48	0	0	4	0	2	2269.15	1888.63	411751	197	217	TRUE
G1	60S ribosomal protein L7a OS=Homo sapiens GN=RPL7A PE=1 SV=2	P62424	KVVNPLFEK	K	R	0.994	36.3	25	21.4	0.26	0	1	0	0	2	1073.64	1895.16	203758	26	34	TRUE
G1	60S ribosomal protein L7a OS=Homo sapiens GN=RPL7A PE=1 SV=2	P62424	LKVPPAINQFTQALDR	R	Q	0.997	81.8	25	72.3	3.59	0	3	6	0	2	1811.02	3231.46	3785440	74	89	TRUE
G1	60S ribosomal protein L7a OS=Homo sapiens GN=RPL7A PE=1 SV=2	P62424	NFGIGQDIQPK	K	R	0.997	49.6	25.9	39.7	1.14	0	4	0	0	2	1216.63	2110.67	2729260	38	48	TRUE
G1	60S ribosomal protein L7a OS=Homo sapiens GN=RPL7A PE=1 SV=2	P62424	RHWGGNVLGPK	R	S	0.997	58	25	43.8	2.51	0	0	4	0	2	1220.66	1657.49	374047	235	245	TRUE
G1	60S ribosomal protein L7a OS=Homo sapiens GN=RPL7A PE=1 SV=2	P62424	TCTTVAFTQVNSEDK	K	G	0.997	79.1	25	68	3.2	0	2	0	0	2	1700.78	1909.5	65963.7	198	212	TRUE
G1	60S ribosomal protein L7a OS=Homo sapiens GN=RPL7A PE=1 SV=2	P62424	TCTTVAFTQVNSEDKGALAK	K	L	0.997	93.1	25	86.5	5.43	0	1	4	0	2	2141.05	2060.67	504348	198	217	TRUE
G1	60S ribosomal protein L7a OS=Homo sapiens GN=RPL7A PE=1 SV=2	P62424	TNYNDRYDEIR	R	R	0.987	28.2	25	24.3	0	0	0	1	0	2	1458.66	1639.6	182434	224	234	TRUE
G1	60S ribosomal protein L7a OS=Homo sapiens GN=RPL7A PE=1 SV=2	P62424	VPPAINQFTQALDR	K	Q	0.997	92.4	25	84.1	5.04	0	5	1	0	2	1569.84	3005.7	824235	76	89	TRUE
G1	60S ribosomal protein L7-like 1 OS=Homo sapiens GN=RPL7L1 PE=1 SV=1	Q6DKI1	FGVICLEDLIHEIAFPGK	K	H	0.997	50.5	25	45	3.31	0	1	0	0	2	2058.07	4597.5	5838.56	180	197	TRUE
G1	60S ribosomal protein L7-like 1 OS=Homo sapiens GN=RPL7L1 PE=1 SV=1	Q6DKI1	IVEPYVTWGFPNLK	R	S	0.997	77.5	25	34.6	1.51	0	3	0	0	2	1662.89	3512.25	234919	133	146	TRUE
G1	60S ribosomal protein L8 OS=Homo sapiens GN=RPL8 PE=1 SV=2	P62917	ASGNYATVISHNPETK	R	K	0.997	85.5	25	74.3	4.89	0	5	0	0	2	1688.82	1720.69	277767	129	144	TRUE
G1	60S ribosomal protein L8 OS=Homo sapiens GN=RPL8 PE=1 SV=2	P62917	AVVGVVAGGGR	R	I	0.997	75.1	25	59.9	1.57	0	6	0	0	2	941.553	1450.39	180404	164	174	TRUE
G1	60S ribosomal protein L9 OS=Homo sapiens GN=RPL9 PE=1 SV=1	P32969	FLDGIYVSEK	K	G	0.997	58.8	25	47	0.495	0	2	0	0	2	1170.6	2532.48	115028	175	184	TRUE
G1	60S ribosomal protein L9 OS=Homo sapiens GN=RPL9 PE=1 SV=1	P32969	KFLDGIYVSEK	R	G	0.997	48.5	25	37.7	0.921	0	2	0	0	2	1298.7	2329.45	45856.8	174	184	TRUE
G1	60S ribosomal protein L9 OS=Homo sapiens GN=RPL9 PE=1 SV=1	P32969	KFLDGIYVSEKGTVQQADE	R	-	0.997	71.3	25	63.9	3	0	2	1	0	2	2127.06	2533	76042.8	174	192	TRUE
G1	60S ribosomal protein L9 OS=Homo sapiens GN=RPL9 PE=1 SV=1	P32969	TICSHVQNMIK	R	G	0.957	23.4	25	20.3	0.0223	0	1	0	0	2	1346.66	1527.03	7508.38	72	82	TRUE
G1	60S ribosome subunit biogenesis protein NIP7 homolog OS=Homo sapiens GN=NIP7 PE=1 SV=1	Q9Y221	LHVTALDYLAPYAK	R	Y	0.997	61.1	25	55.5	4	0	3	1	0	2	1574.86	3052.27	211552	81	94	TRUE
G1	60S ribosome subunit biogenesis protein NIP7 homolog OS=Homo sapiens GN=NIP7 PE=1 SV=1	Q9Y221	VWIKPGAEQSFLYGNHVLK	K	S	0.997	34.4	25	28.3	-0.255	0	0	4	0	2	2186.18	2830.27	530008	97	115	TRUE
G1	6-phosphofructokinase type C OS=Homo sapiens GN=PFKP PE=1 SV=2	Q01813	AACNLLQR	K	G	0.973	32.8	25.6	17.8	-0.23	0	1	0	0	2	945.494	1642.31	67483.3	110	117	TRUE
G1	6-phosphofructokinase type C OS=Homo sapiens GN=PFKP PE=1 SV=2	Q01813	AIGVLTSGGDAQGMNAAVR	K	A	0.997	114	25	108	8.68	0	4	0	0	2	1787.91	2061.43	277499	26	44	FALSE	P17858
G1	6-phosphofructokinase type C OS=Homo sapiens GN=PFKP PE=1 SV=2	Q01813	AMEWITAK	R	L	0.987	41.2	25.2	17.2	-0.204	0	2	0	0	2	949.481	2213.18	253077	693	700	TRUE
G1	6-phosphofructokinase type C OS=Homo sapiens GN=PFKP PE=1 SV=2	Q01813	ASYDVSDSGQLEHVQPWSV	K	-	0.997	39.6	25	38.9	3.66	0	2	0	0	2	2103.96	2841.78	225860	766	784	TRUE
G1	6-phosphofructokinase type C OS=Homo sapiens GN=PFKP PE=1 SV=2	Q01813	DLQSNVEHLTEK	R	M	0.997	64.8	25	49.4	1.77	0	2	0	0	2	1412.7	2214.49	313640	614	625	TRUE
G1	6-phosphofructokinase type C OS=Homo sapiens GN=PFKP PE=1 SV=2	Q01813	EIGWTDVGGWTGQGGSILGTK	K	R	0.997	113	25.1	99.7	5.14	0	4	1	0	2	2119.05	3336.51	253089	460	480	TRUE
G1	6-phosphofructokinase type C OS=Homo sapiens GN=PFKP PE=1 SV=2	Q01813	ELVVTQLGYDTR	K	V	0.997	71.4	25.1	61.5	3.89	0	1	0	0	2	1393.73	2413.45	254051	290	301	TRUE
G1	6-phosphofructokinase type C OS=Homo sapiens GN=PFKP PE=1 SV=2	Q01813	EWSGLLEELAR	K	N	0.997	47.6	25.7	20.4	1.66	0	2	0	0	2	1302.67	3502.67	229401	140	150	TRUE
G1	6-phosphofructokinase type C OS=Homo sapiens GN=PFKP PE=1 SV=2	Q01813	FTTDDSICVLGISK	K	R	0.997	70.3	25	64.8	2.68	0	2	0	0	2	1555.77	2689.75	247825	711	724	TRUE
G1	6-phosphofructokinase type C OS=Homo sapiens GN=PFKP PE=1 SV=2	Q01813	GITNLCVIGGDGSLTGANLFR	R	K	0.997	126	25	122	7.96	0	4	2	0	2	2135.09	3429.85	794766	118	138	TRUE
G1	6-phosphofructokinase type C OS=Homo sapiens GN=PFKP PE=1 SV=2	Q01813	IIEVVDAIMTTAQSHQR	R	T	0.997	109	25	91.8	4.35	0	2	3	0	2	1912	3246.3	1326210	194	210	TRUE
G1	6-phosphofructokinase type C OS=Homo sapiens GN=PFKP PE=1 SV=2	Q01813	KEWSGLLEELAR	R	N	0.997	81	25.3	60.9	0.745	0	2	0	0	2	1430.76	3198.55	184188	139	150	TRUE
G1	6-phosphofructokinase type C OS=Homo sapiens GN=PFKP PE=1 SV=2	Q01813	LAIKLPDDQIPK	R	T	0.997	38.5	25	38.5	1.16	0	2	1	0	2	1350.8	2409.04	472788	397	408	TRUE
G1	6-phosphofructokinase type C OS=Homo sapiens GN=PFKP PE=1 SV=2	Q01813	LNIIIVAEGAIDTQNKPITSEK	R	I	0.997	36.7	25	27.9	1.28	0	0	2	0	2	2367.31	3473.48	163752	266	287	TRUE
G1	6-phosphofructokinase type C OS=Homo sapiens GN=PFKP PE=1 SV=2	Q01813	LPLMECVQMTQDVQK	R	A	0.997	90.1	25.1	75.1	3.39	0	2	0	0	2	1819.88	2648.99	118001	355	369	TRUE
G1	6-phosphofructokinase type C OS=Homo sapiens GN=PFKP PE=1 SV=2	Q01813	MGIYVGAK	R	V	0.955	27.6	25	20.2	0	0	1	0	0	2	838.449	1772.24	100327	49	56	FALSE	P17858
G1	6-phosphofructokinase type C OS=Homo sapiens GN=PFKP PE=1 SV=2	Q01813	MLAIYDGFDGFAK	R	G	0.997	75.6	25	65	3.23	0	6	0	0	2	1447.69	3278.72	537159	443	455	TRUE
G1	6-phosphofructokinase type C OS=Homo sapiens GN=PFKP PE=1 SV=2	Q01813	NESCSENYTTDFIYQLYSEEGK	R	G	0.997	103	25	97.9	5.89	0	2	1	0	2	2677.12	3621.35	78652	638	659	TRUE
G1	6-phosphofructokinase type C OS=Homo sapiens GN=PFKP PE=1 SV=2	Q01813	NVIFQPVAELK	R	K	0.997	51.4	25	39.1	1.24	0	3	0	0	2	1257.72	2713.67	251682	726	736	TRUE
G1	6-phosphofructokinase type C OS=Homo sapiens GN=PFKP PE=1 SV=2	Q01813	NVLGHMQQGGAPSPFDR	K	N	0.997	62.5	25	57.2	4.89	0	2	0	0	2	1810.87	2236.77	157243	667	683	TRUE
G1	6-phosphofructokinase type C OS=Homo sapiens GN=PFKP PE=1 SV=2	Q01813	SFAGNLNTYK	R	R	0.977	32	25	24	-0.114	0	1	0	0	2	1114.55	1933.85	84632.4	386	395	TRUE
G1	6-phosphofructokinase type C OS=Homo sapiens GN=PFKP PE=1 SV=2	Q01813	SFAGNLNTYKR	R	L	0.997	46.5	25	27.1	1.68	0	2	0	0	2	1270.65	1787.46	111810	386	396	TRUE
G1	6-phosphofructokinase type C OS=Homo sapiens GN=PFKP PE=1 SV=2	Q01813	TFVLEVMGR	R	H	0.997	31	25	22.7	1.16	0	4	0	0	2	1067.56	2559.99	662386	211	219	FALSE	P08237,P17858
G1	6-phosphofructokinase type C OS=Homo sapiens GN=PFKP PE=1 SV=2	Q01813	YLEEIATQMR	K	T	0.997	60.7	25	47.1	1.49	0	3	0	0	2	1253.62	1850.19	380682	487	496	TRUE
G1	6-phosphofructokinase, liver type OS=Homo sapiens GN=PFKL PE=1 SV=6	P17858	AAAYNLVQHGITNLCVIGGDGSLTGANIFR	R	S	0.997	75.5	25	65.2	3.37	0	0	1	0	2	3102.58	3669.94	63956.6	100	129	TRUE
G1	6-phosphofructokinase, liver type OS=Homo sapiens GN=PFKL PE=1 SV=6	P17858	AIGVLTSGGDAQGMNAAVR	K	A	0.997	114	25	108	8.68	0	4	0	0	2	1787.91	2061.43	277499	17	35	FALSE	Q01813
G1	6-phosphofructokinase, liver type OS=Homo sapiens GN=PFKL PE=1 SV=6	P17858	GITNLCVIGGDGSLTGANIFR	H	S	0.997	0	0	0	6.68	0	2	0	0	1	2135.09	3417.22	273369	109	129	TRUE
G1	6-phosphofructokinase, liver type OS=Homo sapiens GN=PFKL PE=1 SV=6	P17858	GQLESIVENIR	K	I	0.997	64.8	25.2	45.2	1	0	2	0	0	2	1257.68	2809.03	255898	475	485	TRUE
G1	6-phosphofructokinase, liver type OS=Homo sapiens GN=PFKL PE=1 SV=6	P17858	MGIYVGAK	R	V	0.955	27.6	25	20.2	0	0	1	0	0	2	838.449	1772.24	100327	40	47	FALSE	Q01813
G1	6-phosphofructokinase, liver type OS=Homo sapiens GN=PFKL PE=1 SV=6	P17858	SEWGSLLEELVAEGK	R	I	0.986	0	0	0	3	0	1	0	0	2	1646.83	4052.85	33276.5	130	144	TRUE
G1	6-phosphofructokinase, liver type OS=Homo sapiens GN=PFKL PE=1 SV=6	P17858	TFVLEVMGR	R	H	0.997	31	25	22.7	1.16	0	4	0	0	2	1067.56	2559.99	662386	202	210	FALSE	Q01813,P08237
G1	6-phosphofructokinase, liver type OS=Homo sapiens GN=PFKL PE=1 SV=6	P17858	VFANAPDSACVIGLK	R	K	0.997	55.4	25.2	40.6	3.7	0	4	0	0	2	1561.8	2451.11	377016	699	713	TRUE
G1	6-phosphofructokinase, muscle type OS=Homo sapiens GN=PFKM PE=1 SV=2	P08237	IMEIVDAITTTAQSHQR	R	T	0.971	36.3	25	11.9	-1.11	0	0	1	0	2	1913.98	2924.83	114060	185	201	TRUE
G1	6-phosphofructokinase, muscle type OS=Homo sapiens GN=PFKM PE=1 SV=2	P08237	SEWSDLLSDLQK	R	A	0.997	65.7	25	37.7	1.44	0	4	0	0	2	1420.7	3692.8	226925	130	141	TRUE
G1	6-phosphofructokinase, muscle type OS=Homo sapiens GN=PFKM PE=1 SV=2	P08237	TFVLEVMGR	R	H	0.997	31	25	22.7	1.16	0	4	0	0	2	1067.56	2559.99	662386	202	210	FALSE	Q01813,P17858
G1	6-phosphogluconate dehydrogenase, decarboxylating OS=Homo sapiens GN=PGD PE=1 SV=3	P52209	GILFVGSGVSGGEEGAR	K	Y	0.997	75.6	25.4	60.5	5.85	0	2	0	0	2	1591.81	2456.74	379974	120	136	TRUE
G1	6-phosphogluconate dehydrogenase, decarboxylating OS=Homo sapiens GN=PGD PE=1 SV=3	P52209	IISYAQGFMLLR	K	Q	0.997	76.4	25	66.9	2.64	0	4	0	0	2	1411.78	3418.29	346013	332	343	TRUE
G1	6-phosphogluconate dehydrogenase, decarboxylating OS=Homo sapiens GN=PGD PE=1 SV=3	P52209	SAVENCQDSWR	K	R	0.997	42.7	25	36.4	2.06	0	2	0	0	2	1351.57	1584.68	84624.5	397	407	TRUE
G1	6-phosphogluconate dehydrogenase, decarboxylating OS=Homo sapiens GN=PGD PE=1 SV=3	P52209	VDDFLANEAK	K	G	0.997	41.2	25.1	20.6	0.42	0	2	0	0	2	1121.55	1977.15	204495	39	48	TRUE
G1	6-phosphogluconate dehydrogenase, decarboxylating OS=Homo sapiens GN=PGD PE=1 SV=3	P52209	VGTGEPCCDWVGDEGAGHFVK	K	M	0.997	26.8	25	26.8	1.08	0	0	1	0	2	2276.97	2366.66	183742	164	184	TRUE
G1	6-phosphogluconate dehydrogenase, decarboxylating OS=Homo sapiens GN=PGD PE=1 SV=3	P52209	WTAISALEYGVPVTLIGEAVFAR	K	C	0.997	101	25	101	4.77	0	2	3	0	2	2463.33	4610.55	144298	266	288	TRUE
G1	6-phosphogluconate dehydrogenase, decarboxylating OS=Homo sapiens GN=PGD PE=1 SV=3	P52209	YGPSLMPGGNK	R	E	0.948	28.4	25	15.4	0	0	1	0	0	2	1136.54	1552.49	48863.9	137	147	TRUE
G1	6-phosphogluconolactonase OS=Homo sapiens GN=PGLS PE=1 SV=2	O95336	ILEDQEENPLPAALVQPHTGK	R	L	0.996	32.1	25	25.8	0.357	0	0	1	0	2	2299.19	2521.06	101131	215	235	TRUE
G1	6-phosphogluconolactonase OS=Homo sapiens GN=PGLS PE=1 SV=2	O95336	LCWFLDEAAAR	K	L	0.997	43.3	25	26.9	1.77	0	2	0	0	2	1351.65	3214.15	236241	236	246	TRUE
G1	6-phosphogluconolactonase OS=Homo sapiens GN=PGLS PE=1 SV=2	O95336	LPIPESQVITINPELPVEEAAEDYAK	R	K	0.997	34.9	25	33	0	0	0	1	0	2	2865.48	3634.29	19012.9	103	128	TRUE
G1	6-phosphogluconolactonase OS=Homo sapiens GN=PGLS PE=1 SV=2	O95336	VTLTLPVLNAAR	R	T	0.996	28.2	25	28.2	0.18	0	2	0	0	2	1267.77	3020.07	233460	186	197	TRUE
G1	78 kDa glucose-regulated protein OS=Homo sapiens GN=HSPA5 PE=1 SV=2	P11021	AKFEELNMDLFR	R	S	0.997	83.5	25	74.2	3.51	0	4	3	0	2	1512.75	3064.87	1327660	325	336	TRUE
G1	78 kDa glucose-regulated protein OS=Homo sapiens GN=HSPA5 PE=1 SV=2	P11021	AVEEKIEWLESHQDADIEDFK	K	A	0.997	45.6	25	39	3.18	0	0	2	0	2	2531.19	2926.68	265382	597	617	TRUE
G1	78 kDa glucose-regulated protein OS=Homo sapiens GN=HSPA5 PE=1 SV=2	P11021	AVEEKIEWLESHQDADIEDFKAK	K	K	0.997	44	25	38.2	1.77	0	0	0	2	2	2730.33	2774.94	277409	597	619	TRUE
G1	78 kDa glucose-regulated protein OS=Homo sapiens GN=HSPA5 PE=1 SV=2	P11021	DAGTIAGLNVMR	K	I	0.997	51.4	25.3	35.6	1.8	0	8	0	0	2	1217.63	2397.99	1234030	186	197	TRUE
G1	78 kDa glucose-regulated protein OS=Homo sapiens GN=HSPA5 PE=1 SV=2	P11021	DNHLLGTFDLTGIPPAPR	K	G	0.997	101	25	85.7	7.29	0	9	4	0	2	1934.01	3157.54	2808420	475	492	TRUE
G1	78 kDa glucose-regulated protein OS=Homo sapiens GN=HSPA5 PE=1 SV=2	P11021	EFFNGKEPSR	K	G	0.997	41.9	25	33.2	0.959	0	2	0	0	2	1210.59	1618.03	83983.9	377	386	TRUE
G1	78 kDa glucose-regulated protein OS=Homo sapiens GN=HSPA5 PE=1 SV=2	P11021	ELEEIVQPIISK	K	L	0.997	54.7	25	34.4	1.11	0	4	0	0	2	1397.79	2623.78	527062	622	633	TRUE
G1	78 kDa glucose-regulated protein OS=Homo sapiens GN=HSPA5 PE=1 SV=2	P11021	FEELNMDLFR	K	S	0.997	41.1	25	28.9	1.09	0	1	0	0	2	1313.62	3286.68	82309.8	327	336	TRUE
G1	78 kDa glucose-regulated protein OS=Homo sapiens GN=HSPA5 PE=1 SV=2	P11021	IEIESFYEGEDFSETLTR	R	A	0.997	61.8	25	61.8	3.64	0	2	0	0	2	2164.99	3309.69	89090.9	307	324	TRUE
G1	78 kDa glucose-regulated protein OS=Homo sapiens GN=HSPA5 PE=1 SV=2	P11021	IEWLESHQDADIEDFK	K	A	0.997	102	25	88.3	6.96	0	2	2	0	2	1974.91	2806.22	497624	602	617	TRUE
G1	78 kDa glucose-regulated protein OS=Homo sapiens GN=HSPA5 PE=1 SV=2	P11021	IEWLESHQDADIEDFKAK	K	K	0.997	58.5	25	49.7	2.21	0	0	2	0	2	2174.04	2584.89	336725	602	619	TRUE
G1	78 kDa glucose-regulated protein OS=Homo sapiens GN=HSPA5 PE=1 SV=2	P11021	IINEPTAAAIAYGLDK	R	R	0.997	126	25	103	4.02	0	12	0	0	2	1659.9	2860.37	1972520	198	213	FALSE	P11142,P54652
G1	78 kDa glucose-regulated protein OS=Homo sapiens GN=HSPA5 PE=1 SV=2	P11021	IINEPTAAAIAYGLDKR	R	E	0.997	112	25	104	4.1	0	4	5	0	2	1816	2701.03	2205840	198	214	TRUE
G1	78 kDa glucose-regulated protein OS=Homo sapiens GN=HSPA5 PE=1 SV=2	P11021	ITPSYVAFTPEGER	R	L	0.997	79.1	25	67.2	2.03	0	4	0	0	2	1566.78	2393.13	1481260	61	74	TRUE
G1	78 kDa glucose-regulated protein OS=Homo sapiens GN=HSPA5 PE=1 SV=2	P11021	KKELEEIVQPIISK	K	L	0.997	53	25	46.7	1.57	0	2	0	0	2	1653.98	2317.55	233782	620	633	TRUE
G1	78 kDa glucose-regulated protein OS=Homo sapiens GN=HSPA5 PE=1 SV=2	P11021	KSDIDEIVLVGGSTR	K	I	0.997	94.2	25.6	77.3	3.66	0	4	0	0	2	1588.85	2400.12	518040	353	367	TRUE
G1	78 kDa glucose-regulated protein OS=Homo sapiens GN=HSPA5 PE=1 SV=2	P11021	KSQIFSTASDNQPTVTIK	K	V	0.997	96.3	25	80.9	4.05	0	2	2	0	2	1965.03	2073.83	328581	447	464	TRUE
G1	78 kDa glucose-regulated protein OS=Homo sapiens GN=HSPA5 PE=1 SV=2	P11021	KTKPYIQVDIGGGQTK	K	T	0.997	72.2	25	62.8	1.08	0	2	2	0	2	1732.96	1857.45	362940	123	138	TRUE
G1	78 kDa glucose-regulated protein OS=Homo sapiens GN=HSPA5 PE=1 SV=2	P11021	LYGSAGPPPTGEEDTAEKDEL	K	-	0.997	110	25	99.7	4.33	0	4	0	0	2	2175.99	2112.29	607504	634	654	TRUE
G1	78 kDa glucose-regulated protein OS=Homo sapiens GN=HSPA5 PE=1 SV=2	P11021	MKETAEAYLGK	K	K	0.997	44.3	25	29.1	1.19	0	2	3	0	2	1256.62	1692.98	404782	153	163	TRUE
G1	78 kDa glucose-regulated protein OS=Homo sapiens GN=HSPA5 PE=1 SV=2	P11021	MVNDAEKFAEEDKK	R	L	0.997	52.2	25	33.2	2.05	0	1	0	0	2	1653.78	1622.27	22108.6	541	554	TRUE
G1	78 kDa glucose-regulated protein OS=Homo sapiens GN=HSPA5 PE=1 SV=2	P11021	NELESYAYSLK	R	N	0.997	69.2	25	49	1.17	0	2	0	0	2	1316.64	2520	364302	563	573	TRUE
G1	78 kDa glucose-regulated protein OS=Homo sapiens GN=HSPA5 PE=1 SV=2	P11021	NQLTSNPENTVFDAK	K	R	0.997	83.7	25	70.1	4.59	0	6	0	0	2	1677.81	2164.32	479603	82	96	TRUE
G1	78 kDa glucose-regulated protein OS=Homo sapiens GN=HSPA5 PE=1 SV=2	P11021	SQIFSTASDNQPTVTIK	K	V	0.997	99.4	25	81.5	5.54	0	4	0	0	2	1836.93	2259.03	563426	448	464	TRUE
G1	78 kDa glucose-regulated protein OS=Homo sapiens GN=HSPA5 PE=1 SV=2	P11021	TFAPEEISAMVLTK	K	M	0.997	85.7	25	71	3.68	0	7	1	0	2	1536.8	3279.33	1266280	139	152	TRUE
G1	78 kDa glucose-regulated protein OS=Homo sapiens GN=HSPA5 PE=1 SV=2	P11021	TKPYIQVDIGGGQTK	K	T	0.997	87.9	25	73.3	1.64	0	2	1	0	2	1604.86	2019.51	476087	124	138	TRUE
G1	78 kDa glucose-regulated protein OS=Homo sapiens GN=HSPA5 PE=1 SV=2	P11021	TWNDPSVQQDIK	R	F	0.997	44	25	32.7	1.46	0	3	0	0	2	1430.69	2012.8	2105910	102	113	TRUE
G1	78 kDa glucose-regulated protein OS=Homo sapiens GN=HSPA5 PE=1 SV=2	P11021	VEIIANDQGNR	R	I	0.997	51.9	25	0	1.06	0	5	0	0	2	1228.63	1490.25	414577	50	60	FALSE	P11142,P08107,P54652
G1	78 kDa glucose-regulated protein OS=Homo sapiens GN=HSPA5 PE=1 SV=2	P11021	VTHAVVTVPAYFNDAQR	K	Q	0.997	83.9	25	70.3	6.37	0	2	2	0	2	1887.97	2410.04	615421	165	181	TRUE
G1	78 kDa glucose-regulated protein OS=Homo sapiens GN=HSPA5 PE=1 SV=2	P11021	VYEGERPLTK	K	D	0.997	41.3	25	30.2	1.7	0	5	0	0	2	1191.64	1342.58	126657	465	474	TRUE
G1	Acetyl-CoA acetyltransferase, cytosolic OS=Homo sapiens GN=ACAT2 PE=1 SV=2	Q9BWD1	ATVAPEDVSEVIFGHVLAAGCGQNPVR	R	Q	0.992	33.3	25	29	0	0	0	1	0	2	2793.4	3744.64	67946.8	45	71	TRUE
G1	Acetyl-CoA acetyltransferase, cytosolic OS=Homo sapiens GN=ACAT2 PE=1 SV=2	Q9BWD1	EDQDKVAVLSQNR	R	T	0.997	34.5	25	22.7	1.72	0	2	0	0	2	1501.76	1567.29	41457.1	176	188	TRUE
G1	Acetyl-CoA acetyltransferase, cytosolic OS=Homo sapiens GN=ACAT2 PE=1 SV=2	Q9BWD1	ILVTLLHTLER	R	M	0.997	59.6	25	55.7	0.854	0	4	1	0	2	1307.8	3027.79	759202	362	372	TRUE
G1	Acetyl-CoA acetyltransferase, cytosolic OS=Homo sapiens GN=ACAT2 PE=1 SV=2	Q9BWD1	IVSWSQVGVEPSIMGIGPIPAIK	R	Q	0.997	64.4	25	64.2	3.39	0	1	2	0	2	2378.32	3800.05	189003	280	302	TRUE
G1	Acetyl-CoA acetyltransferase, cytosolic OS=Homo sapiens GN=ACAT2 PE=1 SV=2	Q9BWD1	TIIGSFNGALAAVPVQDLGSTVIK	R	E	0.997	57.2	25	50.2	2.59	0	2	0	0	2	2371.32	3655.2	106636	16	39	TRUE
G1	Acetyl-CoA acetyltransferase, cytosolic OS=Homo sapiens GN=ACAT2 PE=1 SV=2	Q9BWD1	VNIEGGAIALGHPLGASGCR	K	I	0.997	118	25	112	4.62	0	1	0	0	2	1949	2478.14	48205.9	342	361	TRUE
G1	Acetyl-CoA acetyltransferase, mitochondrial OS=Homo sapiens GN=ACAT1 PE=1 SV=1	P24752	EAYMGNVLQGGEGQAPTR	K	Q	0.997	63.5	25	50.6	3.2	0	1	0	0	2	1877.88	2172.74	42969.7	88	105	TRUE
G1	Acetyl-CoA acetyltransferase, mitochondrial OS=Homo sapiens GN=ACAT1 PE=1 SV=1	P24752	NEQDAYAINSYTR	R	S	0.997	96.4	25	88.9	4.08	0	2	0	0	2	1544.7	1960.2	123691	209	221	TRUE
G1	Acetyl-CoA acetyltransferase, mitochondrial OS=Homo sapiens GN=ACAT1 PE=1 SV=1	P24752	TPIGSFLGSLSLLPATK	R	L	0.997	72.8	25	72.2	1.43	0	3	0	0	2	1701.98	4072.9	234489	50	66	TRUE
G1	Acidic leucine-rich nuclear phosphoprotein 32 family member A OS=Homo sapiens GN=ANP32A PE=1 SV=1	P39687	IKDLSTIEPLK	K	K	0.978	25.7	25	0	1.47	0	2	0	0	2	1256.75	2116.14	286490	100	110	TRUE
G1	Acidic leucine-rich nuclear phosphoprotein 32 family member A OS=Homo sapiens GN=ANP32A PE=1 SV=1	P39687	LLPQLTYLDGYDR	K	D	0.997	58.5	25.1	47.9	2.59	0	4	0	0	2	1566.82	3150.45	400687	138	150	FALSE	Q92688
G1	Acidic leucine-rich nuclear phosphoprotein 32 family member A OS=Homo sapiens GN=ANP32A PE=1 SV=1	P39687	SLDLFNCEVTNLNDYR	K	E	0.997	94	25	91.5	4.74	0	7	0	0	2	1972.91	3273.72	700924	117	132	FALSE	Q92688
G1	Acidic leucine-rich nuclear phosphoprotein 32 family member A OS=Homo sapiens GN=ANP32A PE=1 SV=1	P39687	SLDLFNCEVTNLNDYRENVFK	K	L	0.997	43.8	25	41	0.824	0	0	2	0	2	2590.22	3658.87	90630.5	117	137	TRUE
G1	Acidic leucine-rich nuclear phosphoprotein 32 family member A OS=Homo sapiens GN=ANP32A PE=1 SV=1	P39687	VSGGLEVLAEK	R	C	0.997	61.3	25.8	40.9	1.64	0	2	0	0	2	1101.62	2141.11	407119	76	86	TRUE
G1	Acidic leucine-rich nuclear phosphoprotein 32 family member B OS=Homo sapiens GN=ANP32B PE=1 SV=1	Q92688	IFGGLDMLAEK	R	L	0.997	55	25	30.7	1.24	0	4	0	0	2	1209.62	2830.19	784531	76	86	TRUE
G1	Acidic leucine-rich nuclear phosphoprotein 32 family member B OS=Homo sapiens GN=ANP32B PE=1 SV=1	Q92688	IFGGLDMLAEKLPNLTHLNLSGNK	R	L	0.997	54.8	25	54	1.96	0	0	2	2	2	2611.39	3804.96	220456	76	99	TRUE
G1	Acidic leucine-rich nuclear phosphoprotein 32 family member B OS=Homo sapiens GN=ANP32B PE=1 SV=1	Q92688	LKDISTLEPLK	K	K	0.978	25.7	25	0	1.47	0	2	0	0	2	1256.75	2116.14	286490	100	110	TRUE
G1	Acidic leucine-rich nuclear phosphoprotein 32 family member B OS=Homo sapiens GN=ANP32B PE=1 SV=1	Q92688	LLPQLTYLDGYDR	K	E	0.997	58.5	25.1	47.9	2.59	0	4	0	0	2	1566.82	3150.45	400687	138	150	FALSE	P39687
G1	Acidic leucine-rich nuclear phosphoprotein 32 family member B OS=Homo sapiens GN=ANP32B PE=1 SV=1	Q92688	LPNLTHLNLSGNK	K	L	0.997	50.1	25	40.7	1.82	0	1	1	0	2	1420.79	2427.93	351585	87	99	TRUE
G1	Acidic leucine-rich nuclear phosphoprotein 32 family member B OS=Homo sapiens GN=ANP32B PE=1 SV=1	Q92688	SLDLFNCEVTNLNDYR	K	E	0.997	94	25	91.5	4.74	0	7	0	0	2	1972.91	3273.72	700924	117	132	FALSE	P39687
G1	Acidic leucine-rich nuclear phosphoprotein 32 family member E OS=Homo sapiens GN=ANP32E PE=1 SV=1	Q9BTT0	DLSTVEALQNLK	K	N	0.997	52.6	25.8	29.5	1	0	2	0	0	2	1330.72	2702.74	309142	102	113	TRUE
G1	Acidic leucine-rich nuclear phosphoprotein 32 family member E OS=Homo sapiens GN=ANP32E PE=1 SV=1	Q9BTT0	KLELSDNIISGGLEVLAEK	R	C	0.997	50.2	25	39.5	1.14	0	0	1	0	2	2028.12	3615.35	87884.9	68	86	TRUE
G1	Acidic leucine-rich nuclear phosphoprotein 32 family member E OS=Homo sapiens GN=ANP32E PE=1 SV=1	Q9BTT0	SLDLFNCEITNLEDYR	K	E	0.997	109	25	95.2	5.96	0	4	0	0	2	2001.92	3669.05	556378	117	132	TRUE
G1	Aconitate hydratase, mitochondrial OS=Homo sapiens GN=ACO2 PE=1 SV=2	Q99798	DINQEVYNFLATAGAK	K	Y	0.997	97.7	25	89.1	3.47	0	3	0	0	2	1753.88	3880.82	84493.3	145	160	TRUE
G1	Aconitate hydratase, mitochondrial OS=Homo sapiens GN=ACO2 PE=1 SV=2	Q99798	IVYGHLDDPASQEIER	K	G	0.984	16.5	25	4.5	1.52	0	0	1	0	2	1841.9	2103.59	138705	69	84	TRUE
G1	Aconitate hydratase, mitochondrial OS=Homo sapiens GN=ACO2 PE=1 SV=2	Q99798	NAVTQEFGPVPDTAR	R	Y	0.957	0	0	0	2.33	0	1	0	0	2	1601.79	2220.08	127413	634	648	TRUE
G1	Aconitate hydratase, mitochondrial OS=Homo sapiens GN=ACO2 PE=1 SV=2	Q99798	NDANPETHAFVTSPEIVTALAIAGTLK	R	F	0.997	49.5	25	43.7	1.82	0	0	2	0	2	2780.45	4072.59	17990.3	480	506	TRUE
G1	Aconitate hydratase, mitochondrial OS=Homo sapiens GN=ACO2 PE=1 SV=2	Q99798	VAMQDATAQMAMLQFISSGLSK	R	V	0.997	47.2	25	41.6	2.29	0	0	2	0	2	2328.14	4157.37	51664.8	96	117	TRUE
G1	Actin, cytoplasmic 1 OS=Homo sapiens GN=ACTB PE=1 SV=1	P60709	AGFAGDDAPR	K	A	0.997	75.6	25	54	1.23	0	20	0	0	2	976.448	1392.09	1593200	19	28	FALSE	P68032,P63261,P63267,A5A3E0
G1	Actin, cytoplasmic 1 OS=Homo sapiens GN=ACTB PE=1 SV=1	P60709	ANTVLSGGTTMYPGIADR	Y	M	0.986	0	0	0	3	0	2	0	0	1	1823.9	2420.61	219990	295	312	FALSE	P63261
G1	Actin, cytoplasmic 1 OS=Homo sapiens GN=ACTB PE=1 SV=1	P60709	AVFPSIVGRPR	R	H	0.997	68.7	25	56.9	1.8	0	12	0	0	2	1198.71	2176.29	13181500	29	39	FALSE	P68032,P63261,P63267,A5A3E0
G1	Actin, cytoplasmic 1 OS=Homo sapiens GN=ACTB PE=1 SV=1	P60709	CPEALFQPSFLGMESCGIHETTFNSIMK	R	C	0.997	99.9	25	90.1	6.89	0	8	27	2	2	3231.46	3701.76	3973150	257	284	FALSE	P63261
G1	Actin, cytoplasmic 1 OS=Homo sapiens GN=ACTB PE=1 SV=1	P60709	DDDIAALVVDNGSGMCK	M	A	0.997	0	0	0	7.85	0	17	0	0	1	1837.79	3242	2067750	2	18	TRUE
G1	Actin, cytoplasmic 1 OS=Homo sapiens GN=ACTB PE=1 SV=1	P60709	DLTDYLMK	R	I	0.997	55.6	25	33.1	1.01	0	20	0	0	2	998.486	2704.01	11048800	184	191	FALSE	P68032,P63261,Q562R1,P63267
G1	Actin, cytoplasmic 1 OS=Homo sapiens GN=ACTB PE=1 SV=1	P60709	DLYANTVLSGGTTMYPGIADR	K	M	0.997	128	25	125	5.89	0	25	5	0	2	2231.07	3072.22	3365390	292	312	FALSE	P63261
G1	Actin, cytoplasmic 1 OS=Homo sapiens GN=ACTB PE=1 SV=1	P60709	DSYVGDEAQSK	K	R	0.997	74.2	25	64.6	4	0	16	0	0	2	1198.52	1261.45	392222	51	61	FALSE	P68032,P63261,P63267
G1	Actin, cytoplasmic 1 OS=Homo sapiens GN=ACTB PE=1 SV=1	P60709	DSYVGDEAQSKR	K	G	0.997	30.1	25	20.2	2.28	0	2	0	0	2	1354.62	1229.5	7691.1	51	62	FALSE	P68032,P63261,P63267
G1	Actin, cytoplasmic 1 OS=Homo sapiens GN=ACTB PE=1 SV=1	P60709	EITALAPSTMK	K	I	0.997	69.3	26.3	50.4	1.77	0	25	0	0	2	1161.62	1919.34	15267400	316	326	FALSE	P68032,P63261,P63267
G1	Actin, cytoplasmic 1 OS=Homo sapiens GN=ACTB PE=1 SV=1	P60709	EKLCYVALDFEQEMATAASSSSLEK	K	S	0.997	130	25	127	6.92	0	3	9	0	2	2807.31	3756.47	639449	214	238	FALSE	P63261
G1	Actin, cytoplasmic 1 OS=Homo sapiens GN=ACTB PE=1 SV=1	P60709	FRCPEALFQPSFLGMESCGIHETTFNSIMK	R	C	0.997	45.3	25	37.1	0.824	0	0	0	4	2	3534.63	3640.92	412217	255	284	FALSE	P63261
G1	Actin, cytoplasmic 1 OS=Homo sapiens GN=ACTB PE=1 SV=1	P60709	GYSFTTTAER	R	E	0.997	69.2	25	67.7	2.96	0	39	0	0	2	1132.53	1812.24	22836700	197	206	FALSE	P63261
G1	Actin, cytoplasmic 1 OS=Homo sapiens GN=ACTB PE=1 SV=1	P60709	HQGVMVGMGQK	R	D	0.997	65.8	25	57	2.77	0	20	1	0	2	1171.57	1432.46	1051900	40	50	FALSE	P68032,P63261,Q562R1,P63267
G1	Actin, cytoplasmic 1 OS=Homo sapiens GN=ACTB PE=1 SV=1	P60709	HQGVMVGMGQKDSYVGDEAQSK	R	R	0.987	20.1	25	15.9	1.33	0	0	1	0	2	2367.07	1553.22	21884.9	40	61	FALSE	P68032,P63261,P63267
G1	Actin, cytoplasmic 1 OS=Homo sapiens GN=ACTB PE=1 SV=1	P60709	IIAPPERK	K	Y	0.987	39.8	25	23.2	-0.362	0	2	0	0	2	923.567	1215.84	81795.9	329	336	FALSE	P68032,P63261,Q562R1,P63267
G1	Actin, cytoplasmic 1 OS=Homo sapiens GN=ACTB PE=1 SV=1	P60709	IWHHTFYNELR	K	V	0.997	58.4	25	34.7	1.48	0	13	23	0	2	1515.75	2217.27	28060900	85	95	FALSE	P68032,P63261,A5A3E0
G1	Actin, cytoplasmic 1 OS=Homo sapiens GN=ACTB PE=1 SV=1	P60709	KDLYANTVLSGGTTMYPGIADR	R	M	0.997	124	25	117	6.17	0	16	26	0	2	2343.17	2712.96	7431790	291	312	FALSE	P63261
G1	Actin, cytoplasmic 1 OS=Homo sapiens GN=ACTB PE=1 SV=1	P60709	KYSVWIGGSILASLSTFQQMWISK	R	Q	0.997	37.4	25	36.3	1.17	0	0	6	0	2	2730.43	4568.34	178103	336	359	FALSE	P68032,P63261,Q562R1,P63267
G1	Actin, cytoplasmic 1 OS=Homo sapiens GN=ACTB PE=1 SV=1	P60709	KYSVWIGGSILASLSTFQQMWISKQEYDESGPSIVHR	R	K	0.997	82.3	25	40.7	2.43	0	0	0	5	2	4228.12	4542.88	229170	336	372	FALSE	P63261
G1	Actin, cytoplasmic 1 OS=Homo sapiens GN=ACTB PE=1 SV=1	P60709	LCYVALDFEQEMATAASSSSLEK	K	S	0.997	150	25	145	10.4	0	124	129	0	2	2550.17	4297.74	16458300	216	238	FALSE	P63261
G1	Actin, cytoplasmic 1 OS=Homo sapiens GN=ACTB PE=1 SV=1	P60709	PEEHPVLLTEAPLNPK	A	A	0.997	0	0	0	4.57	0	3	0	0	1	1783.96	2330.95	333119	98	113	FALSE	P63261
G1	Actin, cytoplasmic 1 OS=Homo sapiens GN=ACTB PE=1 SV=1	P60709	QEYDESGPSIVHR	K	K	0.997	43.3	25	33.4	3.43	0	28	11	0	2	1516.7	1670.82	12255400	360	372	FALSE	P63261,A5A3E0
G1	Actin, cytoplasmic 1 OS=Homo sapiens GN=ACTB PE=1 SV=1	P60709	SYELPDGQVITIGNER	K	F	0.997	116	25.4	99.2	5.25	0	137	4	0	2	1790.89	3328.34	31099400	239	254	FALSE	P68032,P63261,Q562R1,P63267,A5A3E0
G1	Actin, cytoplasmic 1 OS=Homo sapiens GN=ACTB PE=1 SV=1	P60709	TTGIVMDSGDGVTH	R	T	0.997	0	0	0	4.05	0	2	0	0	1	1389.63	1727.59	125184	148	161	FALSE	P63261,Q562R1,A5A3E0
G1	Actin, cytoplasmic 1 OS=Homo sapiens GN=ACTB PE=1 SV=1	P60709	TTGIVMDSGDGVTHTVPIYEGY	R	A	0.997	0	0	0	5.92	0	5	0	0	1	2312.08	2847.29	558972	148	169	FALSE	P63261
G1	Actin, cytoplasmic 1 OS=Homo sapiens GN=ACTB PE=1 SV=1	P60709	TTGIVMDSGDGVTHTVPIYEGYALPH	R	A	0.988	0	0	0	3.11	0	4	3	0	1	2730.31	2950.1	713755	148	173	FALSE	P63261
G1	Actin, cytoplasmic 1 OS=Homo sapiens GN=ACTB PE=1 SV=1	P60709	TTGIVMDSGDGVTHTVPIYEGYALPHAILR	R	L	0.997	99.2	25	92.6	5.6	0	0	34	44	2	3183.61	3169.01	43196700	148	177	FALSE	P63261
G1	Actin, cytoplasmic 1 OS=Homo sapiens GN=ACTB PE=1 SV=1	P60709	TVLSGGTTMYPGIADR	N	M	0.967	0	0	0	2.48	0	3	0	0	1	1638.82	2315.85	546126	297	312	FALSE	P63261
G1	Actin, cytoplasmic 1 OS=Homo sapiens GN=ACTB PE=1 SV=1	P60709	TVPIYEGYALPHAILR	H	L	0.965	0	0	0	2.44	0	1	0	0	1	1813	2970.92	156618	162	177	FALSE	P63261
G1	Actin, cytoplasmic 1 OS=Homo sapiens GN=ACTB PE=1 SV=1	P60709	VAPEEHPVLLTEAPLNPK	R	A	0.997	93.9	25	60.8	4.24	0	19	11	0	2	1954.06	2388.78	52215400	96	113	FALSE	P63261
G1	Actin, cytoplasmic 1 OS=Homo sapiens GN=ACTB PE=1 SV=1	P60709	WISKQEYDESGPSIVHR	M	K	0.973	0	0	0	2.55	0	0	2	0	1	2030.99	1970.31	221611	356	372	FALSE	P63261,A5A3E0
G1	Actin, cytoplasmic 1 OS=Homo sapiens GN=ACTB PE=1 SV=1	P60709	YPIEHGIVTNWDDMEK	K	I	0.997	30.9	25	30.6	0.721	0	0	4	0	2	1946.9	2672.2	407937	69	84	FALSE	P63261
G1	Actin, cytoplasmic 2 OS=Homo sapiens GN=ACTG1 PE=1 SV=1	P63261	AGFAGDDAPR	K	A	0.997	75.6	25	54	1.23	0	20	0	0	2	976.448	1392.09	1593200	19	28	FALSE	P68032,P60709,P63267,A5A3E0
G1	Actin, cytoplasmic 2 OS=Homo sapiens GN=ACTG1 PE=1 SV=1	P63261	ANTVLSGGTTMYPGIADR	Y	M	0.986	0	0	0	3	0	2	0	0	1	1823.9	2420.61	219990	295	312	FALSE	P60709
G1	Actin, cytoplasmic 2 OS=Homo sapiens GN=ACTG1 PE=1 SV=1	P63261	AVFPSIVGRPR	R	H	0.997	68.7	25	56.9	1.8	0	12	0	0	2	1198.71	2176.29	13181500	29	39	FALSE	P68032,P60709,P63267,A5A3E0
G1	Actin, cytoplasmic 2 OS=Homo sapiens GN=ACTG1 PE=1 SV=1	P63261	CPEALFQPSFLGMESCGIHETTFNSIMK	R	C	0.997	99.9	25	90.1	6.89	0	8	27	2	2	3231.46	3701.76	3973150	257	284	FALSE	P60709
G1	Actin, cytoplasmic 2 OS=Homo sapiens GN=ACTG1 PE=1 SV=1	P63261	DLTDYLMK	R	I	0.997	55.6	25	33.1	1.01	0	20	0	0	2	998.486	2704.01	11048800	184	191	FALSE	P68032,P60709,Q562R1,P63267
G1	Actin, cytoplasmic 2 OS=Homo sapiens GN=ACTG1 PE=1 SV=1	P63261	DLYANTVLSGGTTMYPGIADR	K	M	0.997	128	25	125	5.89	0	25	5	0	2	2231.07	3072.22	3365390	292	312	FALSE	P60709
G1	Actin, cytoplasmic 2 OS=Homo sapiens GN=ACTG1 PE=1 SV=1	P63261	DSYVGDEAQSK	K	R	0.997	74.2	25	64.6	4	0	16	0	0	2	1198.52	1261.45	392222	51	61	FALSE	P68032,P60709,P63267
G1	Actin, cytoplasmic 2 OS=Homo sapiens GN=ACTG1 PE=1 SV=1	P63261	DSYVGDEAQSKR	K	G	0.997	30.1	25	20.2	2.28	0	2	0	0	2	1354.62	1229.5	7691.1	51	62	FALSE	P68032,P60709,P63267
G1	Actin, cytoplasmic 2 OS=Homo sapiens GN=ACTG1 PE=1 SV=1	P63261	EEEIAALVIDNGSGMCK	M	A	0.997	0	0	0	7.32	0	17	0	0	1	1877.86	3568.05	2359520	2	18	TRUE
G1	Actin, cytoplasmic 2 OS=Homo sapiens GN=ACTG1 PE=1 SV=1	P63261	EITALAPSTMK	K	I	0.997	69.3	26.3	50.4	1.77	0	25	0	0	2	1161.62	1919.34	15267400	316	326	FALSE	P68032,P60709,P63267
G1	Actin, cytoplasmic 2 OS=Homo sapiens GN=ACTG1 PE=1 SV=1	P63261	EKLCYVALDFEQEMATAASSSSLEK	K	S	0.997	130	25	127	6.92	0	3	9	0	2	2807.31	3756.47	639449	214	238	FALSE	P60709
G1	Actin, cytoplasmic 2 OS=Homo sapiens GN=ACTG1 PE=1 SV=1	P63261	FRCPEALFQPSFLGMESCGIHETTFNSIMK	R	C	0.997	45.3	25	37.1	0.824	0	0	0	4	2	3534.63	3640.92	412217	255	284	FALSE	P60709
G1	Actin, cytoplasmic 2 OS=Homo sapiens GN=ACTG1 PE=1 SV=1	P63261	GYSFTTTAER	R	E	0.997	69.2	25	67.7	2.96	0	39	0	0	2	1132.53	1812.24	22836700	197	206	FALSE	P60709
G1	Actin, cytoplasmic 2 OS=Homo sapiens GN=ACTG1 PE=1 SV=1	P63261	HQGVMVGMGQK	R	D	0.997	65.8	25	57	2.77	0	20	1	0	2	1171.57	1432.46	1051900	40	50	FALSE	P68032,P60709,Q562R1,P63267
G1	Actin, cytoplasmic 2 OS=Homo sapiens GN=ACTG1 PE=1 SV=1	P63261	HQGVMVGMGQKDSYVGDEAQSK	R	R	0.987	20.1	25	15.9	1.33	0	0	1	0	2	2367.07	1553.22	21884.9	40	61	FALSE	P68032,P60709,P63267
G1	Actin, cytoplasmic 2 OS=Homo sapiens GN=ACTG1 PE=1 SV=1	P63261	IIAPPERK	K	Y	0.987	39.8	25	23.2	-0.362	0	2	0	0	2	923.567	1215.84	81795.9	329	336	FALSE	P68032,P60709,Q562R1,P63267
G1	Actin, cytoplasmic 2 OS=Homo sapiens GN=ACTG1 PE=1 SV=1	P63261	IWHHTFYNELR	K	V	0.997	58.4	25	34.7	1.48	0	13	23	0	2	1515.75	2217.27	28060900	85	95	FALSE	P68032,P60709,A5A3E0
G1	Actin, cytoplasmic 2 OS=Homo sapiens GN=ACTG1 PE=1 SV=1	P63261	KDLYANTVLSGGTTMYPGIADR	R	M	0.997	124	25	117	6.17	0	16	26	0	2	2343.17	2712.96	7431790	291	312	FALSE	P60709
G1	Actin, cytoplasmic 2 OS=Homo sapiens GN=ACTG1 PE=1 SV=1	P63261	KYSVWIGGSILASLSTFQQMWISK	R	Q	0.997	37.4	25	36.3	1.17	0	0	6	0	2	2730.43	4568.34	178103	336	359	FALSE	P68032,P60709,Q562R1,P63267
G1	Actin, cytoplasmic 2 OS=Homo sapiens GN=ACTG1 PE=1 SV=1	P63261	KYSVWIGGSILASLSTFQQMWISKQEYDESGPSIVHR	R	K	0.997	82.3	25	40.7	2.43	0	0	0	5	2	4228.12	4542.88	229170	336	372	FALSE	P60709
G1	Actin, cytoplasmic 2 OS=Homo sapiens GN=ACTG1 PE=1 SV=1	P63261	LCYVALDFEQEMATAASSSSLEK	K	S	0.997	150	25	145	10.4	0	124	129	0	2	2550.17	4297.74	16458300	216	238	FALSE	P60709
G1	Actin, cytoplasmic 2 OS=Homo sapiens GN=ACTG1 PE=1 SV=1	P63261	PEEHPVLLTEAPLNPK	A	A	0.997	0	0	0	4.57	0	3	0	0	1	1783.96	2330.95	333119	98	113	FALSE	P60709
G1	Actin, cytoplasmic 2 OS=Homo sapiens GN=ACTG1 PE=1 SV=1	P63261	QEYDESGPSIVHR	K	K	0.997	43.3	25	33.4	3.43	0	28	11	0	2	1516.7	1670.82	12255400	360	372	FALSE	P60709,A5A3E0
G1	Actin, cytoplasmic 2 OS=Homo sapiens GN=ACTG1 PE=1 SV=1	P63261	SYELPDGQVITIGNER	K	F	0.997	116	25.4	99.2	5.25	0	137	4	0	2	1790.89	3328.34	31099400	239	254	FALSE	P68032,P60709,Q562R1,P63267,A5A3E0
G1	Actin, cytoplasmic 2 OS=Homo sapiens GN=ACTG1 PE=1 SV=1	P63261	TTGIVMDSGDGVTH	R	T	0.997	0	0	0	4.05	0	2	0	0	1	1389.63	1727.59	125184	148	161	FALSE	P60709,Q562R1,A5A3E0
G1	Actin, cytoplasmic 2 OS=Homo sapiens GN=ACTG1 PE=1 SV=1	P63261	TTGIVMDSGDGVTHTVPIYEGY	R	A	0.997	0	0	0	5.92	0	5	0	0	1	2312.08	2847.29	558972	148	169	FALSE	P60709
G1	Actin, cytoplasmic 2 OS=Homo sapiens GN=ACTG1 PE=1 SV=1	P63261	TTGIVMDSGDGVTHTVPIYEGYALPH	R	A	0.988	0	0	0	3.11	0	4	3	0	1	2730.31	2950.1	713755	148	173	FALSE	P60709
G1	Actin, cytoplasmic 2 OS=Homo sapiens GN=ACTG1 PE=1 SV=1	P63261	TTGIVMDSGDGVTHTVPIYEGYALPHAILR	R	L	0.997	99.2	25	92.6	5.6	0	0	34	44	2	3183.61	3169.01	43196700	148	177	FALSE	P60709
G1	Actin, cytoplasmic 2 OS=Homo sapiens GN=ACTG1 PE=1 SV=1	P63261	TVLSGGTTMYPGIADR	N	M	0.967	0	0	0	2.48	0	3	0	0	1	1638.82	2315.85	546126	297	312	FALSE	P60709
G1	Actin, cytoplasmic 2 OS=Homo sapiens GN=ACTG1 PE=1 SV=1	P63261	TVPIYEGYALPHAILR	H	L	0.965	0	0	0	2.44	0	1	0	0	1	1813	2970.92	156618	162	177	FALSE	P60709
G1	Actin, cytoplasmic 2 OS=Homo sapiens GN=ACTG1 PE=1 SV=1	P63261	VAPEEHPVLLTEAPLNPK	R	A	0.997	93.9	25	60.8	4.24	0	19	11	0	2	1954.06	2388.78	52215400	96	113	FALSE	P60709
G1	Actin, cytoplasmic 2 OS=Homo sapiens GN=ACTG1 PE=1 SV=1	P63261	WISKQEYDESGPSIVHR	M	K	0.973	0	0	0	2.55	0	0	2	0	1	2030.99	1970.31	221611	356	372	FALSE	P60709,A5A3E0
G1	Actin, cytoplasmic 2 OS=Homo sapiens GN=ACTG1 PE=1 SV=1	P63261	YPIEHGIVTNWDDMEK	K	I	0.997	30.9	25	30.6	0.721	0	0	4	0	2	1946.9	2672.2	407937	69	84	FALSE	P60709
G1	Actin-related protein 2 OS=Homo sapiens GN=ACTR2 PE=1 SV=1	P61160	CGYAGSNFPEHIFPALVGRPIIR	K	S	0.983	0	0	0	2.82	0	0	3	0	2	2554.3	3631.41	350827	20	42	TRUE
G1	Actin-related protein 2 OS=Homo sapiens GN=ACTR2 PE=1 SV=1	P61160	DLMVGDEASELR	K	S	0.997	68.3	25	56.5	2.92	0	4	0	0	2	1334.63	2315.61	621158	54	65	TRUE
G1	Actin-related protein 2 OS=Homo sapiens GN=ACTR2 PE=1 SV=1	P61160	GYAFNHSADFETVR	R	M	0.997	66.7	25	52	3.48	0	2	1	0	2	1613.73	2183.18	286317	201	214	TRUE
G1	Actin-related protein 2 OS=Homo sapiens GN=ACTR2 PE=1 SV=1	P61160	HLWDYTFGPEK	K	L	0.997	40.2	25	26.4	1.92	0	2	0	0	2	1392.66	2666.72	204754	87	97	TRUE
G1	Actin-related protein 2 OS=Homo sapiens GN=ACTR2 PE=1 SV=1	P61160	HMVFLGGAVLADIMK	K	D	0.997	41.8	25.1	35.7	0.658	0	0	1	0	2	1601.85	3851.42	23433.3	352	366	TRUE
G1	Actin-related protein 2 OS=Homo sapiens GN=ACTR2 PE=1 SV=1	P61160	ILLTEPPMNPTK	K	N	0.997	52.9	25	32.8	1.05	0	4	0	0	2	1353.74	2104.57	342751	107	118	TRUE
G1	Actin-related protein 2 OS=Homo sapiens GN=ACTR2 PE=1 SV=1	P61160	KVVVCDNGTGFVK	R	C	0.952	0	0	0	2.28	0	1	0	0	2	1422.74	1775.5	25312.9	7	19	TRUE
G1	Actin-related protein 2 OS=Homo sapiens GN=ACTR2 PE=1 SV=1	P61160	LCYVGYNIEQEQK	K	L	0.997	77.7	25	61	4.85	0	2	0	0	2	1643.77	2253	233889	220	232	TRUE
G1	Actin-related protein 2/3 complex subunit 2 OS=Homo sapiens GN=ARPC2 PE=1 SV=1	O15144	DNTINLIHTFR	R	D	0.997	48.7	25.5	34.3	2	0	3	0	0	2	1343.71	2529.42	534657	238	248	TRUE
G1	Actin-related protein 2/3 complex subunit 2 OS=Homo sapiens GN=ARPC2 PE=1 SV=1	O15144	DSIVHQAGMLK	K	R	0.997	25.8	25	20	1.17	0	1	0	0	2	1198.62	1827.57	73758	107	117	TRUE
G1	Actin-related protein 2/3 complex subunit 2 OS=Homo sapiens GN=ARPC2 PE=1 SV=1	O15144	ELQAHGADELLK	K	R	0.997	51.1	25	27.4	2.26	0	2	0	0	2	1323.69	1847.87	198969	66	77	TRUE
G1	Actin-related protein 2/3 complex subunit 2 OS=Homo sapiens GN=ARPC2 PE=1 SV=1	O15144	YFQFQEEGKEGENR	K	A	0.997	65.3	25	52.1	5.06	0	2	0	0	2	1760.79	1938.35	62530.4	128	141	TRUE
G1	Actin-related protein 2/3 complex subunit 3 OS=Homo sapiens GN=ARPC3 PE=1 SV=3	O15145	DTDIVDEAIYYFK	K	A	0.997	78.2	25	68.8	1.89	0	4	0	0	2	1591.75	3819.61	110245	38	50	TRUE
G1	Actin-related protein 2/3 complex subunit 3 OS=Homo sapiens GN=ARPC3 PE=1 SV=3	O15145	LIGNMALLPIR	K	S	0.997	50.3	25	40.7	0.959	0	6	0	0	2	1210.73	3152.5	650033	15	25	TRUE
G1	Actin-related protein 2/3 complex subunit 3 OS=Homo sapiens GN=ARPC3 PE=1 SV=3	O15145	PAYHSSLMDPDTK	M	L	0.997	55.6	25	51.7	2.34	0	4	2	0	1	1461.67	1437.3	129357	2	14	TRUE
G1	Actin-related protein 2/3 complex subunit 3 OS=Homo sapiens GN=ARPC3 PE=1 SV=3	O15145	VFDPQNDKPSK	K	W	0.997	43.8	25.1	29.6	1.62	0	1	0	0	2	1274.64	1314.1	10950.2	148	158	TRUE
G1	Actin-related protein 2/3 complex subunit 4 OS=Homo sapiens GN=ARPC4 PE=1 SV=3	P59998	AENFFILR	R	R	0.987	61.5	25	32.9	0.0655	0	6	0	0	2	1009.55	2939.57	827916	98	105	TRUE
G1	Actin-related protein 2/3 complex subunit 4 OS=Homo sapiens GN=ARPC4 PE=1 SV=3	P59998	ELLLQPVTISR	K	N	0.997	63.9	25	58.8	1.48	0	4	0	0	2	1268.76	2669.92	635594	45	55	TRUE
G1	Actin-related protein 2/3 complex subunit 4 OS=Homo sapiens GN=ARPC4 PE=1 SV=3	P59998	KPVEGYDISFLITNFHTEQMYK	R	H	0.997	77.1	25	68.6	3.85	0	0	3	0	2	2660.31	3573.11	66146.9	107	128	TRUE
G1	Actin-related protein 2/3 complex subunit 4 OS=Homo sapiens GN=ARPC4 PE=1 SV=3	P59998	RKPVEGYDISFLITNFHTEQMYK	R	H	0.997	45.9	25	40.7	0	0	0	0	2	2	2832.4	3278.42	149177	106	128	TRUE
G1	Actin-related protein 2/3 complex subunit 4 OS=Homo sapiens GN=ARPC4 PE=1 SV=3	P59998	VLIEGSINSVR	K	V	0.997	44.8	25	33.2	1.52	0	2	0	0	2	1186.68	2111.89	661927	61	71	TRUE
G1	Actin-related protein 2/3 complex subunit 5-like protein OS=Homo sapiens GN=ARPC5L PE=1 SV=1	Q9BPX5	ALAVGGLGSIIR	K	V	0.997	85.4	25	69.9	3.37	0	2	0	0	2	1126.69	2868.83	197835	134	145	TRUE
G1	Actin-related protein 2/3 complex subunit 5-like protein OS=Homo sapiens GN=ARPC5L PE=1 SV=1	Q9BPX5	GFEKPTENSSAVLLQWHEK	K	A	0.997	46.3	25	35.5	0.469	0	0	1	0	2	2200.1	2548.35	79785.7	115	133	TRUE
G1	Actin-related protein 2/3 complex subunit 5-like protein OS=Homo sapiens GN=ARPC5L PE=1 SV=1	Q9BPX5	SSEIEQAVQSLDR	K	N	0.997	58	25.2	46.9	0.658	0	2	0	0	2	1461.72	2855.41	175996	90	102	TRUE
G1	Actin-related protein 3 OS=Homo sapiens GN=ACTR3 PE=1 SV=3	P61158	DITYFIQQLLR	R	D	0.997	75.6	25	57.6	1.85	0	3	0	0	2	1409.78	4517.25	118952	199	209	TRUE
G1	Actin-related protein 3 OS=Homo sapiens GN=ACTR3 PE=1 SV=3	P61158	DREVGIPPEQSLETAK	R	A	0.997	52.5	25	36	-0.255	0	1	0	0	2	1768.91	1912.35	72291.4	210	225	TRUE
G1	Actin-related protein 3 OS=Homo sapiens GN=ACTR3 PE=1 SV=3	P61158	DYEEIGPSICR	K	H	0.997	42.7	25	34.8	1.89	0	3	0	0	2	1338.6	2021.11	312810	399	409	TRUE
G1	Actin-related protein 3 OS=Homo sapiens GN=ACTR3 PE=1 SV=3	P61158	FLGPEIFFHPEFANPDFTQPISEVVDEVIQNCPIDVR	R	R	0.997	36.8	25	22.2	2.18	0	0	1	0	2	4316.1	4804.34	5352.14	276	312	TRUE
G1	Actin-related protein 3 OS=Homo sapiens GN=ACTR3 PE=1 SV=3	P61158	FMEQVIFK	R	Y	0.978	32.2	25	22.9	0.678	0	2	0	0	2	1041.54	2546.05	300632	92	99	TRUE
G1	Actin-related protein 3 OS=Homo sapiens GN=ACTR3 PE=1 SV=3	P61158	GVDDLDFFIGDEAIEKPTYATK	K	W	0.997	58.5	25	53.5	0.745	0	0	4	0	2	2444.19	3312.3	486837	54	75	TRUE
G1	Actin-related protein 3 OS=Homo sapiens GN=ACTR3 PE=1 SV=3	P61158	HGIVEDWDLMER	R	F	0.997	63.3	25	53.1	2.17	0	2	0	0	2	1499.69	2762.03	227307	80	91	TRUE
G1	Actin-related protein 3 OS=Homo sapiens GN=ACTR3 PE=1 SV=3	P61158	LPACVVDCGTGYTK	R	L	0.997	96.3	25	89.8	4.15	0	2	0	0	2	1540.71	1927.93	201735	5	18	TRUE
G1	Actin-related protein 3 OS=Homo sapiens GN=ACTR3 PE=1 SV=3	P61158	NIVLSGGSTMFR	K	D	0.997	37.8	25	30.1	2.23	0	1	0	0	2	1281.66	2510.27	131144	318	329	TRUE
G1	Actin-related protein 3 OS=Homo sapiens GN=ACTR3 PE=1 SV=3	P61158	TLTGTVIDSGDGVTHVIPVAEGYVIGSCIK	R	H	0.997	79.7	25	71.1	5.3	0	0	3	0	2	3058.58	3416.81	232240	162	191	TRUE
G1	Actin-related protein 3 OS=Homo sapiens GN=ACTR3 PE=1 SV=3	P61158	YAVWFGGSMLASTPEFYQVCHTK	R	K	0.997	34.9	25	31.8	1.12	0	0	1	0	2	2679.24	3596.36	69343	375	397	TRUE
G1	Activated RNA polymerase II transcriptional coactivator p15 OS=Homo sapiens GN=SUB1 PE=1 SV=3	P53999	DDNMFQIGK	R	M	0.997	42.9	25	36.7	0.553	0	4	0	0	2	1083.48	2025.94	251607	60	68	TRUE
G1	Activated RNA polymerase II transcriptional coactivator p15 OS=Homo sapiens GN=SUB1 PE=1 SV=3	P53999	EQISDIDDAVR	K	K	0.997	57	25	49.1	1.39	0	4	0	0	2	1260.61	1962.99	470020	115	125	TRUE
G1	Activated RNA polymerase II transcriptional coactivator p15 OS=Homo sapiens GN=SUB1 PE=1 SV=3	P53999	GISLNPEQWSQLK	K	E	0.997	64.8	25	50.7	2.35	0	2	0	0	2	1499.79	3069.81	119656	102	114	TRUE
G1	Activated RNA polymerase II transcriptional coactivator p15 OS=Homo sapiens GN=SUB1 PE=1 SV=3	P53999	GISLNPEQWSQLKEQISDIDDAVR	K	K	0.997	63.5	25	55.2	3.31	0	0	2	0	2	2741.37	3737.98	63739	102	125	TRUE
G1	Activated RNA polymerase II transcriptional coactivator p15 OS=Homo sapiens GN=SUB1 PE=1 SV=3	P53999	KGISLNPEQWSQLK	R	E	0.96	33.6	25	11.2	0.553	0	0	1	0	2	1627.88	2837.72	77488.2	101	114	TRUE
G1	Activator of 90 kDa heat shock protein ATPase homolog 1 OS=Homo sapiens GN=AHSA1 PE=1 SV=1	O95433	DASNWSTDKLK	R	T	0.997	36.7	25	21.5	1.64	0	2	0	0	2	1264.62	1737.11	98443.3	31	41	TRUE
G1	Activator of 90 kDa heat shock protein ATPase homolog 1 OS=Homo sapiens GN=AHSA1 PE=1 SV=1	O95433	ETFLTSPEELYR	K	V	0.997	47.1	25	39	0.167	0	4	0	0	2	1484.73	2756.08	543991	213	224	TRUE
G1	Activator of 90 kDa heat shock protein ATPase homolog 1 OS=Homo sapiens GN=AHSA1 PE=1 SV=1	O95433	VFTTQELVQAFTHAPATLEADR	R	G	0.997	81.5	25	76.3	2.85	0	0	4	0	2	2445.24	3879.32	487210	225	246	TRUE
G1	Acyl-CoA dehydrogenase family member 9, mitochondrial OS=Homo sapiens GN=ACAD9 PE=1 SV=1	Q9H845	IPVENILGEVGDGFK	K	V	0.997	51.4	25	44.3	2.57	0	1	0	0	2	1586.84	3444.96	63467.1	280	294	TRUE
G1	Acyl-CoA dehydrogenase family member 9, mitochondrial OS=Homo sapiens GN=ACAD9 PE=1 SV=1	Q9H845	VWITNGGLANIFTVFAK	K	T	0.997	0	0	0	4.74	0	2	0	0	2	1851.02	4372.5	87662.2	212	228	TRUE
G1	Acyl-protein thioesterase 1 OS=Homo sapiens GN=LYPLA1 PE=1 SV=1	O75608	ASFPQGPIGGANR	R	D	0.997	32.8	25	22.1	1.82	0	1	0	0	2	1271.65	1891.4	111108	150	162	TRUE
G1	Acyl-protein thioesterase 1 OS=Homo sapiens GN=LYPLA1 PE=1 SV=1	O75608	IILGGFSQGGALSLYTALTTQQK	R	L	0.949	26.7	25	21.1	0	0	0	1	0	2	2367.29	3951.93	13149.5	113	135	TRUE
G1	Acyl-protein thioesterase 1 OS=Homo sapiens GN=LYPLA1 PE=1 SV=1	O75608	KATAAVIFLHGLGDTGHGWAEAFAGIR	R	S	0.988	35	25	27.3	0	0	0	0	2	2	2766.45	3780.42	127537	19	45	TRUE
G1	Acyl-protein thioesterase 1 OS=Homo sapiens GN=LYPLA1 PE=1 SV=1	O75608	LAGVTALSCWLPLR	K	A	0.997	37.7	25	23.8	2.96	0	2	0	0	2	1556.86	3792.6	131684	136	149	TRUE
G1	Adenine phosphoribosyltransferase OS=Homo sapiens GN=APRT PE=1 SV=2	P07741	DISPVLKDPASFR	R	A	0.996	25.8	25.4	19.5	1.44	0	2	0	0	2	1444.78	2422.6	49376	28	40	TRUE
G1	Adenine phosphoribosyltransferase OS=Homo sapiens GN=APRT PE=1 SV=2	P07741	IDYIAGLDSR	R	G	0.997	56.8	25.8	45	1.44	0	2	0	0	2	1122.58	2383.1	70455.3	58	67	TRUE
G1	Adenine phosphoribosyltransferase OS=Homo sapiens GN=APRT PE=1 SV=2	P07741	LAPVPFFSLLQYE	K	-	0.996	28.5	25	21	2.24	0	2	0	0	2	1523.81	4423.96	6591.09	168	180	TRUE
G1	Adenine phosphoribosyltransferase OS=Homo sapiens GN=APRT PE=1 SV=2	P07741	SFPDFPTPGVVFR	R	D	0.997	53.7	25.1	16.2	2.23	0	4	0	0	2	1465.75	3412.57	105055	15	27	TRUE
G1	Adenosine kinase OS=Homo sapiens GN=ADK PE=1 SV=2	P55263	IFTLNLSAPFISQFYK	R	E	0.997	56.6	25	49.2	-0.114	0	1	0	0	2	1889.02	4142.64	40023.9	209	224	TRUE
G1	Adenosine kinase OS=Homo sapiens GN=ADK PE=1 SV=2	P55263	SLIANLAAANCYK	R	K	0.997	60.9	25	53.2	1.32	0	1	0	0	2	1408.73	2715.74	79554.7	150	162	TRUE
G1	Adenosine kinase OS=Homo sapiens GN=ADK PE=1 SV=2	P55263	VMPYVDILFGNETEAATFAR	K	E	0.997	84.4	25	83	6.49	0	1	0	0	2	2244.1	3964.75	23171.9	230	249	TRUE
G1	Adenosylhomocysteinase OS=Homo sapiens GN=AHCY PE=1 SV=4	P23526	DGPLNMILDDGGDLTNLIHTK	K	Y	0.997	109	25	97	4.28	0	3	4	0	2	2252.12	3954.73	527420	122	142	TRUE
G1	Adenosylhomocysteinase OS=Homo sapiens GN=AHCY PE=1 SV=4	P23526	GISEETTTGVHNLYK	R	M	0.997	74.8	25.6	61.6	5.31	0	2	0	0	2	1648.82	1907.36	188588	152	166	TRUE
G1	Adenosylhomocysteinase OS=Homo sapiens GN=AHCY PE=1 SV=4	P23526	KLDEAVAEAHLGK	K	L	0.997	80.6	25	64	3.6	0	2	2	0	2	1380.75	1704.42	480001	389	401	TRUE
G1	Adenosylhomocysteinase OS=Homo sapiens GN=AHCY PE=1 SV=4	P23526	SKFDNLYGCR	K	E	0.979	16.4	25	13.7	1.48	0	1	0	0	2	1259.58	1763.92	179618	187	196	TRUE
G1	Adenosylhomocysteinase OS=Homo sapiens GN=AHCY PE=1 SV=4	P23526	VADIGLAAWGR	K	K	0.997	49.2	25	31.2	1.07	0	2	0	0	2	1128.62	2598.02	243834	9	19	TRUE
G1	Adenosylhomocysteinase OS=Homo sapiens GN=AHCY PE=1 SV=4	P23526	VPAINVNDSVTK	K	S	0.997	55.7	25	49.4	3.29	0	2	0	0	2	1256.68	1802.48	345936	175	186	TRUE
G1	Adenosylhomocysteinase OS=Homo sapiens GN=AHCY PE=1 SV=4	P23526	WLNENAVEK	K	V	0.99	31.4	25	22.8	0	0	2	0	0	2	1102.55	1808.49	231665	310	318	TRUE
G1	Adenosylhomocysteinase OS=Homo sapiens GN=AHCY PE=1 SV=4	P23526	YPQLLPGIR	K	G	0.997	48.5	25	32.3	1.15	0	4	0	0	2	1056.62	2621.52	902434	143	151	TRUE
G1	Adenylate kinase 2, mitochondrial OS=Homo sapiens GN=AK2 PE=1 SV=2	P54819	APSVPAAEPEYPK	M	G	0.997	43.3	25	37.1	3.55	0	3	0	0	1	1355.68	1766.83	244025	2	14	TRUE
G1	Adenylate kinase 2, mitochondrial OS=Homo sapiens GN=AK2 PE=1 SV=2	P54819	GIHSAIDASQTPDVVFASILAAFSK	R	A	0.997	79.2	25	71.2	3.77	0	2	2	0	2	2545.33	4527.15	34768.2	205	229	TRUE
G1	Adenylate kinase 2, mitochondrial OS=Homo sapiens GN=AK2 PE=1 SV=2	P54819	LQAYHTQTTPLIEYYR	R	K	0.997	97.7	25	89.3	4.92	0	2	1	0	2	1997.01	2514.47	309931	187	202	TRUE
G1	Adenylate kinase 2, mitochondrial OS=Homo sapiens GN=AK2 PE=1 SV=2	P54819	LVSDEMVVELIEK	K	N	0.997	92.3	25	71.4	1.72	0	4	0	0	2	1503.8	3472.34	204679	73	85	TRUE
G1	Adenylate kinase 2, mitochondrial OS=Homo sapiens GN=AK2 PE=1 SV=2	P54819	NGFLLDGFPR	K	T	0.997	68.6	25.1	46.7	0.569	0	2	0	0	2	1135.59	3090.82	195123	94	103	TRUE
G1	Adenylate kinase 2, mitochondrial OS=Homo sapiens GN=AK2 PE=1 SV=2	P54819	QAEMLDDLMEK	R	R	0.997	36	25	27.7	0.42	0	2	0	0	2	1322.6	2653.26	169936	107	117	TRUE
G1	Adenylate kinase 2, mitochondrial OS=Homo sapiens GN=AK2 PE=1 SV=2	P54819	SYHEEFNPPKEPMKDDITGEPLIR	R	R	0.997	32.7	25	31.6	0	0	0	0	2	2	2842.37	2469.3	423079	151	174	TRUE
G1	Adenylate kinase isoenzyme 1 OS=Homo sapiens GN=AK1 PE=1 SV=3	P00568	ATEPVIAFYEKR	K	G	0.997	64.5	25	58.6	1.85	0	2	0	0	2	1423.76	2442.38	48667.4	156	167	TRUE
G1	Adenylate kinase isoenzyme 1 OS=Homo sapiens GN=AK1 PE=1 SV=3	P00568	EVQQGEEFER	R	R	0.995	22	25	19.3	1.64	0	1	0	0	2	1250.56	1465.77	6713.91	98	107	TRUE
G1	Adenylate kinase isoenzyme 1 OS=Homo sapiens GN=AK1 PE=1 SV=3	P00568	GFLIDGYPR	K	E	0.997	47.7	25	33.8	0.959	0	2	0	0	2	1037.54	2623.84	73358.8	89	97	TRUE
G1	Adenylate kinase isoenzyme 1 OS=Homo sapiens GN=AK1 PE=1 SV=3	P00568	IIFVVGGPGSGK	K	G	0.997	47.7	25	38.2	2	0	2	0	0	2	1130.66	2390.02	62140.5	10	21	TRUE
G1	Adenylate kinase isoenzyme 1 OS=Homo sapiens GN=AK1 PE=1 SV=3	P00568	KVNAEGSVDSVFSQVCTHLDALK	R	-	0.988	33	25	21.5	0.456	0	0	0	2	2	2504.25	3448.82	56465.8	172	194	TRUE
G1	Adenylate kinase isoenzyme 1 OS=Homo sapiens GN=AK1 PE=1 SV=3	P00568	YGYTHLSTGDLLR	K	S	0.997	46.8	25	38.3	3.19	0	0	2	0	2	1495.75	2480.22	83859.6	32	44	TRUE
G1	Adenylosuccinate lyase OS=Homo sapiens GN=ADSL PE=1 SV=2	P30566	AFIITGQTYTR	R	K	0.997	51.7	25	38.1	4.47	0	2	0	0	2	1270.68	2218.75	258772	235	245	TRUE
G1	Adenylosuccinate lyase OS=Homo sapiens GN=ADSL PE=1 SV=2	P30566	ASLPTLGFTHFQPAQLTTVGK	R	R	0.995	23.1	25	19.7	0.886	0	0	1	0	2	2214.19	3169.53	205204	150	170	TRUE
G1	Adenylosuccinate lyase OS=Homo sapiens GN=ADSL PE=1 SV=2	P30566	IRQELPFMATENIIMAMVK	R	A	0.997	35.7	25	35.7	-0.0792	0	0	2	0	2	2235.17	4308.91	105634	373	391	TRUE
G1	Adenylosuccinate lyase OS=Homo sapiens GN=ADSL PE=1 SV=2	P30566	NALDLLLPK	R	L	0.997	53.9	25	17.9	0.658	0	2	0	0	2	996.609	3053.92	135016	126	134	TRUE
G1	Adenylosuccinate lyase OS=Homo sapiens GN=ADSL PE=1 SV=2	P30566	QELPFMATENIIMAMVK	R	A	0.997	70.3	25	63.8	2.44	0	2	0	0	2	1965.98	4491.9	55461.1	375	391	TRUE
G1	Adenylosuccinate synthetase isozyme 2 OS=Homo sapiens GN=ADSS PE=1 SV=3	P30520	DGVYFLYEALHGPPK	R	K	0.997	35.1	25.1	29.4	1.19	0	1	0	0	2	1705.86	3473.38	59592.6	233	247	TRUE
G1	Adenylosuccinate synthetase isozyme 2 OS=Homo sapiens GN=ADSS PE=1 SV=3	P30520	LDILDMFTEIK	K	V	0.997	74.9	25	64.4	2.17	0	2	0	0	2	1337.7	4132.09	71640.4	363	373	TRUE
G1	Adenylosuccinate synthetase isozyme 2 OS=Homo sapiens GN=ADSS PE=1 SV=3	P30520	VVDLLAQDADIVCR	K	C	0.997	59	25.2	51.4	2.47	0	2	0	0	2	1586.82	2819.02	243359	46	59	TRUE
G1	Adenylyl cyclase-associated protein 1 OS=Homo sapiens GN=CAP1 PE=1 SV=5	Q01518	AGAAPYVQAFDSLLAGPVAEYLK	K	I	0.997	91.4	25	87	7.27	0	5	1	0	2	2351.23	4508.67	111476	38	60	TRUE
G1	Adenylyl cyclase-associated protein 1 OS=Homo sapiens GN=CAP1 PE=1 SV=5	Q01518	ALLVTASQCQQPAENK	R	L	0.997	96.3	25	62.8	3.37	0	2	0	0	2	1757.89	1719.3	77065.8	85	100	TRUE
G1	Adenylyl cyclase-associated protein 1 OS=Homo sapiens GN=CAP1 PE=1 SV=5	Q01518	KEPAVLELEGK	K	K	0.997	42.1	25	36.9	1.92	0	2	0	0	2	1212.68	1960.1	432044	317	327	TRUE
G1	Adenylyl cyclase-associated protein 1 OS=Homo sapiens GN=CAP1 PE=1 SV=5	Q01518	KLGLVFDDVVGIVEIINSK	K	D	0.997	75.8	25	74.6	4.12	0	2	2	0	2	2058.18	4631.7	47467.9	377	395	TRUE
G1	Adenylyl cyclase-associated protein 1 OS=Homo sapiens GN=CAP1 PE=1 SV=5	Q01518	LFNHLSAVSESIQALGWVAMAPKPGPYVK	K	E	0.997	73.9	25	67.4	5.77	0	0	1	1	2	3110.65	4022.5	85230.4	127	155	TRUE
G1	Adenylyl cyclase-associated protein 1 OS=Homo sapiens GN=CAP1 PE=1 SV=5	Q01518	LGLVFDDVVGIVEIINSK	K	D	0.997	84.4	25	84.4	2.59	0	5	1	0	2	1930.09	4920.92	46182.6	378	395	TRUE
G1	Adenylyl cyclase-associated protein 1 OS=Homo sapiens GN=CAP1 PE=1 SV=5	Q01518	LSDLLAPISEQIK	K	E	0.997	55.9	25	41.7	1.54	0	7	0	0	2	1426.82	2968.04	1589510	101	113	TRUE
G1	Adenylyl cyclase-associated protein 1 OS=Homo sapiens GN=CAP1 PE=1 SV=5	Q01518	SSEMNVLIPTEGGDFNEFPVPEQFK	K	T	0.997	55.6	25	52.2	3.25	0	2	1	0	2	2811.32	3623.14	80131.9	434	458	TRUE
G1	Adenylyl cyclase-associated protein 1 OS=Homo sapiens GN=CAP1 PE=1 SV=5	Q01518	VENQENVSNLVIEDTELK	R	Q	0.997	108	25	97.5	4.43	0	3	0	0	2	2073.03	2790.5	178426	331	348	TRUE
G1	Adipocyte plasma membrane-associated protein OS=Homo sapiens GN=APMAP PE=1 SV=2	Q9HDC9	FPNGVQLSPAEDFVLVAETTMAR	R	I	0.997	50.5	25	48.7	2.96	0	0	2	0	2	2492.25	4412.19	72549.8	258	280	TRUE
G1	Adipocyte plasma membrane-associated protein OS=Homo sapiens GN=APMAP PE=1 SV=2	Q9HDC9	LFENQLVGPESIAHIGDVMFTGTADGR	R	V	0.997	49.8	25	46.2	2.01	0	0	2	0	2	2874.41	3826.2	169755	94	120	TRUE
G1	Adipocyte plasma membrane-associated protein OS=Homo sapiens GN=APMAP PE=1 SV=2	Q9HDC9	LLLSSETPIEGK	K	N	0.997	45.2	25.5	22.2	-0.301	0	2	0	0	2	1286.72	2146.81	388467	184	195	TRUE
G1	Adipocyte plasma membrane-associated protein OS=Homo sapiens GN=APMAP PE=1 SV=2	Q9HDC9	RPLRPQVVTDDDGQAPEAK	R	D	0.996	24	25	19.7	1.4	0	0	1	0	2	2092.08	1533.94	36504.3	11	29	TRUE
G1	ADP/ATP translocase 1 OS=Homo sapiens GN=SLC25A4 PE=1 SV=4	P12235	AAYFGVYDTAK	R	G	0.996	34.8	25	25.2	0.699	0	2	0	0	2	1205.58	2247.04	522685	189	199	FALSE	P12236
G1	ADP/ATP translocase 1 OS=Homo sapiens GN=SLC25A4 PE=1 SV=4	P12235	GADIMYTGTVDCWR	K	K	0.997	52	25	48.6	2.27	0	2	0	0	2	1644.71	2676.42	159141	246	259	FALSE	P12236
G1	ADP/ATP translocase 1 OS=Homo sapiens GN=SLC25A4 PE=1 SV=4	P12235	GAWSNVLR	K	G	0.987	40.9	26.2	17.4	-0.716	0	3	0	0	2	902.484	2330.04	194667	273	280	FALSE	P05141,P12236
G1	ADP/ATP translocase 1 OS=Homo sapiens GN=SLC25A4 PE=1 SV=4	P12235	GMGGAFVLVLYDEIK	R	K	0.997	85.8	25	0	1.26	0	3	0	0	2	1627.84	3875.61	79277.8	281	295	TRUE
G1	ADP/ATP translocase 1 OS=Homo sapiens GN=SLC25A4 PE=1 SV=4	P12235	GMGGAFVLVLYDEIKK	R	Y	0.997	80.4	25	0	3.49	0	6	0	0	2	1739.94	4008.78	341916	281	296	FALSE	P05141
G1	ADP/ATP translocase 1 OS=Homo sapiens GN=SLC25A4 PE=1 SV=4	P12235	GNLANVIR	R	Y	0.987	39.8	25	16.7	0	0	2	0	0	2	856.5	1807.15	311459	73	80	FALSE	P05141,P12236
G1	ADP/ATP translocase 1 OS=Homo sapiens GN=SLC25A4 PE=1 SV=4	P12235	LLLQVQHASK	K	Q	0.977	33.7	25	20	-0.204	0	1	0	0	2	1136.68	1693.96	176515	34	43	FALSE	P05141,P12236
G1	ADP/ATP translocase 1 OS=Homo sapiens GN=SLC25A4 PE=1 SV=4	P12235	YFAGNLASGGAAGATSLCFVYPLDFAR	R	T	0.997	68.3	25	68.3	5.28	0	1	2	0	2	2796.35	3904.1	31599.1	112	138	FALSE	P05141,P12236
G1	ADP/ATP translocase 1 OS=Homo sapiens GN=SLC25A4 PE=1 SV=4	P12235	YFPTQALNFAFK	R	D	0.997	74.6	25.5	50.2	3.17	0	12	0	0	2	1446.74	3480.27	3262510	81	92	FALSE	P05141,P12236
G1	ADP/ATP translocase 1 OS=Homo sapiens GN=SLC25A4 PE=1 SV=4	P12235	YFPTQALNFAFKDK	R	Y	0.997	65.3	25.2	59	3.66	0	2	0	0	2	1689.86	3150.95	144143	81	94	FALSE	P05141,P12236
G1	ADP/ATP translocase 2 OS=Homo sapiens GN=SLC25A5 PE=1 SV=7	P05141	AAYFGIYDTAK	R	G	0.997	61.7	25	43.6	2.09	0	4	0	0	2	1219.6	2462.77	1336260	189	199	TRUE
G1	ADP/ATP translocase 2 OS=Homo sapiens GN=SLC25A5 PE=1 SV=7	P05141	DFLAGGVAAAISK	K	T	0.997	91	25	71.8	2.74	0	7	0	0	2	1219.67	2842.46	929735	11	23	TRUE
G1	ADP/ATP translocase 2 OS=Homo sapiens GN=SLC25A5 PE=1 SV=7	P05141	EQGVLSFWR	K	G	0.997	50.8	25.1	38.2	0	0	5	0	0	2	1121.57	3095.26	1593390	64	72	FALSE	P12236
G1	ADP/ATP translocase 2 OS=Homo sapiens GN=SLC25A5 PE=1 SV=7	P05141	GAWSNVLR	K	G	0.987	40.9	26.2	17.4	-0.716	0	3	0	0	2	902.484	2330.04	194667	273	280	FALSE	P12236,P12235
G1	ADP/ATP translocase 2 OS=Homo sapiens GN=SLC25A5 PE=1 SV=7	P05141	GMGGAFVLVLYDEIK	R	K	0.997	85.8	25	0	1.26	0	3	0	0	2	1627.84	3875.61	79277.8	281	295	TRUE
G1	ADP/ATP translocase 2 OS=Homo sapiens GN=SLC25A5 PE=1 SV=7	P05141	GMGGAFVLVLYDEIKK	R	Y	0.997	80.4	25	0	3.49	0	6	0	0	2	1739.94	4008.78	341916	281	296	FALSE	P12235
G1	ADP/ATP translocase 2 OS=Homo sapiens GN=SLC25A5 PE=1 SV=7	P05141	GNLANVIR	R	Y	0.987	39.8	25	16.7	0	0	2	0	0	2	856.5	1807.15	311459	73	80	FALSE	P12236,P12235
G1	ADP/ATP translocase 2 OS=Homo sapiens GN=SLC25A5 PE=1 SV=7	P05141	GTDIMYTGTLDCWR	K	K	0.997	43.9	25	41.1	3.92	0	2	0	0	2	1688.74	2903.3	262893	246	259	TRUE
G1	ADP/ATP translocase 2 OS=Homo sapiens GN=SLC25A5 PE=1 SV=7	P05141	KGTDIMYTGTLDCWR	R	K	0.997	92.9	25	80.9	2.8	0	2	0	0	2	1816.84	2669.46	126814	245	259	TRUE
G1	ADP/ATP translocase 2 OS=Homo sapiens GN=SLC25A5 PE=1 SV=7	P05141	LLLQVQHASK	K	Q	0.977	33.7	25	20	-0.204	0	1	0	0	2	1136.68	1693.96	176515	34	43	FALSE	P12236,P12235
G1	ADP/ATP translocase 2 OS=Homo sapiens GN=SLC25A5 PE=1 SV=7	P05141	TDAAVSFAKDFLAGGVAAAISKTAVAPIER	M	V	0.997	0	0	0	7.82	0	0	2	0	1	2989.6	4564.91	21733.3	2	31	TRUE
G1	ADP/ATP translocase 2 OS=Homo sapiens GN=SLC25A5 PE=1 SV=7	P05141	YFAGNLASGGAAGATSLCFVYPLDFAR	L	T	0.997	68.3	25	68.3	5.28	0	1	2	0	1	2796.35	3904.1	31599.1	112	138	FALSE	P12236,P12235
G1	ADP/ATP translocase 2 OS=Homo sapiens GN=SLC25A5 PE=1 SV=7	P05141	YFPTQALNFAFK	R	D	0.997	74.6	25.5	50.2	3.17	0	12	0	0	2	1446.74	3480.27	3262510	81	92	FALSE	P12236,P12235
G1	ADP/ATP translocase 2 OS=Homo sapiens GN=SLC25A5 PE=1 SV=7	P05141	YFPTQALNFAFKDK	R	Y	0.997	65.3	25.2	59	3.66	0	2	0	0	2	1689.86	3150.95	144143	81	94	FALSE	P12236,P12235
G1	ADP/ATP translocase 3 OS=Homo sapiens GN=SLC25A6 PE=1 SV=4	P12236	AAYFGVYDTAK	R	G	0.996	34.8	25	25.2	0.699	0	2	0	0	2	1205.58	2247.04	522685	189	199	FALSE	P12235
G1	ADP/ATP translocase 3 OS=Homo sapiens GN=SLC25A6 PE=1 SV=4	P12236	DFLAGGIAAAISK	K	T	0.997	94.2	25	77.8	3.46	0	6	0	0	2	1233.68	3155.81	431163	11	23	TRUE
G1	ADP/ATP translocase 3 OS=Homo sapiens GN=SLC25A6 PE=1 SV=4	P12236	EQGVLSFWR	K	G	0.997	50.8	25.1	38.2	0	0	5	0	0	2	1121.57	3095.26	1593390	64	72	FALSE	P05141
G1	ADP/ATP translocase 3 OS=Homo sapiens GN=SLC25A6 PE=1 SV=4	P12236	GADIMYTGTVDCWR	K	K	0.997	52	25	48.6	2.27	0	2	0	0	2	1644.71	2676.42	159141	246	259	FALSE	P12235
G1	ADP/ATP translocase 3 OS=Homo sapiens GN=SLC25A6 PE=1 SV=4	P12236	GAWSNVLR	K	G	0.987	40.9	26.2	17.4	-0.716	0	3	0	0	2	902.484	2330.04	194667	273	280	FALSE	P05141,P12235
G1	ADP/ATP translocase 3 OS=Homo sapiens GN=SLC25A6 PE=1 SV=4	P12236	GMGGAFVLVLYDELK	R	K	0.997	85.8	25	0	1.26	0	3	0	0	2	1627.84	3875.61	79277.8	281	295	TRUE
G1	ADP/ATP translocase 3 OS=Homo sapiens GN=SLC25A6 PE=1 SV=4	P12236	GMGGAFVLVLYDELKK	R	V	0.997	80.4	25	0	3.49	0	6	0	0	2	1739.94	4008.78	341916	281	296	TRUE
G1	ADP/ATP translocase 3 OS=Homo sapiens GN=SLC25A6 PE=1 SV=4	P12236	GNLANVIR	R	Y	0.987	39.8	25	16.7	0	0	2	0	0	2	856.5	1807.15	311459	73	80	FALSE	P05141,P12235
G1	ADP/ATP translocase 3 OS=Homo sapiens GN=SLC25A6 PE=1 SV=4	P12236	LLLQVQHASK	K	Q	0.977	33.7	25	20	-0.204	0	1	0	0	2	1136.68	1693.96	176515	34	43	FALSE	P05141,P12235
G1	ADP/ATP translocase 3 OS=Homo sapiens GN=SLC25A6 PE=1 SV=4	P12236	YFAGNLASGGAAGATSLCFVYPLDFAR	R	T	0.997	68.3	25	68.3	5.28	0	1	2	0	2	2796.35	3904.1	31599.1	112	138	FALSE	P05141,P12235
G1	ADP/ATP translocase 3 OS=Homo sapiens GN=SLC25A6 PE=1 SV=4	P12236	YFPTQALNFAFK	R	D	0.997	74.6	25.5	50.2	3.17	0	12	0	0	2	1446.74	3480.27	3262510	81	92	FALSE	P05141,P12235
G1	ADP/ATP translocase 3 OS=Homo sapiens GN=SLC25A6 PE=1 SV=4	P12236	YFPTQALNFAFKDK	R	Y	0.997	65.3	25.2	59	3.66	0	2	0	0	2	1689.86	3150.95	144143	81	94	FALSE	P05141,P12235
G1	ADP-ribosylation factor 1 OS=Homo sapiens GN=ARF1 PE=1 SV=2	P84077	DAVLLVFANK	R	Q	0.997	78.9	25	57.5	2.19	0	7	0	0	2	1089.63	2957.12	1163120	118	127	FALSE	P61204,P84085
G1	ADP-ribosylation factor 1 OS=Homo sapiens GN=ARF1 PE=1 SV=2	P84077	DAVLLVFANKQDLPNAMNAAEITDK	R	L	0.997	65.4	25	58.7	3.6	0	0	2	0	2	2701.39	3434.56	54977.9	118	142	FALSE	P61204
G1	ADP-ribosylation factor 1 OS=Homo sapiens GN=ARF1 PE=1 SV=2	P84077	HYFQNTQGLIFVVDSNDR	R	E	0.997	85.3	25	75.8	3.46	0	4	6	0	2	2153.04	3004.47	690646	80	97	FALSE	P61204,P18085,P84085
G1	ADP-ribosylation factor 1 OS=Homo sapiens GN=ARF1 PE=1 SV=2	P84077	HYFQNTQGLIFVVDSNDRER	R	V	0.997	56	25	45.3	3.89	0	0	5	0	2	2438.18	2866.07	949159	80	99	FALSE	P61204,P18085,P84085
G1	ADP-ribosylation factor 1 OS=Homo sapiens GN=ARF1 PE=1 SV=2	P84077	ILMVGLDAAGK	R	T	0.997	77.2	25.3	59.7	1.59	0	11	0	0	2	1087.62	2422.1	1383200	20	30	FALSE	P61204,P18085,P84085
G1	ADP-ribosylation factor 1 OS=Homo sapiens GN=ARF1 PE=1 SV=2	P84077	LGEIVTTIPTIGFNVETVEYK	K	N	0.997	63.7	25	63.2	3.6	0	2	2	0	2	2323.24	3618.2	126549	39	59	FALSE	P61204,P18085,P84085
G1	ADP-ribosylation factor 1 OS=Homo sapiens GN=ARF1 PE=1 SV=2	P84077	MLAEDELR	R	D	0.987	48.4	25	16.8	-0.146	0	4	0	0	2	976.477	1836.82	569613	110	117	FALSE	P61204
G1	ADP-ribosylation factor 1 OS=Homo sapiens GN=ARF1 PE=1 SV=2	P84077	MLAEDELRDAVLLVFANK	R	Q	0.997	64.5	25	55.9	3.55	0	3	4	0	2	2047.09	4382.32	55816.9	110	127	FALSE	P61204
G1	ADP-ribosylation factor 1 OS=Homo sapiens GN=ARF1 PE=1 SV=2	P84077	NISFTVWDVGGQDK	K	I	0.997	96.6	25	78.3	3.31	0	6	0	0	2	1565.76	3137.79	697735	60	73	FALSE	P61204
G1	ADP-ribosylation factor 1 OS=Homo sapiens GN=ARF1 PE=1 SV=2	P84077	QDLPNAMNAAEITDK	K	L	0.997	99.7	25	86.2	5.49	0	7	0	0	2	1630.77	2245.25	640217	128	142	FALSE	P61204
G1	ADP-ribosylation factor 4 OS=Homo sapiens GN=ARF4 PE=1 SV=3	P18085	DAVLLLFANK	R	Q	0.997	63.5	25	48.9	1.38	0	4	0	0	2	1103.65	3288.1	408372	118	127	TRUE
G1	ADP-ribosylation factor 4 OS=Homo sapiens GN=ARF4 PE=1 SV=3	P18085	HYFQNTQGLIFVVDSNDR	K	E	0.997	85.3	25	75.8	3.46	0	4	6	0	2	2153.04	3004.47	690646	80	97	FALSE	P61204,P84085,P84077
G1	ADP-ribosylation factor 4 OS=Homo sapiens GN=ARF4 PE=1 SV=3	P18085	HYFQNTQGLIFVVDSNDRER	K	I	0.997	56	25	45.3	3.89	0	0	5	0	2	2438.18	2866.07	949159	80	99	FALSE	P61204,P84085,P84077
G1	ADP-ribosylation factor 4 OS=Homo sapiens GN=ARF4 PE=1 SV=3	P18085	ILMVGLDAAGK	R	T	0.997	77.2	25.3	59.7	1.59	0	11	0	0	2	1087.62	2422.1	1383200	20	30	FALSE	P61204,P84085,P84077
G1	ADP-ribosylation factor 4 OS=Homo sapiens GN=ARF4 PE=1 SV=3	P18085	IQEVADELQK	R	M	0.997	42.7	25	29.7	0.959	0	2	0	0	2	1172.62	1726.38	102159	100	109	TRUE
G1	ADP-ribosylation factor 4 OS=Homo sapiens GN=ARF4 PE=1 SV=3	P18085	LGEIVTTIPTIGFNVETVEYK	K	N	0.997	63.7	25	63.2	3.6	0	2	2	0	2	2323.24	3618.2	126549	39	59	FALSE	P61204,P84085,P84077
G1	ADP-ribosylation factor 4 OS=Homo sapiens GN=ARF4 PE=1 SV=3	P18085	MLLVDELR	K	D	0.987	52.3	26	27.8	0	0	8	0	0	2	988.55	2763.6	753273	110	117	TRUE
G1	ADP-ribosylation factor 4 OS=Homo sapiens GN=ARF4 PE=1 SV=3	P18085	NICFTVWDVGGQDR	K	I	0.997	91.3	25	78.6	2.37	0	2	0	0	2	1666.76	3167.41	143141	60	73	TRUE
G1	ADP-ribosylation factor 4 OS=Homo sapiens GN=ARF4 PE=1 SV=3	P18085	QDLPNAMAISEMTDK	K	L	0.997	83.6	25	71.1	3.64	0	2	0	0	2	1663.77	2671.17	119409	128	142	TRUE
G1	ADP-ribosylation factor 5 OS=Homo sapiens GN=ARF5 PE=1 SV=2	P84085	DAVLLVFANK	R	Q	0.997	78.9	25	57.5	2.19	0	7	0	0	2	1089.63	2957.12	1163120	118	127	FALSE	P61204,P84077
G1	ADP-ribosylation factor 5 OS=Homo sapiens GN=ARF5 PE=1 SV=2	P84085	HYFQNTQGLIFVVDSNDR	R	E	0.997	85.3	25	75.8	3.46	0	4	6	0	2	2153.04	3004.47	690646	80	97	FALSE	P61204,P18085,P84077
G1	ADP-ribosylation factor 5 OS=Homo sapiens GN=ARF5 PE=1 SV=2	P84085	HYFQNTQGLIFVVDSNDRER	R	V	0.997	56	25	45.3	3.89	0	0	5	0	2	2438.18	2866.07	949159	80	99	FALSE	P61204,P18085,P84077
G1	ADP-ribosylation factor 5 OS=Homo sapiens GN=ARF5 PE=1 SV=2	P84085	ILMVGLDAAGK	R	T	0.997	77.2	25.3	59.7	1.59	0	11	0	0	2	1087.62	2422.1	1383200	20	30	FALSE	P61204,P18085,P84077
G1	ADP-ribosylation factor 5 OS=Homo sapiens GN=ARF5 PE=1 SV=2	P84085	LGEIVTTIPTIGFNVETVEYK	K	N	0.997	63.7	25	63.2	3.6	0	2	2	0	2	2323.24	3618.2	126549	39	59	FALSE	P61204,P18085,P84077
G1	ADP-ribosylation factor 5 OS=Homo sapiens GN=ARF5 PE=1 SV=2	P84085	MLQEDELR	K	D	0.987	39.1	25	18.7	-0.643	0	2	0	0	2	1033.5	1743.57	170780	110	117	TRUE
G1	ADP-ribosylation factor 5 OS=Homo sapiens GN=ARF5 PE=1 SV=2	P84085	NICFTVWDVGGQDK	K	I	0.997	89.1	25	77.3	3.15	0	2	0	0	2	1638.76	3133.2	89111.9	60	73	TRUE
G1	ADP-ribosylation factor 6 OS=Homo sapiens GN=ARF6 PE=1 SV=2	P62330	FNVWDVGGQDK	K	I	0.997	48.4	25	31.7	1.68	0	1	0	0	2	1264.6	2625.59	121013	59	69	TRUE
G1	ADP-ribosylation factor 6 OS=Homo sapiens GN=ARF6 PE=1 SV=2	P62330	HYYTGTQGLIFVVDCADRDR	R	I	0.988	26.8	25	26.8	0	0	0	2	0	2	2386.12	3063.18	135759	76	95	TRUE
G1	ADP-ribosylation factor 6 OS=Homo sapiens GN=ARF6 PE=1 SV=2	P62330	ILMLGLDAAGKTTILYK	R	L	0.978	4.21	25	1.44	1.47	0	1	0	0	2	1821.06	3927.08	7101.48	16	32	TRUE
G1	ADP-ribosylation factor-like protein 1 OS=Homo sapiens GN=ARL1 PE=1 SV=1	P40616	FQVWDLGGQTSIR	K	P	0.969	0	0	0	2.52	0	1	0	0	1	1506.77	3040.39	57289.3	63	75	TRUE
G1	ADP-ribosylation factor-like protein 1 OS=Homo sapiens GN=ARL1 PE=1 SV=1	P40616	GTGLDEAMEWLVETLK	K	S	0.997	37	25	31.1	1.07	0	2	0	0	2	1807.88	3993.91	7807.16	163	178	TRUE
G1	ADP-ribosylation factor-like protein 1 OS=Homo sapiens GN=ARL1 PE=1 SV=1	P40616	ILILGLDGAGK	R	T	0.997	47.7	25	37.6	0.328	0	1	0	0	2	1069.66	2742.13	51418.8	20	30	TRUE
G1	ADP-ribosylation factor-like protein 1 OS=Homo sapiens GN=ARL1 PE=1 SV=1	P40616	SELVAMLEEEELR	K	K	0.997	74.4	25	61.6	2.44	0	2	0	0	2	1547.76	3377.07	106615	105	117	TRUE
G1	ADP-ribosylation factor-like protein 2 OS=Homo sapiens GN=ARL2 PE=1 SV=4	P36404	ELQSLLVEER	R	L	0.997	45.9	25.9	31.5	0	0	2	0	0	2	1215.66	2383.07	204145	105	114	TRUE
G1	ADP-ribosylation factor-like protein 2 OS=Homo sapiens GN=ARL2 PE=1 SV=4	P36404	LAGATLLIFANK	R	Q	0.997	64.6	25	58.9	1.77	0	2	0	0	2	1231.74	3191.13	101066	115	126	TRUE
G1	ADP-ribosylation factor-like protein 3 OS=Homo sapiens GN=ARL3 PE=1 SV=2	P36405	ILLLGLDNAGK	R	T	0.997	49.7	25	37.8	1.49	0	2	0	0	2	1126.68	2843.89	107712	20	30	TRUE
G1	ADP-ribosylation factor-like protein 3 OS=Homo sapiens GN=ARL3 PE=1 SV=2	P36405	QLASEDISHITPTQGFNIK	K	S	0.979	0	0	0	2.74	0	1	0	0	2	2082.05	2994.47	13501	36	54	TRUE
G1	ADP-sugar pyrophosphatase OS=Homo sapiens GN=NUDT5 PE=1 SV=1	Q9UKK9	EQTADGVAVIPVLQR	K	T	0.997	52.6	25	45.5	-0.556	0	2	0	0	2	1595.88	2572.86	361116	56	70	TRUE
G1	ADP-sugar pyrophosphatase OS=Homo sapiens GN=NUDT5 PE=1 SV=1	Q9UKK9	HANAKPFEVPFLK	K	-	0.997	40.6	25	32.4	0.638	0	0	2	0	2	1497.82	2536.01	289919	206	218	TRUE
G1	ADP-sugar pyrophosphatase OS=Homo sapiens GN=NUDT5 PE=1 SV=1	Q9UKK9	HANAKPFEVPFLKF	K	-	0.997	45	25	39.7	1.62	0	2	2	0	2	1644.89	3253.61	712275	206	219	TRUE
G1	ADP-sugar pyrophosphatase OS=Homo sapiens GN=NUDT5 PE=1 SV=1	Q9UKK9	MESQEPTESSQNGK	-	Q	0.997	0	0	0	4.15	0	6	0	0	2	1593.67	1379.69	74329.5	1	14	TRUE
G1	ADP-sugar pyrophosphatase OS=Homo sapiens GN=NUDT5 PE=1 SV=1	Q9UKK9	PGDGEFVEVISLPK	K	N	0.997	0	0	0	4.74	0	4	0	0	1	1486.78	2990.27	668269	162	175	TRUE
G1	ADP-sugar pyrophosphatase OS=Homo sapiens GN=NUDT5 PE=1 SV=1	Q9UKK9	QYIISEELISEGK	K	W	0.997	62.9	25	40.6	1.04	0	2	0	0	2	1508.78	2679.59	225799	15	27	TRUE
G1	ADP-sugar pyrophosphatase OS=Homo sapiens GN=NUDT5 PE=1 SV=1	Q9UKK9	TLHYECIVLVK	R	Q	0.997	42.4	25.1	34.1	0.959	0	2	0	0	2	1374.75	2464.65	388609	71	81	TRUE
G1	ADP-sugar pyrophosphatase OS=Homo sapiens GN=NUDT5 PE=1 SV=1	Q9UKK9	VYSYALALK	R	H	0.951	29.9	25	17	0.0969	0	1	0	0	2	1027.58	2332.19	184405	197	205	TRUE
G1	AH receptor-interacting protein OS=Homo sapiens GN=AIP PE=1 SV=2	O00170	EGEIAQFLCDIK	R	H	0.997	55.5	25	39.7	1.49	0	3	0	0	2	1422.69	3469.13	180408	82	93	TRUE
G1	AH receptor-interacting protein OS=Homo sapiens GN=AIP PE=1 SV=2	O00170	VLELDPALAPVVSR	K	E	0.997	45.7	25	44.9	1.92	0	3	0	0	2	1478.86	2880.51	157468	291	304	TRUE
G1	A-kinase anchor protein 12 OS=Homo sapiens GN=AKAP12 PE=1 SV=4	Q02952	AEAERPEEQAEASGLKK	R	E	0.997	36.9	25	29.2	0.357	0	0	2	0	2	1842.92	1356.84	22447.8	1072	1088	TRUE
G1	A-kinase anchor protein 12 OS=Homo sapiens GN=AKAP12 PE=1 SV=4	Q02952	LTASEQAHPQEPAESAHEPR	K	L	0.997	53.6	25	52.8	2.24	0	0	3	0	2	2185.03	1359.89	21744.2	350	369	TRUE
G1	A-kinase anchor protein 12 OS=Homo sapiens GN=AKAP12 PE=1 SV=4	Q02952	LVQNIIQTAVDQFVR	K	T	0.997	89.4	25	83.7	5.04	0	5	0	0	2	1743.98	4201.68	39043.4	1549	1563	TRUE
G1	Alanine--tRNA ligase, cytoplasmic OS=Homo sapiens GN=AARS PE=1 SV=2	P49588	AVFDETYPDPVR	R	V	0.997	39.2	25	0	1.48	0	2	0	0	2	1408.67	2345.82	189228	684	695	TRUE
G1	Alanine--tRNA ligase, cytoplasmic OS=Homo sapiens GN=AARS PE=1 SV=2	P49588	AVYTQDCPLAAAK	K	A	0.997	72.6	25	66.8	3.47	0	2	0	0	2	1407.69	1857.71	77821.4	665	677	TRUE
G1	Alanine--tRNA ligase, cytoplasmic OS=Homo sapiens GN=AARS PE=1 SV=2	P49588	DIINEEEVQFLK	K	T	0.997	45.8	25.8	31.2	2.51	0	3	0	0	2	1476.76	3097.15	222271	373	384	TRUE
G1	Alanine--tRNA ligase, cytoplasmic OS=Homo sapiens GN=AARS PE=1 SV=2	P49588	EADGILKPLPK	R	K	0.995	32.5	25	27.5	0.432	0	1	0	0	2	1180.69	1873.37	99984.5	225	235	TRUE
G1	Alanine--tRNA ligase, cytoplasmic OS=Homo sapiens GN=AARS PE=1 SV=2	P49588	EIADLGEALATAVIPQWQK	R	D	0.997	48.5	25	41.7	0.523	0	0	1	0	2	2053.1	3981.24	27767.4	794	812	TRUE
G1	Alanine--tRNA ligase, cytoplasmic OS=Homo sapiens GN=AARS PE=1 SV=2	P49588	EIADLGEALATAVIPQWQKDELR	R	E	0.997	72.6	25	64.2	1.28	0	0	1	0	2	2566.35	3961.22	13891.1	794	816	TRUE
G1	Alanine--tRNA ligase, cytoplasmic OS=Homo sapiens GN=AARS PE=1 SV=2	P49588	ITCLCQVPQNAANR	K	G	0.997	54.1	25	45.7	1.4	0	2	0	0	2	1644.79	1809.23	103517	899	912	TRUE
G1	Alanine--tRNA ligase, cytoplasmic OS=Homo sapiens GN=AARS PE=1 SV=2	P49588	MALELLTQEFGIPIER	K	L	0.989	32.7	25	26.7	0.796	0	1	0	0	2	1859.99	4033.82	15144.6	117	132	TRUE
G1	Alanine--tRNA ligase, cytoplasmic OS=Homo sapiens GN=AARS PE=1 SV=2	P49588	MSNYDTDLFVPYFEAIQK	K	G	0.946	27.6	25	21.4	0.553	0	1	0	0	2	2181.02	3844.53	20328.1	255	272	TRUE
G1	Alanine--tRNA ligase, cytoplasmic OS=Homo sapiens GN=AARS PE=1 SV=2	P49588	NVGCLQEALQLATSFAQLR	K	L	0.997	42.1	25	37.8	4	0	2	2	0	2	2119.1	4440.15	35821.7	944	962	TRUE
G1	Alanine--tRNA ligase, cytoplasmic OS=Homo sapiens GN=AARS PE=1 SV=2	P49588	QIWQNLGLDDTK	K	I	0.997	34.6	25	30.5	0.959	0	2	0	0	2	1430.73	2755.09	141856	154	165	TRUE
G1	Alanine--tRNA ligase, cytoplasmic OS=Homo sapiens GN=AARS PE=1 SV=2	P49588	VGDQVWLFIDEPR	K	R	0.997	55	25.4	44.4	2.47	0	2	0	0	2	1573.8	3486.59	120353	585	597	TRUE
G1	Alanine--tRNA ligase, cytoplasmic OS=Homo sapiens GN=AARS PE=1 SV=2	P49588	YNYHLDSSGSYVFENTVATVMALR	K	R	0.997	41.8	25	35.7	2.21	0	0	2	0	2	2737.29	4125.89	21080.1	487	510	TRUE
G1	Alcohol dehydrogenase [NADP(+)] OS=Homo sapiens GN=AKR1A1 PE=1 SV=3	P14550	AWRDPDEPVLLEEPVVLALAEK	R	Y	0.997	60	25	48.7	2.96	0	0	2	0	2	2489.33	3835.59	112466	219	240	TRUE
G1	Alcohol dehydrogenase [NADP(+)] OS=Homo sapiens GN=AKR1A1 PE=1 SV=3	P14550	MPLIGLGTWK	K	S	0.997	49.1	25.3	0	1.28	0	3	0	0	2	1115.63	3169.53	367919	14	23	TRUE
G1	Alcohol dehydrogenase [NADP(+)] OS=Homo sapiens GN=AKR1A1 PE=1 SV=3	P14550	NADGTICYDSTHYK	K	E	0.997	40.9	25	37.9	1.64	0	1	0	0	2	1644.7	1716.95	17068.4	128	141	TRUE
G1	Aldose reductase OS=Homo sapiens GN=AKR1B1 PE=1 SV=3	P15121	GIVVTAYSPLGSPDRPWAKPEDPSLLEDPR	K	I	0.961	25.7	25	20.1	0.222	0	0	0	1	2	3262.67	3056	142773	204	233	TRUE
G1	Aldose reductase OS=Homo sapiens GN=AKR1B1 PE=1 SV=3	P15121	LDYLDLYLIHWPTGFKPGK	K	E	0.997	46.7	25	43	1.15	0	0	3	1	2	2276.21	3843.59	417865	102	120	TRUE
G1	Aldose reductase OS=Homo sapiens GN=AKR1B1 PE=1 SV=3	P15121	MPILGLGTWK	K	S	0.997	49.1	25.3	0	1.28	0	3	0	0	2	1115.63	3169.53	367919	13	22	TRUE
G1	Aldose reductase OS=Homo sapiens GN=AKR1B1 PE=1 SV=3	P15121	SPPGQVTEAVK	K	V	0.997	32.5	25	24.5	1.57	0	2	0	0	2	1112.59	1360.4	48585.7	23	33	TRUE
G1	Aldose reductase OS=Homo sapiens GN=AKR1B1 PE=1 SV=3	P15121	TLSDLKLDYLDLYLIHWPTGFKPGK	K	E	0.997	39.8	25	38.5	1.11	0	0	0	2	2	2933.58	3966.85	252917	96	120	TRUE
G1	Aldose reductase OS=Homo sapiens GN=AKR1B1 PE=1 SV=3	P15121	VAIDVGYR	K	H	0.997	38.5	25	30.3	1.05	0	2	0	0	2	892.489	1859.27	252046	34	41	TRUE
G1	Aldose reductase OS=Homo sapiens GN=AKR1B1 PE=1 SV=3	P15121	VCALLSCTSHKDYPFHEEF	R	-	0.995	34	25	32.5	0.62	0	0	1	0	2	2340.04	2687.73	131114	298	316	TRUE
G1	Aldose reductase OS=Homo sapiens GN=AKR1B1 PE=1 SV=3	P15121	YKPAVNQIECHPYLTQEK	K	L	0.989	33.5	25	22.3	0.538	0	0	1	0	2	2218.1	1975.53	163737	178	195	TRUE
G1	Alpha N-terminal protein methyltransferase 1A OS=Homo sapiens GN=METTL11A PE=1 SV=3	Q9BV86	DNMAQEGVILDDVDSSVCR	K	D	0.997	104	25	104	5.21	0	1	0	0	2	2122.94	2986.95	36303.3	167	185	TRUE
G1	Alpha N-terminal protein methyltransferase 1A OS=Homo sapiens GN=METTL11A PE=1 SV=3	Q9BV86	TGTSCALDCGAGIGR	K	I	0.997	69.8	25	48.9	2.51	0	2	0	0	2	1495.66	1755.54	163025	60	74	TRUE
G1	Alpha N-terminal protein methyltransferase 1A OS=Homo sapiens GN=METTL11A PE=1 SV=3	Q9BV86	TSEVIEDEKQFYSK	M	A	0.997	0	0	0	4.1	0	1	0	0	1	1744.83	2594.91	114708	2	15	TRUE
G1	Alpha-actinin-1 OS=Homo sapiens GN=ACTN1 PE=1 SV=2	P12814	AGTQIENIEEDFR	K	D	0.997	70.3	25	64.9	3.42	0	3	0	0	2	1521.72	2793.68	217353	48	60	FALSE	Q08043,P35609
G1	Alpha-actinin-1 OS=Homo sapiens GN=ACTN1 PE=1 SV=2	P12814	AGTQIENIEEDFRDGLK	K	L	0.997	71.2	25	65.6	3.17	0	2	0	0	2	1934.95	3200.41	72246.1	48	64	TRUE
G1	Alpha-actinin-1 OS=Homo sapiens GN=ACTN1 PE=1 SV=2	P12814	AIMTYVSSFYHAFSGAQK	K	A	0.997	106	25	99.3	5.82	0	5	3	0	2	2007.96	3751.91	266769	237	254	FALSE	O43707
G1	Alpha-actinin-1 OS=Homo sapiens GN=ACTN1 PE=1 SV=2	P12814	ALDFIASK	K	G	0.977	28.2	25	20.7	0.155	0	1	0	0	2	864.483	2091.2	73457.6	96	103	FALSE	Q08043,O43707
G1	Alpha-actinin-1 OS=Homo sapiens GN=ACTN1 PE=1 SV=2	P12814	ASFNHFDRDHSGTLGPEEFK	R	A	0.997	36.8	25	34	3	0	0	2	2	2	2291.05	2167.67	973709	753	772	TRUE
G1	Alpha-actinin-1 OS=Homo sapiens GN=ACTN1 PE=1 SV=2	P12814	ASIHEAWTDGK	K	E	0.997	41.6	25	33.7	0.42	0	2	1	0	2	1214.58	1657.92	172126	403	413	FALSE	O43707
G1	Alpha-actinin-1 OS=Homo sapiens GN=ACTN1 PE=1 SV=2	P12814	CQLEINFNTLQTK	K	L	0.997	76.4	25.5	61.8	3	0	2	0	0	2	1608.81	2796.88	129229	332	344	FALSE	Q08043,O43707,P35609
G1	Alpha-actinin-1 OS=Homo sapiens GN=ACTN1 PE=1 SV=2	P12814	DDPLTNLNTAFDVAEK	K	Y	0.997	57.7	25	48.6	4.16	0	2	0	0	2	1762.85	3218.68	84437.6	199	214	TRUE
G1	Alpha-actinin-1 OS=Homo sapiens GN=ACTN1 PE=1 SV=2	P12814	DGLGFCALIHR	K	H	0.997	37.3	25	22.1	1.82	0	2	0	0	2	1258.64	2770.35	309735	175	185	TRUE
G1	Alpha-actinin-1 OS=Homo sapiens GN=ACTN1 PE=1 SV=2	P12814	EGLLLWCQR	K	K	0.994	40.8	25.7	19.5	0	0	2	0	0	2	1174.6	2889.88	167543	148	156	FALSE	Q08043,O43707,P35609
G1	Alpha-actinin-1 OS=Homo sapiens GN=ACTN1 PE=1 SV=2	P12814	ELPPDQAEYCIAR	R	M	0.997	41.4	25	33.8	0.18	0	4	0	0	2	1561.73	2023.76	394163	851	863	FALSE	O43707
G1	Alpha-actinin-1 OS=Homo sapiens GN=ACTN1 PE=1 SV=2	P12814	ETADTDTADQVMASFK	R	I	0.997	123	25	117	5.39	0	2	0	0	2	1745.75	2013.3	66894.3	819	834	TRUE
G1	Alpha-actinin-1 OS=Homo sapiens GN=ACTN1 PE=1 SV=2	P12814	FAIQDISVEETSAK	R	E	0.997	59.4	25	46.7	1.36	0	6	0	0	2	1537.77	2535.41	845486	134	147	FALSE	Q08043,O43707,P35609
G1	Alpha-actinin-1 OS=Homo sapiens GN=ACTN1 PE=1 SV=2	P12814	GISQEQMNEFR	K	A	0.997	36.6	25	32.6	2.72	0	2	0	0	2	1354.61	1600.91	48295.1	742	752	TRUE
G1	Alpha-actinin-1 OS=Homo sapiens GN=ACTN1 PE=1 SV=2	P12814	GYEEWLLNEIR	K	R	0.997	52.2	25	30.3	1.26	0	3	0	0	2	1421.71	3525.71	195670	377	387	FALSE	O43707,P35609
G1	Alpha-actinin-1 OS=Homo sapiens GN=ACTN1 PE=1 SV=2	P12814	HRPELIDYGK	R	L	0.997	25.9	25	20.9	1.19	0	2	3	0	2	1227.65	1669.88	315010	186	195	TRUE
G1	Alpha-actinin-1 OS=Homo sapiens GN=ACTN1 PE=1 SV=2	P12814	HTNYTMEHIR	K	V	0.997	45.8	25	37.6	0	0	0	2	0	2	1301.61	1478.2	73678.9	705	714	FALSE	O43707,P35609
G1	Alpha-actinin-1 OS=Homo sapiens GN=ACTN1 PE=1 SV=2	P12814	ICDQWDNLGALTQK	K	R	0.997	82.4	25	62.5	2.85	0	2	0	0	2	1661.8	2814.76	325676	479	492	TRUE
G1	Alpha-actinin-1 OS=Homo sapiens GN=ACTN1 PE=1 SV=2	P12814	IDQLEGDHQLIQEALIFDNK	K	H	0.997	112	25	108	4.06	0	2	4	0	2	2339.19	3371.88	395359	685	704	TRUE
G1	Alpha-actinin-1 OS=Homo sapiens GN=ACTN1 PE=1 SV=2	P12814	KAGTQIENIEEDFRDGLK	R	L	0.997	64.6	25	55.8	3.14	0	0	2	0	2	2063.04	2997.17	239265	47	64	TRUE
G1	Alpha-actinin-1 OS=Homo sapiens GN=ACTN1 PE=1 SV=2	P12814	KDDPLTNLNTAFDVAEK	R	Y	0.997	105	25.3	89.3	6.04	0	2	2	0	2	1890.94	2905.49	296694	198	214	TRUE
G1	Alpha-actinin-1 OS=Homo sapiens GN=ACTN1 PE=1 SV=2	P12814	KHEAFESDLAAHQDR	K	V	0.997	38.2	25	28.7	-0.623	0	0	2	1	2	1753.83	1558.6	98930.2	436	450	FALSE	O43707,P35609
G1	Alpha-actinin-1 OS=Homo sapiens GN=ACTN1 PE=1 SV=2	P12814	KTFTAWCNSHLR	R	K	0.997	59	25	54	0.0458	0	2	4	0	2	1520.74	1966.47	532456	35	46	FALSE	Q08043,O43707,P35609
G1	Alpha-actinin-1 OS=Homo sapiens GN=ACTN1 PE=1 SV=2	P12814	LAILGIHNEVSK	R	I	0.997	58.9	25	49.5	4.38	0	2	0	0	2	1293.75	2242.61	182444	566	577	TRUE
G1	Alpha-actinin-1 OS=Homo sapiens GN=ACTN1 PE=1 SV=2	P12814	LASDLLEWIR	K	R	0.997	76.1	25.7	55.7	1.04	0	13	0	0	2	1215.67	3599.52	836470	282	291	FALSE	O43707
G1	Alpha-actinin-1 OS=Homo sapiens GN=ACTN1 PE=1 SV=2	P12814	LLETIDQLYLEYAK	K	R	0.997	97	25	80.9	2.49	0	6	0	0	2	1711.92	3741.78	221200	503	516	TRUE
G1	Alpha-actinin-1 OS=Homo sapiens GN=ACTN1 PE=1 SV=2	P12814	MLDAEDIVGTARPDEK	K	A	0.997	85.9	25	65.2	3.77	0	2	0	0	2	1775.85	2213.08	78219.8	221	236	TRUE
G1	Alpha-actinin-1 OS=Homo sapiens GN=ACTN1 PE=1 SV=2	P12814	QFGAQANVIGPWIQTK	K	M	0.997	50	25	35.6	1.12	0	5	0	0	2	1757.93	3051.57	255355	634	649	TRUE
G1	Alpha-actinin-1 OS=Homo sapiens GN=ACTN1 PE=1 SV=2	P12814	QKDYETATLSEIK	R	A	0.997	50.7	25	38.9	0.553	0	1	0	0	2	1525.77	2024.27	134624	419	431	TRUE
G1	Alpha-actinin-1 OS=Homo sapiens GN=ACTN1 PE=1 SV=2	P12814	TFTAWCNSHLR	K	K	0.995	24.5	25	15.5	2.2	0	1	0	0	2	1392.65	2184.33	132877	36	46	FALSE	Q08043,O43707,P35609
G1	Alpha-actinin-1 OS=Homo sapiens GN=ACTN1 PE=1 SV=2	P12814	TINEVENQILTR	R	D	0.997	64.9	25.6	47.3	0.886	0	8	0	0	2	1429.76	2437.17	1184510	727	738	FALSE	O43707
G1	Alpha-actinin-1 OS=Homo sapiens GN=ACTN1 PE=1 SV=2	P12814	VGWEQLLTTIAR	R	T	0.997	84.3	25	72.1	1.46	0	32	0	0	2	1386.77	3921.33	1384030	715	726	FALSE	O43707
G1	Alpha-actinin-4 OS=Homo sapiens GN=ACTN4 PE=1 SV=2	O43707	ACLISLGYDVENDRQGEAEFNR	K	I	0.997	54.5	25	52.6	2.33	0	0	2	0	2	2556.18	2895	177010	792	813	TRUE
G1	Alpha-actinin-4 OS=Homo sapiens GN=ACTN4 PE=1 SV=2	O43707	AIMTYVSSFYHAFSGAQK	K	A	0.997	106	25	99.3	5.82	0	5	3	0	2	2007.96	3751.91	266769	256	273	FALSE	P12814
G1	Alpha-actinin-4 OS=Homo sapiens GN=ACTN4 PE=1 SV=2	O43707	ALDFIASK	K	G	0.977	28.2	25	20.7	0.155	0	1	0	0	2	864.483	2091.2	73457.6	115	122	FALSE	P12814,Q08043
G1	Alpha-actinin-4 OS=Homo sapiens GN=ACTN4 PE=1 SV=2	O43707	ASFNHFDKDHGGALGPEEFK	R	A	0.997	53.9	25	42.8	3.34	0	0	3	2	2	2203.02	2145.36	646277	772	791	TRUE
G1	Alpha-actinin-4 OS=Homo sapiens GN=ACTN4 PE=1 SV=2	O43707	ASIHEAWTDGK	K	E	0.997	41.6	25	33.7	0.42	0	2	1	0	2	1214.58	1657.92	172126	422	432	FALSE	P12814
G1	Alpha-actinin-4 OS=Homo sapiens GN=ACTN4 PE=1 SV=2	O43707	CQLEINFNTLQTK	K	L	0.997	76.4	25.5	61.8	3	0	2	0	0	2	1608.81	2796.88	129229	351	363	FALSE	P12814,Q08043,P35609
G1	Alpha-actinin-4 OS=Homo sapiens GN=ACTN4 PE=1 SV=2	O43707	DGLAFNALIHR	K	H	0.997	44.1	25	36.2	1.54	0	6	2	0	2	1226.66	2695.97	914436	194	204	FALSE	Q9H254
G1	Alpha-actinin-4 OS=Homo sapiens GN=ACTN4 PE=1 SV=2	O43707	DYETATLSDIK	R	A	0.997	53.6	25	39.2	1.96	0	2	0	0	2	1255.61	2232.81	191476	440	450	TRUE
G1	Alpha-actinin-4 OS=Homo sapiens GN=ACTN4 PE=1 SV=2	O43707	EAILAIHK	R	E	0.973	29.8	25	18.1	-0.38	0	1	0	0	2	894.541	1675.53	74549.3	585	592	TRUE
G1	Alpha-actinin-4 OS=Homo sapiens GN=ACTN4 PE=1 SV=2	O43707	EGLLLWCQR	K	K	0.994	40.8	25.7	19.5	0	0	2	0	0	2	1174.6	2889.88	167543	167	175	FALSE	P12814,Q08043,P35609
G1	Alpha-actinin-4 OS=Homo sapiens GN=ACTN4 PE=1 SV=2	O43707	ELPPDQAEYCIAR	R	M	0.997	41.4	25	33.8	0.18	0	4	0	0	2	1561.73	2023.76	394163	870	882	FALSE	P12814
G1	Alpha-actinin-4 OS=Homo sapiens GN=ACTN4 PE=1 SV=2	O43707	ETTDTDTADQVIASFK	R	V	0.997	83.4	25	60.1	7.74	0	6	0	0	2	1741.81	2815.45	512444	838	853	TRUE
G1	Alpha-actinin-4 OS=Homo sapiens GN=ACTN4 PE=1 SV=2	O43707	FAIQDISVEETSAK	R	E	0.997	59.4	25	46.7	1.36	0	6	0	0	2	1537.77	2535.41	845486	153	166	FALSE	P12814,Q08043,P35609
G1	Alpha-actinin-4 OS=Homo sapiens GN=ACTN4 PE=1 SV=2	O43707	GISQEQMQEFR	K	A	0.997	41.5	25	36.7	2	0	2	0	0	2	1368.62	1590.68	52385.6	761	771	TRUE
G1	Alpha-actinin-4 OS=Homo sapiens GN=ACTN4 PE=1 SV=2	O43707	GYEEWLLNEIR	K	R	0.997	52.2	25	30.3	1.26	0	3	0	0	2	1421.71	3525.71	195670	396	406	FALSE	P12814,P35609
G1	Alpha-actinin-4 OS=Homo sapiens GN=ACTN4 PE=1 SV=2	O43707	HRDYETATLSDIK	K	A	0.997	51.7	25	31.7	2.03	0	3	2	0	2	1548.77	1848.3	561674	438	450	TRUE
G1	Alpha-actinin-4 OS=Homo sapiens GN=ACTN4 PE=1 SV=2	O43707	HRPELIEYDKLR	R	K	0.996	35.3	25	25.8	0	0	0	2	0	2	1568.85	1998.32	237653	205	216	TRUE
G1	Alpha-actinin-4 OS=Homo sapiens GN=ACTN4 PE=1 SV=2	O43707	HTNYTMEHIR	K	V	0.997	45.8	25	37.6	0	0	0	2	0	2	1301.61	1478.2	73678.9	724	733	FALSE	P12814,P35609
G1	Alpha-actinin-4 OS=Homo sapiens GN=ACTN4 PE=1 SV=2	O43707	ICDQWDALGSLTHSR	K	R	0.997	86.7	25	80.5	2.55	0	2	3	0	2	1758.82	2793.36	697743	498	512	TRUE
G1	Alpha-actinin-4 OS=Homo sapiens GN=ACTN4 PE=1 SV=2	O43707	KAGTQIENIDEDFRDGLK	R	L	0.997	38.8	25	31.5	-0.613	0	0	3	0	2	2049.03	2562.44	540072	66	83	TRUE
G1	Alpha-actinin-4 OS=Homo sapiens GN=ACTN4 PE=1 SV=2	O43707	KDDPVTNLNNAFEVAEK	R	Y	0.997	100	25	88.1	5.22	0	2	2	0	2	1903.94	2602.96	676556	217	233	TRUE
G1	Alpha-actinin-4 OS=Homo sapiens GN=ACTN4 PE=1 SV=2	O43707	KHEAFESDLAAHQDR	R	V	0.997	38.2	25	28.7	-0.623	0	0	2	1	2	1753.83	1558.6	98930.2	455	469	FALSE	P12814,P35609
G1	Alpha-actinin-4 OS=Homo sapiens GN=ACTN4 PE=1 SV=2	O43707	KHEAFESDLAAHQDRVEQIAAIAQELNELDYYDSHNVNTR	R	C	0.997	49.7	25	41	0	0	0	0	0	2	4640.2	3658.35	139317	455	494	TRUE
G1	Alpha-actinin-4 OS=Homo sapiens GN=ACTN4 PE=1 SV=2	O43707	KTFTAWCNSHLR	R	K	0.997	59	25	54	0.0458	0	2	4	0	2	1520.74	1966.47	532456	54	65	FALSE	P12814,Q08043,P35609
G1	Alpha-actinin-4 OS=Homo sapiens GN=ACTN4 PE=1 SV=2	O43707	LASDLLEWIR	K	R	0.997	76.1	25.7	55.7	1.04	0	13	0	0	2	1215.67	3599.52	836470	301	310	FALSE	P12814
G1	Alpha-actinin-4 OS=Homo sapiens GN=ACTN4 PE=1 SV=2	O43707	LSGSNPYTTVTPQIINSK	K	W	0.997	94.3	25	79.6	3.96	0	6	0	0	2	1920.01	2374.64	396361	605	622	TRUE
G1	Alpha-actinin-4 OS=Homo sapiens GN=ACTN4 PE=1 SV=2	O43707	LVSIGAEEIVDGNAK	K	M	0.997	85.7	25	75.3	3.33	0	4	0	0	2	1514.81	2414.38	440526	126	140	TRUE
G1	Alpha-actinin-4 OS=Homo sapiens GN=ACTN4 PE=1 SV=2	O43707	MAPYQGPDAVPGALDYK	R	S	0.997	63	25	56.6	4.15	0	2	0	0	2	1808.85	2337.87	75662.1	883	899	TRUE
G1	Alpha-actinin-4 OS=Homo sapiens GN=ACTN4 PE=1 SV=2	O43707	MLDAEDIVNTARPDEK	K	A	0.997	73.6	25	51.6	2.32	0	2	1	0	2	1832.87	2293.19	229561	240	255	TRUE
G1	Alpha-actinin-4 OS=Homo sapiens GN=ACTN4 PE=1 SV=2	O43707	NVNVQNFHISWK	K	D	0.997	58.5	25.3	53.5	2.14	0	4	0	0	2	1485.76	2728.71	636190	182	193	TRUE
G1	Alpha-actinin-4 OS=Homo sapiens GN=ACTN4 PE=1 SV=2	O43707	QFASQANVVGPWIQTK	R	M	0.997	82.1	25	61.5	2.62	0	4	0	0	2	1773.93	3002.33	254517	653	668	TRUE
G1	Alpha-actinin-4 OS=Homo sapiens GN=ACTN4 PE=1 SV=2	O43707	QLEAIDQLHLEYAK	K	R	0.997	73.9	25	61.3	2.38	0	3	0	0	2	1670.88	2686.88	213318	522	535	TRUE
G1	Alpha-actinin-4 OS=Homo sapiens GN=ACTN4 PE=1 SV=2	O43707	SIVDYKPNLDLLEQQHQLIQEALIFDNK	R	H	0.997	75.4	25	69.2	3.37	0	0	3	0	2	3324.75	3875.91	103885	696	723	TRUE
G1	Alpha-actinin-4 OS=Homo sapiens GN=ACTN4 PE=1 SV=2	O43707	TFTAWCNSHLR	K	K	0.995	24.5	25	15.5	2.2	0	1	0	0	2	1392.65	2184.33	132877	55	65	FALSE	P12814,Q08043,P35609
G1	Alpha-actinin-4 OS=Homo sapiens GN=ACTN4 PE=1 SV=2	O43707	TINEVENQILTR	R	D	0.997	64.9	25.6	47.3	0.886	0	8	0	0	2	1429.76	2437.17	1184510	746	757	FALSE	P12814
G1	Alpha-actinin-4 OS=Homo sapiens GN=ACTN4 PE=1 SV=2	O43707	VEQIAAIAQELNELDYYDSHNVNTR	R	C	0.997	61	25	59.8	2.77	0	0	1	0	2	2905.4	3712.28	22241	470	494	TRUE
G1	Alpha-actinin-4 OS=Homo sapiens GN=ACTN4 PE=1 SV=2	O43707	VGWEQLLTTIAR	R	T	0.997	84.3	25	72.1	1.46	0	32	0	0	2	1386.77	3921.33	1384030	734	745	FALSE	P12814
G1	Alpha-actinin-4 OS=Homo sapiens GN=ACTN4 PE=1 SV=2	O43707	VLAGDKNFITAEELR	K	R	0.997	66.7	25	61.1	2.8	0	2	2	0	2	1675.9	2447.03	527099	854	868	TRUE
G1	Alpha-actinin-4 OS=Homo sapiens GN=ACTN4 PE=1 SV=2	O43707	VLAVNQENEHLMEDYEK	K	L	0.956	22.8	25	20.2	-0.255	0	0	1	0	2	2076.95	1958.07	85908.6	284	300	TRUE
G1	Alpha-aminoadipic semialdehyde dehydrogenase OS=Homo sapiens GN=ALDH7A1 PE=1 SV=5	P49419	VGNPWDPNVLYGPLHTK	R	Q	0.964	27.3	25	18.8	-0.505	0	0	1	0	2	1906.98	2932.58	187136	359	375	TRUE
G1	Alpha-aminoadipic semialdehyde dehydrogenase OS=Homo sapiens GN=ALDH7A1 PE=1 SV=5	P49419	VNLLSFTGSTQVGK	R	Q	0.997	48.4	25	39.9	0.796	0	1	0	0	2	1450.79	2794.07	250004	267	280	TRUE
G1	Alpha-centractin OS=Homo sapiens GN=ACTR1A PE=1 SV=1	P61163	AGFAGDQIPK	K	Y	0.996	45.5	25.2	19.6	0	0	2	0	0	2	1003.52	1762.84	237079	23	32	FALSE	P42025
G1	Alpha-centractin OS=Homo sapiens GN=ACTR1A PE=1 SV=1	P61163	APELLFRPDLIGEESEGIHEVLVFAIQK	R	S	0.997	52.5	25	45.2	4	0	0	0	1	2	3149.69	4322.63	155024	258	285	TRUE
G1	Alpha-centractin OS=Homo sapiens GN=ACTR1A PE=1 SV=1	P61163	AQYYLPDGSTIEIGPSR	K	F	0.997	54.6	25.1	46	2.77	0	4	0	0	2	1866.92	3077.52	361361	239	255	TRUE
G1	Alpha-centractin OS=Homo sapiens GN=ACTR1A PE=1 SV=1	P61163	FRAPELLFRPDLIGEESEGIHEVLVFAIQK	R	S	0.997	39.8	25	37.8	1.28	0	0	0	1	2	3452.86	4323	116478	256	285	TRUE
G1	Alpha-centractin OS=Homo sapiens GN=ACTR1A PE=1 SV=1	P61163	LYSTWIGGSILASLDTFK	R	K	0.997	124	25	104	5.12	0	2	0	0	2	1972.04	4394.53	54618.4	337	354	FALSE	P42025
G1	Alpha-centractin OS=Homo sapiens GN=ACTR1A PE=1 SV=1	P61163	LYSTWIGGSILASLDTFKK	R	M	0.997	108	25	99.9	4.55	0	1	0	0	2	2100.14	4093.8	41673.3	337	355	FALSE	P42025
G1	Alpha-centractin OS=Homo sapiens GN=ACTR1A PE=1 SV=1	P61163	TLFSNIVLSGGSTLFK	R	G	0.997	101	25	86.3	5.09	0	5	0	0	2	1683.93	3904.13	327851	293	308	TRUE
G1	Alpha-enolase OS=Homo sapiens GN=ENO1 PE=1 SV=2	P06733	AAVPSGASTGIYEALELR	R	D	0.997	142	25.1	131	5.17	0	13	2	0	2	1804.94	3137.99	2576070	33	50	FALSE	P13929,P09104
G1	Alpha-enolase OS=Homo sapiens GN=ENO1 PE=1 SV=2	P06733	AGYTDKVVIGMDVAASEFFR	K	S	0.997	100	25	81.8	9	0	2	4	0	2	2176.07	3834.1	597264	234	253	TRUE
G1	Alpha-enolase OS=Homo sapiens GN=ENO1 PE=1 SV=2	P06733	DATNVGDEGGFAPNILENK	K	E	0.997	99.1	25	87.9	4.44	0	17	2	0	2	1960.92	2621.31	5474340	203	221	TRUE
G1	Alpha-enolase OS=Homo sapiens GN=ENO1 PE=1 SV=2	P06733	DYPVVSIEDPFDQDDWGAWQK	K	F	0.997	92.3	25	88	5.66	0	4	2	0	2	2510.11	3769.6	686205	286	306	TRUE
G1	Alpha-enolase OS=Homo sapiens GN=ENO1 PE=1 SV=2	P06733	FGANAILGVSLAVCK	K	A	0.997	83.6	25	70.9	2.3	0	39	0	0	2	1519.83	4567.66	2077420	106	120	FALSE	P13929,P09104
G1	Alpha-enolase OS=Homo sapiens GN=ENO1 PE=1 SV=2	P06733	FTASAGIQVVGDDLTVTNPK	K	R	0.997	113	25	101	5.89	0	50	2	0	2	2033.06	4632.9	1442580	307	326	TRUE
G1	Alpha-enolase OS=Homo sapiens GN=ENO1 PE=1 SV=2	P06733	GNPTVEVDLFTSK	R	G	0.997	78.8	25.5	28.2	2.18	0	3	0	0	2	1406.72	2623.95	724129	16	28	TRUE
G1	Alpha-enolase OS=Homo sapiens GN=ENO1 PE=1 SV=2	P06733	HIADLAGNSEVILPVPAFNVINGGSHAGNK	R	L	0.997	0	0	0	5.27	0	0	3	0	2	3011.57	3217.06	1606040	133	162	TRUE
G1	Alpha-enolase OS=Homo sapiens GN=ENO1 PE=1 SV=2	P06733	IDKLMIEMDGTENK	K	S	0.997	71.5	25	27.2	2.1	0	1	2	0	2	1652.79	2001.78	433446	90	103	TRUE
G1	Alpha-enolase OS=Homo sapiens GN=ENO1 PE=1 SV=2	P06733	IEEELGSK	R	A	0.987	39	26.1	20.3	-0.845	0	2	0	0	2	904.462	1244.5	43975.4	413	420	TRUE
G1	Alpha-enolase OS=Homo sapiens GN=ENO1 PE=1 SV=2	P06733	IGAEVYHNLK	R	N	0.997	62.6	25	49.5	1.36	0	8	0	0	2	1143.62	1659.44	1298100	184	193	TRUE
G1	Alpha-enolase OS=Homo sapiens GN=ENO1 PE=1 SV=2	P06733	KLNVTEQEKIDK	K	L	0.997	62.5	25	37.3	0.721	0	1	1	0	2	1444.8	1390.56	32690.8	81	92	TRUE
G1	Alpha-enolase OS=Homo sapiens GN=ENO1 PE=1 SV=2	P06733	LAMQEFMILPVGAANFR	K	E	0.997	107	25	91.1	5.48	0	58	15	0	2	1939.98	3907.56	7037230	163	179	TRUE
G1	Alpha-enolase OS=Homo sapiens GN=ENO1 PE=1 SV=2	P06733	LAQANGWGVMVSHR	K	S	0.997	68.8	25	62.5	5.15	0	9	3	0	2	1525.77	2189.65	5250030	359	372	TRUE
G1	Alpha-enolase OS=Homo sapiens GN=ENO1 PE=1 SV=2	P06733	LMIEMDGTENK	K	S	0.997	60.5	25	45.1	2.47	0	6	0	0	2	1280.59	2016.11	1127640	93	103	TRUE
G1	Alpha-enolase OS=Homo sapiens GN=ENO1 PE=1 SV=2	P06733	LNVTEQEKIDK	K	L	0.997	48.4	25.5	20.9	0.886	0	2	0	0	2	1316.71	1484.27	50084.8	82	92	TRUE
G1	Alpha-enolase OS=Homo sapiens GN=ENO1 PE=1 SV=2	P06733	PVGAANFR	L	E	0.987	0	0	0	3.3	0	2	0	0	1	831.447	3836.07	75563.1	172	179	TRUE
G1	Alpha-enolase OS=Homo sapiens GN=ENO1 PE=1 SV=2	P06733	SCNCLLLK	K	V	0.962	32.5	25	13.5	0.553	0	1	0	0	2	1007.5	1839.27	813778	336	343	TRUE
G1	Alpha-enolase OS=Homo sapiens GN=ENO1 PE=1 SV=2	P06733	SFIKDYPVVSIEDPFDQDDWGAWQK	K	F	0.997	106	25	98.1	4.57	0	3	11	0	2	2985.39	3790.94	1329780	282	306	TRUE
G1	Alpha-enolase OS=Homo sapiens GN=ENO1 PE=1 SV=2	P06733	SGETEDTFIADLVVGLCTGQIK	R	T	0.997	112	25	104	4.66	0	21	10	0	2	2353.16	4399.38	959944	373	394	FALSE	P13929,P09104
G1	Alpha-enolase OS=Homo sapiens GN=ENO1 PE=1 SV=2	P06733	SGKYDLDFK	R	S	0.997	39.2	25	20.6	1.28	0	4	0	0	2	1072.53	1875.27	893679	254	262	TRUE
G1	Alpha-enolase OS=Homo sapiens GN=ENO1 PE=1 SV=2	P06733	TIAPALVSK	K	K	0.995	30.9	25	26.8	0.658	0	2	0	0	2	899.556	1689.22	744290	72	80	TRUE
G1	Alpha-enolase OS=Homo sapiens GN=ENO1 PE=1 SV=2	P06733	VNQIGSVTESLQACK	K	L	0.997	99.6	25.3	0	5.64	0	13	0	0	2	1633.82	2208.32	1661170	344	358	TRUE
G1	Alpha-enolase OS=Homo sapiens GN=ENO1 PE=1 SV=2	P06733	VVIGMDVAASEFFR	K	S	0.997	99.8	25	83	4.19	0	71	0	0	2	1540.78	4237.49	5184180	240	253	TRUE
G1	Alpha-enolase OS=Homo sapiens GN=ENO1 PE=1 SV=2	P06733	YISPDQLADLYK	R	S	0.997	90.4	25.1	76.1	3.77	0	21	0	0	2	1425.73	2954.45	7989000	270	281	TRUE
G1	Alpha-ketoglutarate-dependent dioxygenase FTO OS=Homo sapiens GN=FTO PE=1 SV=3	Q9C0B1	LNDYLQIETIQALEELAAK	K	E	0.997	60	25	42.9	0	0	1	0	0	2	2175.15	4317.25	41064.5	142	160	TRUE
G1	Alpha-ketoglutarate-dependent dioxygenase FTO OS=Homo sapiens GN=FTO PE=1 SV=3	Q9C0B1	NEILTAILASLTAR	R	Q	0.997	52.5	25	38.7	0.523	0	1	0	0	2	1485.86	4478.88	12582.4	432	445	TRUE
G1	Alpha-soluble NSF attachment protein OS=Homo sapiens GN=NAPA PE=1 SV=3	P54920	AIAHYEQSADYYKGEESNSSANK	K	C	0.997	49.3	25	46.6	2.3	0	0	2	1	2	2562.14	1695.16	141412	141	163	TRUE
G1	Alpha-soluble NSF attachment protein OS=Homo sapiens GN=NAPA PE=1 SV=3	P54920	LDQWLTTMLLR	R	I	0.997	34.1	25	19	1.27	0	2	0	0	2	1389.76	3773.91	78542.7	272	282	TRUE
G1	Alpha-soluble NSF attachment protein OS=Homo sapiens GN=NAPA PE=1 SV=3	P54920	NSQSFFSGLFGGSSK	K	I	0.997	86.3	25	82.7	2.89	0	3	0	0	2	1549.73	3388.42	236753	23	37	TRUE
G1	Aminoacyl tRNA synthase complex-interacting multifunctional protein 2 OS=Homo sapiens GN=AIMP2 PE=1 SV=2	Q13155	FLFSLFGQK	R	H	0.997	38.4	25.7	23.8	0.959	0	4	0	0	2	1086.6	3594.87	178451	216	224	TRUE
G1	Aminoacyl tRNA synthase complex-interacting multifunctional protein 2 OS=Homo sapiens GN=AIMP2 PE=1 SV=2	Q13155	SYGPAPGAGHVQEESNLSLQALESR	R	Q	0.997	64.2	25	56	1.77	0	0	1	0	2	2597.26	2602.14	128148	34	58	TRUE
G1	Aminopeptidase B OS=Homo sapiens GN=RNPEP PE=1 SV=2	Q9H4A4	AFFPCFDTPAVK	R	Y	0.997	35.4	25	26.8	1.11	0	2	0	0	2	1399.67	3028.99	245942	177	188	TRUE
G1	Aminopeptidase B OS=Homo sapiens GN=RNPEP PE=1 SV=2	Q9H4A4	RPLHSAQAVDVASASNFR	R	A	0.997	27.7	25	23.1	0.745	0	0	1	0	2	1925.99	1870.14	90488.5	15	32	TRUE
G1	Aminopeptidase B OS=Homo sapiens GN=RNPEP PE=1 SV=2	Q9H4A4	TYQLVYFLDK	K	I	0.997	49.6	25.7	37.8	1.8	0	2	0	0	2	1289.68	3223.41	239787	532	541	TRUE
G1	Ankyrin repeat domain-containing protein 62 OS=Homo sapiens GN=ANKRD62 PE=2 SV=4	A6NC57	EQMVAFLLKK	K	K	0.977	38.8	25	23.4	0	0	1	0	0	2	1206.69	3297.03	250907	184	193	TRUE
G1	Ankyrin repeat domain-containing protein 62 OS=Homo sapiens GN=ANKRD62 PE=2 SV=4	A6NC57	TITRYSKELNVLMDENTMLNSELQK	K	E	0.953	18.3	25	10.6	1.04	0	0	1	0	2	2986.49	3634.31	88372	617	641	TRUE
G1	Annexin A1 OS=Homo sapiens GN=ANXA1 PE=1 SV=2	P04083	AAYLQETGKPLDETLKK	K	A	0.997	63.2	25	47.8	3.66	0	2	1	0	2	1905.03	1962.33	321011	82	98	TRUE
G1	Annexin A1 OS=Homo sapiens GN=ANXA1 PE=1 SV=2	P04083	ALTGHLEEVVLALLK	K	T	0.997	94.8	25	90.9	5.77	0	8	3	0	2	1605.96	4292.74	1151320	99	113	TRUE
G1	Annexin A1 OS=Homo sapiens GN=ANXA1 PE=1 SV=2	P04083	CATSKPAFFAEK	K	L	0.997	39.6	25	29.8	2.22	0	4	0	0	2	1356.66	1996.69	306806	270	281	TRUE
G1	Annexin A1 OS=Homo sapiens GN=ANXA1 PE=1 SV=2	P04083	DITSDTSGDFR	K	N	0.997	54.6	25	51.2	3.51	0	6	0	0	2	1213.53	1783.67	765895	167	177	TRUE
G1	Annexin A1 OS=Homo sapiens GN=ANXA1 PE=1 SV=2	P04083	GDRSEDFGVNEDLADSDAR	K	A	0.997	78.6	25	72.7	5.32	0	2	0	0	2	2067.89	2064.71	132656	186	204	TRUE
G1	Annexin A1 OS=Homo sapiens GN=ANXA1 PE=1 SV=2	P04083	GGPGSAVSPYPTFNPSSDVAALHK	K	A	0.997	78	25	73.5	3.11	0	2	4	0	2	2356.16	2593.87	1036550	30	53	TRUE
G1	Annexin A1 OS=Homo sapiens GN=ANXA1 PE=1 SV=2	P04083	GLGTDEDTLIEILASR	K	T	0.997	108	25	96.9	2.7	0	9	2	0	2	1702.89	3870.55	1639860	129	144	TRUE
G1	Annexin A1 OS=Homo sapiens GN=ANXA1 PE=1 SV=2	P04083	GTDVNVFNTILTTR	K	S	0.997	70.5	25	65.4	2.44	0	5	0	0	2	1550.82	3261.68	675378	215	228	TRUE
G1	Annexin A1 OS=Homo sapiens GN=ANXA1 PE=1 SV=2	P04083	GVDEATIIDILTK	K	R	0.997	105	25	72.8	2.42	0	5	1	0	2	1387.77	3701.81	466934	59	71	TRUE
G1	Annexin A1 OS=Homo sapiens GN=ANXA1 PE=1 SV=2	P04083	KALTGHLEEVVLALLK	K	T	0.997	68.2	25	68.2	5.06	0	0	4	0	2	1734.05	3963.12	227194	98	113	TRUE
G1	Annexin A1 OS=Homo sapiens GN=ANXA1 PE=1 SV=2	P04083	KGTDVNVFNTILTTR	R	S	0.997	125	25	115	3.51	0	4	1	0	2	1678.91	2968.99	764220	214	228	TRUE
G1	Annexin A1 OS=Homo sapiens GN=ANXA1 PE=1 SV=2	P04083	MYGISLCQAILDETK	K	G	0.997	88.1	25	78.6	5.52	0	2	0	0	2	1741.85	3406.45	108860	318	332	TRUE
G1	Annexin A1 OS=Homo sapiens GN=ANXA1 PE=1 SV=2	P04083	MYGISLCQAILDETKGDYEK	K	I	0.997	61.9	25	46.2	1.54	0	0	3	0	2	2334.1	3360.87	436129	318	337	TRUE
G1	Annexin A1 OS=Homo sapiens GN=ANXA1 PE=1 SV=2	P04083	QAWFIENEEQEYVQTVK	K	S	0.997	107	25	89	5.85	0	6	0	0	2	2141.02	3686.51	295154	10	26	TRUE
G1	Annexin A1 OS=Homo sapiens GN=ANXA1 PE=1 SV=2	P04083	SEDFGVNEDLADSDAR	R	A	0.997	107	25	100	4.6	0	2	0	0	2	1739.74	2200.31	127340	189	204	TRUE
G1	Annexin A1 OS=Homo sapiens GN=ANXA1 PE=1 SV=2	P04083	SEIDMNDIK	R	A	0.962	34.6	25	8.41	-0.146	0	1	0	0	2	1064.49	1869.14	98302.8	304	312	TRUE
G1	Annexin A1 OS=Homo sapiens GN=ANXA1 PE=1 SV=2	P04083	TPAQFDADELR	K	A	0.997	60.2	25	40.8	2.35	0	6	0	0	2	1262.6	2043.4	801260	114	124	TRUE
G1	Annexin A11 OS=Homo sapiens GN=ANXA11 PE=1 SV=1	P50995	GVGTDEACLIEILASR	K	S	0.997	50.3	25.1	40.9	0	0	1	0	0	2	1703.86	3690.87	77210.6	287	302	TRUE
G1	Annexin A11 OS=Homo sapiens GN=ANXA11 PE=1 SV=1	P50995	TPVLFDIYEIK	K	E	0.997	55.9	25	47.3	2.15	0	3	0	0	2	1337.74	3402.28	200072	272	282	TRUE
G1	Annexin A2 OS=Homo sapiens GN=ANXA2 PE=1 SV=2	P07355	AEDGSVIDYELIDQDAR	R	D	0.997	72.6	25	56.5	3.35	0	4	2	0	2	1908.88	2747.58	652856	180	196	TRUE
G1	Annexin A2 OS=Homo sapiens GN=ANXA2 PE=1 SV=2	P07355	AYTNFDAER	K	D	0.997	51.8	25	35.8	2.36	0	2	0	0	2	1086.48	1661.15	941887	29	37	TRUE
G1	Annexin A2 OS=Homo sapiens GN=ANXA2 PE=1 SV=2	P07355	AYTNFDAERDALNIETAIK	K	T	0.997	61	25	44.7	3.34	0	4	4	0	2	2155.07	3017.6	3128250	29	47	TRUE
G1	Annexin A2 OS=Homo sapiens GN=ANXA2 PE=1 SV=2	P07355	DALNIETAIK	R	T	0.997	52.7	26.2	25.1	1.4	0	3	0	0	2	1087.6	2368.17	286167	38	47	TRUE
G1	Annexin A2 OS=Homo sapiens GN=ANXA2 PE=1 SV=2	P07355	DIISDTSGDFR	K	K	0.997	58.6	25	55.7	3.12	0	3	0	0	2	1225.57	2302.16	1129320	158	168	TRUE
G1	Annexin A2 OS=Homo sapiens GN=ANXA2 PE=1 SV=2	P07355	DIISDTSGDFRK	K	L	0.997	47.7	25	38.8	1.74	0	2	0	0	2	1353.66	2068.18	214202	158	169	TRUE
G1	Annexin A2 OS=Homo sapiens GN=ANXA2 PE=1 SV=2	P07355	DLYDAGVK	R	R	0.977	36.5	25	11.9	0	0	3	0	0	2	880.441	1612.07	188283	197	204	TRUE
G1	Annexin A2 OS=Homo sapiens GN=ANXA2 PE=1 SV=2	P07355	DLYDAGVKR	R	K	0.991	26.2	25	13.6	1.02	0	2	0	0	2	1036.54	1503.46	260119	197	205	TRUE
G1	Annexin A2 OS=Homo sapiens GN=ANXA2 PE=1 SV=2	P07355	EVKGDLENAFLNLVQCIQNKPLYFADR	K	L	0.997	75.3	25	75.3	2.35	0	0	1	4	2	3194.63	4344.34	160708	247	273	TRUE
G1	Annexin A2 OS=Homo sapiens GN=ANXA2 PE=1 SV=2	P07355	GDLENAFLNLVQCIQNK	K	P	0.995	0	0	0	3.68	0	2	0	0	1	1975.99	4371.14	117661	250	266	TRUE
G1	Annexin A2 OS=Homo sapiens GN=ANXA2 PE=1 SV=2	P07355	GDLENAFLNLVQCIQNKPLYFADR	K	L	0.997	86.2	25	81.6	2.66	0	2	9	2	2	2838.42	4518.97	199876	250	273	TRUE
G1	Annexin A2 OS=Homo sapiens GN=ANXA2 PE=1 SV=2	P07355	GLGTDEDSLIEIICSR	K	T	0.997	98.4	25	93.9	3.89	0	36	0	0	2	1777.86	3733.7	1910430	120	135	TRUE
G1	Annexin A2 OS=Homo sapiens GN=ANXA2 PE=1 SV=2	P07355	GVDEVTIVNILTNR	K	S	0.997	84.5	25	65.4	1.42	0	49	5	0	2	1542.85	3827.57	7214860	50	63	TRUE
G1	Annexin A2 OS=Homo sapiens GN=ANXA2 PE=1 SV=2	P07355	KLMVALAK	R	G	0.97	31.3	25	16.2	0.602	0	1	0	0	2	873.559	1715.64	151580	169	176	TRUE
G1	Annexin A2 OS=Homo sapiens GN=ANXA2 PE=1 SV=2	P07355	LSGHLETVILGLLK	A	T	0.997	0	0	0	5.59	0	2	0	0	1	1492.91	4191.26	151863	91	104	TRUE
G1	Annexin A2 OS=Homo sapiens GN=ANXA2 PE=1 SV=2	P07355	LSLEGDHSTPPSAYGSVK	K	A	0.997	94.3	25.2	81.2	3.62	0	4	2	0	2	1844.9	1964.63	2235110	11	28	TRUE
G1	Annexin A2 OS=Homo sapiens GN=ANXA2 PE=1 SV=2	P07355	QDIAFAYQR	R	R	0.997	65.4	25	47.4	0.921	0	8	0	0	2	1111.55	2052.63	2473940	69	77	TRUE
G1	Annexin A2 OS=Homo sapiens GN=ANXA2 PE=1 SV=2	P07355	RAEDGSVIDYELIDQDAR	R	D	0.997	103	25	74.9	3.77	0	6	3	0	2	2064.98	2545.82	2594860	179	196	TRUE
G1	Annexin A2 OS=Homo sapiens GN=ANXA2 PE=1 SV=2	P07355	SALSGHLETVILGLLK	K	T	0.997	91	25	88.6	5.01	0	12	16	0	2	1650.98	4207.21	3913570	89	104	TRUE
G1	Annexin A2 OS=Homo sapiens GN=ANXA2 PE=1 SV=2	P07355	SGHLETVILGLLK	L	T	0.997	0	0	0	4.52	0	4	0	0	1	1379.83	4188.63	133944	92	104	TRUE
G1	Annexin A2 OS=Homo sapiens GN=ANXA2 PE=1 SV=2	P07355	SLEGDHSTPPSAYGSVK	L	A	0.956	0	0	0	2.32	0	2	0	0	1	1731.82	1619.51	47054.3	12	28	TRUE
G1	Annexin A2 OS=Homo sapiens GN=ANXA2 PE=1 SV=2	P07355	SLYYYIQQDTK	K	G	0.997	71.7	25	63.9	2.28	0	11	0	0	2	1421.69	2565.13	4014300	314	324	TRUE
G1	Annexin A2 OS=Homo sapiens GN=ANXA2 PE=1 SV=2	P07355	SYSPYDMLESIR	K	K	0.997	74.5	25	55.5	4.37	0	27	0	0	2	1460.67	3276	7159480	234	245	TRUE
G1	Annexin A2 OS=Homo sapiens GN=ANXA2 PE=1 SV=2	P07355	SYSPYDMLESIRK	K	E	0.997	53.3	25	37.8	1.82	0	5	0	0	2	1588.77	2951.92	1006290	234	246	TRUE
G1	Annexin A2 OS=Homo sapiens GN=ANXA2 PE=1 SV=2	P07355	TDLEKDIISDTSGDFR	K	K	0.997	95.9	25	83.6	5.68	0	5	4	0	2	1811.87	2809.91	1485280	153	168	TRUE
G1	Annexin A2 OS=Homo sapiens GN=ANXA2 PE=1 SV=2	P07355	TDLEKDIISDTSGDFRK	K	L	0.997	71.3	25	64.7	2.15	0	2	3	0	2	1939.96	2538.11	1830890	153	169	TRUE
G1	Annexin A2 OS=Homo sapiens GN=ANXA2 PE=1 SV=2	P07355	TKGVDEVTIVNILTNR	K	S	0.997	53.8	25	40.2	1	0	0	3	0	2	1771.99	3223.32	375188	48	63	TRUE
G1	Annexin A2 OS=Homo sapiens GN=ANXA2 PE=1 SV=2	P07355	TNQELQEINR	R	V	0.997	60	25.4	39.7	1	0	8	0	0	2	1244.62	1595.68	588229	136	145	TRUE
G1	Annexin A2 OS=Homo sapiens GN=ANXA2 PE=1 SV=2	P07355	TPAQYDASELK	K	A	0.997	65.6	25	52.1	3.11	0	10	0	0	2	1222.6	1656.21	1422570	105	115	TRUE
G1	Annexin A2 OS=Homo sapiens GN=ANXA2 PE=1 SV=2	P07355	WISIMTER	K	S	0.997	29.4	25	18.4	0.921	0	3	0	0	2	1035.53	2564.15	1002910	213	220	TRUE
G1	Annexin A3 OS=Homo sapiens GN=ANXA3 PE=1 SV=3	P12429	ALLTLADGR	K	R	0.982	37.2	25.4	15.3	0.149	0	1	0	0	2	929.542	2149.21	139134	155	163	TRUE
G1	Annexin A3 OS=Homo sapiens GN=ANXA3 PE=1 SV=3	P12429	GAGTNEDALIEILTTR	K	T	0.997	91.6	25.6	74.2	3.38	0	2	0	0	2	1673.87	3603.9	158113	105	120	TRUE
G1	Annexin A3 OS=Homo sapiens GN=ANXA3 PE=1 SV=3	P12429	GDLSGHFEHLMVALVTPPAVFDAK	K	Q	0.99	29.2	25	24.3	0	0	0	1	0	2	2551.3	4055.93	70726.9	74	97	TRUE
G1	Annexin A3 OS=Homo sapiens GN=ANXA3 PE=1 SV=3	P12429	GELSGHFEDLLLAIVNCVR	K	N	0.996	32.7	25	17.8	1.24	0	1	2	0	2	2142.1	4565.61	47253.3	230	248	TRUE
G1	Annexin A3 OS=Homo sapiens GN=ANXA3 PE=1 SV=3	P12429	GIGTDEFTLNR	K	I	0.997	56.7	25.1	48.8	1.8	0	2	0	0	2	1222.61	2265.8	415209	264	274	TRUE
G1	Annexin A3 OS=Homo sapiens GN=ANXA3 PE=1 SV=3	P12429	MLISILTER	K	S	0.997	47.8	25	34.8	1.04	0	1	0	0	2	1075.62	3008.69	92895.2	40	48	TRUE
G1	Annexin A3 OS=Homo sapiens GN=ANXA3 PE=1 SV=3	P12429	SDTSGDYEITLLK	K	I	0.997	41.8	25	29	2	0	1	0	0	2	1441.71	2537.17	189586	305	317	TRUE
G1	Annexin A3 OS=Homo sapiens GN=ANXA3 PE=1 SV=3	P12429	SEIDLLDIR	R	T	0.997	64.8	26.7	34.3	0.0605	0	2	0	0	2	1073.58	2894.36	256608	280	288	TRUE
G1	Annexin A3 OS=Homo sapiens GN=ANXA3 PE=1 SV=3	P12429	SLGDDISSETSGDFR	K	K	0.997	70.9	25	68.7	2.48	0	2	0	0	2	1585.7	2319.33	284195	139	153	TRUE
G1	Annexin A3 OS=Homo sapiens GN=ANXA3 PE=1 SV=3	P12429	WGTDEDKFTEILCLR	R	S	0.997	45.7	25	37.6	0.432	0	0	2	0	2	1882.9	3310.78	132511	190	204	TRUE
G1	Annexin A5 OS=Homo sapiens GN=ANXA5 PE=1 SV=2	P08758	DLLDDLKSELTGK	R	F	0.997	67.1	25.4	54.1	2.09	0	2	0	0	2	1446.77	3776.84	113341	64	76	TRUE
G1	Annexin A5 OS=Homo sapiens GN=ANXA5 PE=1 SV=2	P08758	DLLDDLKSELTGKFEK	R	L	0.997	45.7	25	36.2	0.77	0	4	5	0	2	1850.97	3877.46	793047	64	79	TRUE
G1	Annexin A5 OS=Homo sapiens GN=ANXA5 PE=1 SV=2	P08758	ETSGNLEQLLLAVVK	R	S	0.997	97.7	25	88.1	1.96	0	4	2	0	2	1613.91	4128.07	265723	228	242	TRUE
G1	Annexin A5 OS=Homo sapiens GN=ANXA5 PE=1 SV=2	P08758	GAGTDDHTLIR	K	V	0.997	51	25	26.9	3.72	0	2	0	0	2	1155.58	1356.6	29893.9	261	271	TRUE
G1	Annexin A5 OS=Homo sapiens GN=ANXA5 PE=1 SV=2	P08758	GLGTDEESILTLLTSR	K	S	0.997	100	25	87.2	2.8	0	6	3	0	2	1704.9	4015.31	720658	30	45	TRUE
G1	Annexin A5 OS=Homo sapiens GN=ANXA5 PE=1 SV=2	P08758	GTVTDFPGFDER	R	A	0.997	42.3	25	34.4	1.4	0	3	0	0	2	1340.61	2431.67	427434	7	18	TRUE
G1	Annexin A5 OS=Homo sapiens GN=ANXA5 PE=1 SV=2	P08758	KNFATSLYSMIK	R	G	0.995	42.4	25.7	22	-0.0792	0	2	0	0	2	1402.74	3017.56	323139	290	301	TRUE
G1	Annexin A5 OS=Homo sapiens GN=ANXA5 PE=1 SV=2	P08758	LIVALMKPSR	K	L	0.996	28	25	17.4	1.55	0	2	0	0	2	1127.7	2139.26	517704	80	89	TRUE
G1	Annexin A5 OS=Homo sapiens GN=ANXA5 PE=1 SV=2	P08758	LYDAYELK	R	H	0.987	48.7	25	25.2	0.337	0	2	0	0	2	1014.51	2022.33	620385	90	97	TRUE
G1	Annexin A5 OS=Homo sapiens GN=ANXA5 PE=1 SV=2	P08758	NFATSLYSMIK	K	G	0.997	51.6	25	37.5	1.27	0	6	0	0	2	1290.64	3304.66	659260	291	301	TRUE
G1	Annexin A5 OS=Homo sapiens GN=ANXA5 PE=1 SV=2	P08758	QVYEEEYGSSLEDDVVGDTSGYYQR	K	M	0.997	57.3	25	57.3	4.85	0	0	1	0	2	2888.24	2991.4	32719.8	127	151	TRUE
G1	Annexin A5 OS=Homo sapiens GN=ANXA5 PE=1 SV=2	P08758	SEIDLFNIR	R	K	0.997	56.8	25.4	40.3	0.387	0	3	0	0	2	1106.58	3028.03	1081750	277	285	TRUE
G1	Annexin A5 OS=Homo sapiens GN=ANXA5 PE=1 SV=2	P08758	SIPAYLAETLYYAMK	R	G	0.997	91	25.6	77.5	4.6	0	4	2	0	2	1733.88	4196.77	227822	246	260	TRUE
G1	Annexin A5 OS=Homo sapiens GN=ANXA5 PE=1 SV=2	P08758	VLTEIIASR	K	T	0.997	65.1	25	45.7	0.921	0	4	0	0	2	1001.6	2054.42	861320	109	117	TRUE
G1	Annexin A5 OS=Homo sapiens GN=ANXA5 PE=1 SV=2	P08758	WGTDEEKFITIFGTR	K	S	0.997	48.9	25	40.2	1.92	0	0	2	0	2	1799.9	3337.03	227540	187	201	TRUE
G1	Annexin A6 OS=Homo sapiens GN=ANXA6 PE=1 SV=3	P08133	ALIEILATR	K	T	0.997	54.8	25	37.5	0.886	0	2	0	0	2	999.62	2779.27	233569	457	465	TRUE
G1	Annexin A6 OS=Homo sapiens GN=ANXA6 PE=1 SV=3	P08133	DAFVAIVQSVK	R	N	0.997	85.2	25	51.3	1.85	0	2	0	0	2	1176.66	2866.86	317248	588	598	TRUE
G1	Annexin A6 OS=Homo sapiens GN=ANXA6 PE=1 SV=3	P08133	DLEADIIGDTSGHFQK	R	M	0.997	85.2	25	68.5	4.57	0	2	2	0	2	1745.83	2936.72	603791	141	156	TRUE
G1	Annexin A6 OS=Homo sapiens GN=ANXA6 PE=1 SV=3	P08133	EDAQVAAEILEIADTPSGDKTSLETR	R	F	0.997	52.6	25	47.7	1.77	0	0	1	0	2	2759.36	3299.61	46445	521	546	TRUE
G1	Annexin A6 OS=Homo sapiens GN=ANXA6 PE=1 SV=3	P08133	FMTILCTR	R	S	0.987	46.6	25	39.9	-0.732	0	2	0	0	2	1041.52	2458.1	177973	547	554	TRUE
G1	Annexin A6 OS=Homo sapiens GN=ANXA6 PE=1 SV=3	P08133	GFGSDKEAILDIITSR	K	S	0.997	51.8	25	38.4	1.47	0	0	2	0	2	1721.91	3351.16	96715.1	35	50	TRUE
G1	Annexin A6 OS=Homo sapiens GN=ANXA6 PE=1 SV=3	P08133	GLGTDEDTIIDIITHR	K	S	0.997	59.4	25	52.1	2.82	0	2	1	0	2	1768.91	3724.34	359851	378	393	TRUE
G1	Annexin A6 OS=Homo sapiens GN=ANXA6 PE=1 SV=3	P08133	GSIHDFPGFDPNQDAEALYTAMK	R	G	0.997	70.8	25	66.8	3.26	0	0	2	0	2	2524.15	3458.78	124806	12	34	TRUE
G1	Annexin A6 OS=Homo sapiens GN=ANXA6 PE=1 SV=3	P08133	GTVRPANDFNPDADAK	K	A	0.997	72	25	54.3	2.51	0	2	1	0	2	1687.8	1597.7	174165	355	370	TRUE
G1	Annexin A6 OS=Homo sapiens GN=ANXA6 PE=1 SV=3	P08133	SEIDLLNIR	R	R	0.997	47.6	25.3	1.82	0.886	0	2	0	0	2	1072.6	2795.9	183572	630	638	TRUE
G1	Annexin A6 OS=Homo sapiens GN=ANXA6 PE=1 SV=3	P08133	SLEDALSSDTSGHFR	K	R	0.997	85.9	25	68.5	2.92	0	2	1	0	2	1621.75	2352.38	452766	484	498	TRUE
G1	Annexin A6 OS=Homo sapiens GN=ANXA6 PE=1 SV=3	P08133	SLHQAIEGDTSGDFLK	K	A	0.997	45	25	39	1.28	0	2	0	0	2	1717.84	2274.88	265847	648	663	TRUE
G1	Annexin A6 OS=Homo sapiens GN=ANXA6 PE=1 SV=3	P08133	WGTDEAQFIYILGNR	K	S	0.997	96.1	25.3	91.5	3.89	0	4	0	0	2	1782.88	3598.21	427140	192	206	TRUE
G1	AP-1 complex subunit beta-1 OS=Homo sapiens GN=AP1B1 PE=1 SV=2	Q10567	LASQANIAQVLAELK	R	E	0.997	84.8	25	76.4	2.38	0	6	0	0	2	1568.9	3555.31	407779	345	359	FALSE	P63010
G1	AP-1 complex subunit beta-1 OS=Homo sapiens GN=AP1B1 PE=1 SV=2	Q10567	LSHANSAVVLSAVK	R	V	0.997	41.7	25	35.9	2.57	0	2	0	0	2	1395.8	1890.29	113190	248	261	FALSE	P63010
G1	AP-1 complex subunit gamma-1 OS=Homo sapiens GN=AP1G1 PE=1 SV=5	O43747	ELLYFLDSCEPEFK	K	A	0.997	72.9	25	64.4	2.04	0	1	0	0	2	1789.84	3548.35	33485	384	397	TRUE
G1	AP-1 complex subunit gamma-1 OS=Homo sapiens GN=AP1G1 PE=1 SV=5	O43747	NVGNAILYETVLTIMDIK	K	S	0.997	44.3	25	40.1	1.82	0	1	0	0	2	2007.08	4809.4	4649.23	283	300	TRUE
G1	AP-1 complex subunit sigma-1A OS=Homo sapiens GN=AP1S1 PE=1 SV=1	P61966	AIEQADLLQEEDESPR	K	S	0.997	100	25	93.4	5.51	0	2	0	0	2	1842.87	2232.27	64787.7	134	149	TRUE
G1	AP-1 complex subunit sigma-1A OS=Homo sapiens GN=AP1S1 PE=1 SV=1	P61966	ELMQVVLAR	R	K	0.984	31.7	25	23	0	0	1	0	0	2	1058.6	2557.8	69490.8	34	42	TRUE
G1	AP-1 complex subunit sigma-1A OS=Homo sapiens GN=AP1S1 PE=1 SV=1	P61966	FMLLFSR	R	Q	0.988	36.3	25	19.4	1.1	0	2	0	0	2	913.496	3223.62	72163.4	4	10	FALSE	P56377
G1	AP-2 complex subunit alpha-1 OS=Homo sapiens GN=AP2A1 PE=1 SV=3	O95782	ALLLSTYIK	R	F	0.996	32.4	25	29.5	0.638	0	1	0	0	2	1021.63	2910.81	56432.4	539	547	FALSE	O94973
G1	AP-2 complex subunit alpha-1 OS=Homo sapiens GN=AP2A1 PE=1 SV=3	O95782	DFLTPPLLSVR	R	F	0.992	34.4	25	20.9	0.824	0	2	0	0	2	1257.72	3377.43	110239	833	843	TRUE
G1	AP-2 complex subunit alpha-1 OS=Homo sapiens GN=AP2A1 PE=1 SV=3	O95782	VGGYILGEFGNLIAGDPR	K	S	0.997	72.2	25	64.4	2.49	0	4	0	0	2	1847.97	3851.6	138923	499	516	FALSE	O94973
G1	AP-2 complex subunit alpha-2 OS=Homo sapiens GN=AP2A2 PE=1 SV=2	O94973	ALLLSTYIK	R	F	0.996	32.4	25	29.5	0.638	0	1	0	0	2	1021.63	2910.81	56432.4	538	546	FALSE	O95782
G1	AP-2 complex subunit alpha-2 OS=Homo sapiens GN=AP2A2 PE=1 SV=2	O94973	IIGFGSALLEEVDPNPANFVGAGIIHTK	K	T	0.997	61.7	25	55	2.08	0	0	1	0	2	2879.53	4042.71	17102.4	870	897	TRUE
G1	AP-2 complex subunit alpha-2 OS=Homo sapiens GN=AP2A2 PE=1 SV=2	O94973	VGGYILGEFGNLIAGDPR	K	S	0.997	72.2	25	64.4	2.49	0	4	0	0	2	1847.97	3851.6	138923	498	515	FALSE	O95782
G1	AP-2 complex subunit beta OS=Homo sapiens GN=AP2B1 PE=1 SV=1	P63010	DIPNENELQFQIK	K	E	0.953	31.5	25.4	14.6	-0.756	0	1	0	0	2	1587.8	2700.79	77507.2	843	855	TRUE
G1	AP-2 complex subunit beta OS=Homo sapiens GN=AP2B1 PE=1 SV=1	P63010	KLAPPLVTLLSGEPEVQYVALR	K	N	0.997	37.7	25	37.7	1.23	0	0	2	0	2	2393.38	3893.54	54429.1	283	304	TRUE
G1	AP-2 complex subunit beta OS=Homo sapiens GN=AP2B1 PE=1 SV=1	P63010	KPSETQELVQQVLSLATQDSDNPDLR	K	D	0.997	70	25	53.8	2.96	0	0	1	0	2	2911.46	4113.72	31806.5	495	520	TRUE
G1	AP-2 complex subunit beta OS=Homo sapiens GN=AP2B1 PE=1 SV=1	P63010	LAPPLVTLLSGEPEVQYVALR	K	N	0.997	43	25	39.4	1.72	0	1	3	0	2	2265.29	4156.1	64271.1	284	304	TRUE
G1	AP-2 complex subunit beta OS=Homo sapiens GN=AP2B1 PE=1 SV=1	P63010	LASQANIAQVLAELK	R	E	0.997	84.8	25	76.4	2.38	0	6	0	0	2	1568.9	3555.31	407779	345	359	FALSE	Q10567
G1	AP-2 complex subunit beta OS=Homo sapiens GN=AP2B1 PE=1 SV=1	P63010	LQNNNVYTIAK	K	R	0.983	29.2	25	21.3	-0.398	0	2	0	0	2	1277.68	1756.36	101237	868	878	TRUE
G1	AP-2 complex subunit beta OS=Homo sapiens GN=AP2B1 PE=1 SV=1	P63010	LSHANSAVVLSAVK	R	V	0.997	41.7	25	35.9	2.57	0	2	0	0	2	1395.8	1890.29	113190	248	261	FALSE	Q10567
G1	AP-3 complex subunit delta-1 OS=Homo sapiens GN=AP3D1 PE=1 SV=1	O14617	DVPVAEEVSALFAGELNPVAPK	K	A	0.981	27.9	25	22	0.569	0	0	1	0	2	2252.18	4297.59	4082.46	589	610	TRUE
G1	AP-3 complex subunit delta-1 OS=Homo sapiens GN=AP3D1 PE=1 SV=1	O14617	HRPSEADEEELAR	K	R	0.997	44	25	37.5	0	0	0	1	0	2	1538.72	1388.14	8688.12	655	667	TRUE
G1	Apolipoprotein O OS=Homo sapiens GN=APOO PE=1 SV=1	Q9BUR5	GYIVIEDLWK	R	E	0.997	53.9	25	48.3	2.11	0	2	0	0	2	1235.67	3567.36	47909.1	173	182	TRUE
G1	Apolipoprotein O OS=Homo sapiens GN=APOO PE=1 SV=1	Q9BUR5	SQLEESISQLR	R	H	0.997	70.4	25.7	41.7	1.09	0	2	0	0	2	1289.67	2391.71	157635	58	68	TRUE
G1	Apoptosis inhibitor 5 OS=Homo sapiens GN=API5 PE=1 SV=3	Q9BZZ5	ELPQFATGENLPR	K	V	0.997	41.7	25	33.4	2.29	0	1	0	0	2	1471.75	2457.69	151033	85	97	TRUE
G1	Apoptosis inhibitor 5 OS=Homo sapiens GN=API5 PE=1 SV=3	Q9BZZ5	GTLGGLFSQILQGEDIVR	K	E	0.997	97.8	25	79.6	4.18	0	5	0	0	2	1903.03	4187.6	193634	131	148	TRUE
G1	Apoptosis regulator BAX OS=Homo sapiens GN=BAX PE=1 SV=1	Q07812	GGGPTSSEQIMK	R	T	0.965	14.3	25	5.69	1.26	0	1	0	0	2	1191.57	1466.55	15191.6	10	21	TRUE
G1	Apoptosis regulator BAX OS=Homo sapiens GN=BAX PE=1 SV=1	Q07812	IGDELDSNMELQR	R	M	0.997	47.5	25	42	3.15	0	1	0	0	2	1519.71	2186.97	43578.3	66	78	TRUE
G1	Apoptosis regulator BAX OS=Homo sapiens GN=BAX PE=1 SV=1	Q07812	MIAAVDTDSPR	R	E	0.997	67.4	25	56.9	2	0	3	0	0	2	1175.57	1626.35	109528	79	89	TRUE
G1	Apoptosis regulator BAX OS=Homo sapiens GN=BAX PE=1 SV=1	Q07812	TGALLLQGFIQDR	K	A	0.997	76.9	25	70.6	2.82	0	2	0	0	2	1431.8	3328.69	118686	22	34	TRUE
G1	Apoptosis-inducing factor 1, mitochondrial OS=Homo sapiens GN=AIFM1 PE=1 SV=1	O95831	AALSASEGEEVPQDK	K	A	0.997	59	25	49	4.02	0	2	0	0	2	1530.73	1581.43	62246.7	113	127	TRUE
G1	Apoptosis-inducing factor 1, mitochondrial OS=Homo sapiens GN=AIFM1 PE=1 SV=1	O95831	ALGTEVIQLFPEK	R	G	0.997	43.2	25	25.2	0.796	0	1	0	0	2	1444.8	3159.16	137257	325	337	TRUE
G1	Apoptosis-inducing factor 1, mitochondrial OS=Homo sapiens GN=AIFM1 PE=1 SV=1	O95831	APSHVPFLLIGGGTAAFAAAR	K	S	0.991	26	25	19	0.77	0	0	1	0	2	2024.11	3349.45	88366.5	128	148	TRUE
G1	Apoptosis-inducing factor 1, mitochondrial OS=Homo sapiens GN=AIFM1 PE=1 SV=1	O95831	ILPEYLSNWTMEK	K	V	0.997	43.1	25	34.2	1.38	0	1	0	0	2	1623.81	3192.55	141555	343	355	TRUE
G1	Apoptosis-inducing factor 1, mitochondrial OS=Homo sapiens GN=AIFM1 PE=1 SV=1	O95831	SITIIGGGFLGSELACALGR	K	K	0.997	100	25	98.1	6.32	0	1	0	0	2	1992.06	4170.5	25773.5	302	321	TRUE
G1	Arginine--tRNA ligase, cytoplasmic OS=Homo sapiens GN=RARS PE=1 SV=2	P54136	AAYPDLENPPLLVTPSQQAK	K	F	0.997	103	25	87.1	3.7	0	2	0	0	2	2152.13	2823.07	179731	90	109	TRUE
G1	Arginine--tRNA ligase, cytoplasmic OS=Homo sapiens GN=RARS PE=1 SV=2	P54136	AYQCVVLLQGK	R	N	0.997	62.4	25.4	41.4	1.02	0	2	0	0	2	1278.69	2240.09	347680	290	300	TRUE
G1	Arginine--tRNA ligase, cytoplasmic OS=Homo sapiens GN=RARS PE=1 SV=2	P54136	DFVSEQLTSLLVNGVQLPALGENKK	K	V	0.997	71	25	69.5	2.24	0	0	1	0	2	2699.46	4288.43	40535.8	169	193	TRUE
G1	Arginine--tRNA ligase, cytoplasmic OS=Homo sapiens GN=RARS PE=1 SV=2	P54136	GNTAAYLLYAFTR	R	I	0.953	30.8	25.4	24.1	-0.176	0	1	0	0	2	1460.75	3746.98	115146	528	540	TRUE
G1	Arginine--tRNA ligase, cytoplasmic OS=Homo sapiens GN=RARS PE=1 SV=2	P54136	IVFVPGCSIPLTIVK	K	S	0.997	47	25	36.8	4.6	0	4	0	0	2	1642.96	3349.5	1180670	363	377	TRUE
G1	Arginine--tRNA ligase, cytoplasmic OS=Homo sapiens GN=RARS PE=1 SV=2	P54136	LANIDEEMLQK	R	A	0.996	39.8	25.2	23.3	-0.0414	0	2	0	0	2	1303.66	2231.5	369140	547	557	TRUE
G1	Arginine--tRNA ligase, cytoplasmic OS=Homo sapiens GN=RARS PE=1 SV=2	P54136	LFEFAGYDVLR	R	L	0.997	78.6	25.3	68.1	1	0	2	0	0	2	1329.68	3355.74	169230	224	234	TRUE
G1	Arginine--tRNA ligase, cytoplasmic OS=Homo sapiens GN=RARS PE=1 SV=2	P54136	LNDYIFSFDK	R	M	0.997	60.4	25	49.9	1.54	0	2	0	0	2	1261.61	3022.84	356867	513	522	TRUE
G1	Arginine--tRNA ligase, cytoplasmic OS=Homo sapiens GN=RARS PE=1 SV=2	P54136	MLLCEAVAAVMAK	R	G	0.997	76.7	25.5	62.5	3.59	0	3	0	0	2	1406.72	3716.14	310479	635	647	TRUE
G1	Arginine--tRNA ligase, cytoplasmic OS=Homo sapiens GN=RARS PE=1 SV=2	P54136	SDGGYTYDTSDLAAIK	K	Q	0.997	87	25	76.8	5.12	0	2	0	0	2	1676.77	2384.97	433788	378	393	TRUE
G1	Arginine--tRNA ligase, cytoplasmic OS=Homo sapiens GN=RARS PE=1 SV=2	P54136	VEIAGPGFINVHLR	K	K	0.996	36.4	25	25.4	-0.0792	0	0	1	0	2	1521.85	2801.96	82799.4	154	167	TRUE
G1	Arginine--tRNA ligase, cytoplasmic OS=Homo sapiens GN=RARS PE=1 SV=2	P54136	VIVDFSSPNIAK	K	E	0.997	64.8	25	46.7	1.35	0	2	0	0	2	1289.71	2373.7	442409	194	205	TRUE
G1	Asparagine synthetase [glutamine-hydrolyzing] OS=Homo sapiens GN=ASNS PE=1 SV=4	P08243	APSPEKAEEESER	K	L	0.987	23.1	25	16	1.19	0	1	0	0	2	1458.67	1228.38	5391.4	380	392	TRUE
G1	Asparagine synthetase [glutamine-hydrolyzing] OS=Homo sapiens GN=ASNS PE=1 SV=4	P08243	ELYLFDVLR	R	A	0.997	60	25	45.6	0.377	0	2	0	0	2	1167.64	3708.17	152682	396	404	TRUE
G1	Asparagine synthetase [glutamine-hydrolyzing] OS=Homo sapiens GN=ASNS PE=1 SV=4	P08243	IGCLLSGGLDSSLVAATLLK	R	Q	0.997	96.3	25	83.6	3.51	0	2	0	0	2	1988.11	3912.23	46858	253	272	TRUE
G1	Asparagine synthetase [glutamine-hydrolyzing] OS=Homo sapiens GN=ASNS PE=1 SV=4	P08243	LAVVDPLFGMQPIR	R	V	0.997	37.3	25	23.7	3.12	0	2	0	0	2	1555.87	3433.77	137588	50	63	TRUE
G1	Asparagine synthetase [glutamine-hydrolyzing] OS=Homo sapiens GN=ASNS PE=1 SV=4	P08243	LFPGFEIETVK	K	N	0.996	39.6	25	21.2	0.377	0	1	0	0	2	1279.69	3048.92	125211	222	232	TRUE
G1	Asparagine--tRNA ligase, cytoplasmic OS=Homo sapiens GN=NARS PE=1 SV=1	O43776	FLTWILNR	R	Y	0.987	39.6	25	26	0.0969	0	2	0	0	2	1062.61	3281.59	154461	523	530	TRUE
G1	Asparagine--tRNA ligase, cytoplasmic OS=Homo sapiens GN=NARS PE=1 SV=1	O43776	IGALEGYR	K	G	0.996	32	25	18.5	1.16	0	1	0	0	2	878.473	1771.29	120057	117	124	TRUE
G1	Asparagine--tRNA ligase, cytoplasmic OS=Homo sapiens GN=NARS PE=1 SV=1	O43776	MNYSDAIVWLK	R	E	0.997	59.6	25	36.3	1.57	0	1	0	0	2	1339.67	3242.11	104029	391	401	TRUE
G1	Asparagine--tRNA ligase, cytoplasmic OS=Homo sapiens GN=NARS PE=1 SV=1	O43776	NLMFLVLR	K	D	0.986	31.1	25	20.9	0	0	1	0	0	2	1005.59	3526.97	130160	143	150	TRUE
G1	Aspartate aminotransferase, cytoplasmic OS=Homo sapiens GN=GOT1 PE=1 SV=3	P17174	APPSVFAEVPQAQPVLVFK	M	L	0.997	118	25	116	6.72	0	2	0	0	1	2024.12	3373.5	206525	2	20	TRUE
G1	Aspartate aminotransferase, cytoplasmic OS=Homo sapiens GN=GOT1 PE=1 SV=3	P17174	EPESILQVLSQMEK	K	I	0.997	59.1	25.2	51.3	0.469	0	2	0	0	2	1630.84	3964.12	126468	277	290	TRUE
G1	Aspartate aminotransferase, cytoplasmic OS=Homo sapiens GN=GOT1 PE=1 SV=3	P17174	FLFPFFDSAYQGFASGNLER	R	D	0.997	93.3	25	93.3	6.96	0	2	1	0	2	2313.1	4315.1	89300.1	217	236	TRUE
G1	Aspartate aminotransferase, cytoplasmic OS=Homo sapiens GN=GOT1 PE=1 SV=3	P17174	IANDNSLNHEYLPILGLAEFR	K	S	0.967	25.1	25	12.5	0.959	0	0	1	0	2	2399.24	3765.8	82971.4	61	81	TRUE
G1	Aspartate aminotransferase, cytoplasmic OS=Homo sapiens GN=GOT1 PE=1 SV=3	P17174	IGADFLAR	R	W	0.987	51.9	25.9	30.2	-0.568	0	4	0	0	2	862.478	2201.94	382894	115	122	TRUE
G1	Aspartate aminotransferase, cytoplasmic OS=Homo sapiens GN=GOT1 PE=1 SV=3	P17174	ITWSNPPAQGAR	R	I	0.994	28.3	25	13.7	1.39	0	2	0	0	2	1297.66	1820.5	111595	294	305	TRUE
G1	Aspartate aminotransferase, cytoplasmic OS=Homo sapiens GN=GOT1 PE=1 SV=3	P17174	IVASTLSNPELFEEWTGNVK	R	T	0.997	78.7	25	67.8	4.08	0	2	0	0	2	2234.13	3480.95	146734	306	325	TRUE
G1	Aspartate aminotransferase, cytoplasmic OS=Homo sapiens GN=GOT1 PE=1 SV=3	P17174	LALGDDSPALK	R	E	0.997	42.9	25	33.3	1.7	0	2	0	0	2	1099.6	1992.48	279312	87	97	TRUE
G1	Aspartate aminotransferase, cytoplasmic OS=Homo sapiens GN=GOT1 PE=1 SV=3	P17174	NLDYVATSIHEAVTK	K	I	0.997	89.6	25.3	59	4.96	0	2	0	0	2	1660.85	2704.9	244493	397	411	TRUE
G1	Aspartate aminotransferase, cytoplasmic OS=Homo sapiens GN=GOT1 PE=1 SV=3	P17174	TPGTWNHITDQIGMFSFTGLNPK	K	Q	0.966	25.3	25	20	-0.176	0	0	1	0	2	2562.24	3642.61	96559.3	347	369	TRUE
G1	Aspartate aminotransferase, cytoplasmic OS=Homo sapiens GN=GOT1 PE=1 SV=3	P17174	VGNLTVVGKEPESILQVLSQMEK	R	I	0.986	31.4	25	25.5	0	0	0	1	0	2	2498.35	3966.86	54406.1	268	290	TRUE
G1	Aspartate aminotransferase, mitochondrial OS=Homo sapiens GN=GOT2 PE=1 SV=3	P00505	ASAELALGENSEVLK	K	S	0.997	75.6	25.3	51	3.38	0	1	0	0	2	1530.8	2319.53	215888	108	122	TRUE
G1	Aspartate aminotransferase, mitochondrial OS=Homo sapiens GN=GOT2 PE=1 SV=3	P00505	DAGMQLQGYR	R	Y	0.997	54.5	25	45	2.64	0	2	0	0	2	1138.53	1839.47	263299	171	180	TRUE
G1	Aspartate aminotransferase, mitochondrial OS=Homo sapiens GN=GOT2 PE=1 SV=3	P00505	EYLPIGGLAEFCK	K	A	0.997	54.9	25	46.7	4.89	0	2	0	0	2	1496.75	3191.03	228503	95	107	TRUE
G1	Aspartate aminotransferase, mitochondrial OS=Homo sapiens GN=GOT2 PE=1 SV=3	P00505	FVTVQTISGTGALR	R	I	0.997	106	25	96.2	3.6	0	2	0	0	2	1449.81	2436.86	292869	126	139	TRUE
G1	Aspartate aminotransferase, mitochondrial OS=Homo sapiens GN=GOT2 PE=1 SV=3	P00505	IAAAILNTPDLR	R	K	0.997	34.8	25	29	1.01	0	2	0	0	2	1267.74	2459.79	428660	326	337	TRUE
G1	Aspartate aminotransferase, mitochondrial OS=Homo sapiens GN=GOT2 PE=1 SV=3	P00505	IGASFLQR	R	F	0.997	35	25	26	0.886	0	2	0	0	2	891.505	2054.55	606652	140	147	TRUE
G1	Aspartate aminotransferase, mitochondrial OS=Homo sapiens GN=GOT2 PE=1 SV=3	P00505	ISVAGVTSSNVGYLAHAIHQVTK	R	-	0.997	45.5	25	41.9	-0.716	0	0	0	3	2	2352.27	3241.31	793709	408	430	TRUE
G1	Aspartate aminotransferase, mitochondrial OS=Homo sapiens GN=GOT2 PE=1 SV=3	P00505	MNLGVGAYR	K	D	0.997	43.7	25	32.1	0.62	0	2	0	0	2	980.498	2042.73	247729	60	68	TRUE
G1	Aspartate aminotransferase, mitochondrial OS=Homo sapiens GN=GOT2 PE=1 SV=3	P00505	NLDKEYLPIGGLAEFCK	K	A	0.997	68.3	25	62.8	3.7	0	3	0	0	2	1966.99	3137.16	319128	91	107	TRUE
G1	Aspartate aminotransferase, mitochondrial OS=Homo sapiens GN=GOT2 PE=1 SV=3	P00505	NMGLYGER	K	V	0.987	31.2	25	25	0.62	0	2	0	0	2	939.435	1697.19	143538	280	287	TRUE
G1	Aspartate aminotransferase, mitochondrial OS=Homo sapiens GN=GOT2 PE=1 SV=3	P00505	TCGFDFTGAVEDISK	K	I	0.997	46.3	25	40.5	2.19	0	2	0	0	2	1646.74	3068.35	512932	186	200	TRUE
G1	Aspartate aminotransferase, mitochondrial OS=Homo sapiens GN=GOT2 PE=1 SV=3	P00505	VGAFTMVCK	R	D	0.997	29.7	25	22.1	1.64	0	2	0	0	2	1012.5	2055.25	250093	288	296	TRUE
G1	Aspartate--tRNA ligase, cytoplasmic OS=Homo sapiens GN=DARS PE=1 SV=2	P14868	EIMDAAEDYAK	R	E	0.997	40.8	25	29.4	0.387	0	1	0	0	2	1255.55	1980.56	95879.8	16	26	TRUE
G1	Aspartate--tRNA ligase, cytoplasmic OS=Homo sapiens GN=DARS PE=1 SV=2	P14868	FGAPPHAGGGIGLER	R	V	0.997	44.5	25.4	31.7	0.886	0	0	2	0	2	1435.74	1894.69	278300	461	475	TRUE
G1	Aspartate--tRNA ligase, cytoplasmic OS=Homo sapiens GN=DARS PE=1 SV=2	P14868	FQTEIQTVNK	R	Q	0.993	41.7	25.4	15.3	-0.778	0	1	0	0	2	1207.63	1677.84	99587.2	321	330	TRUE
G1	Aspartate--tRNA ligase, cytoplasmic OS=Homo sapiens GN=DARS PE=1 SV=2	P14868	IGSCTQQDVELHVQK	K	I	0.997	34	25	27.1	-0.568	0	0	2	0	2	1741.85	1700.28	266560	127	141	TRUE
G1	Aspartate--tRNA ligase, cytoplasmic OS=Homo sapiens GN=DARS PE=1 SV=2	P14868	IISAASEGGANVFTVSYFK	K	N	0.997	40.8	25	35.1	0.699	0	1	0	0	2	1961	3120.18	428107	223	241	TRUE
G1	Aspartate--tRNA ligase, cytoplasmic OS=Homo sapiens GN=DARS PE=1 SV=2	P14868	LEYCEALAMLR	R	E	0.997	41.5	25	29.5	1.77	0	2	0	0	2	1368.67	3155.39	259801	346	356	TRUE
G1	Aspartate--tRNA ligase, cytoplasmic OS=Homo sapiens GN=DARS PE=1 SV=2	P14868	LPLQLDDAVRPEAEGEEEGR	R	A	0.997	41.8	25	35.6	3.6	0	0	2	0	2	2223.09	2386.03	505226	152	171	TRUE
G1	Aspartate--tRNA ligase, cytoplasmic OS=Homo sapiens GN=DARS PE=1 SV=2	P14868	NNAYLAQSPQLYK	K	Q	0.997	72.9	25.1	53.9	3.74	0	4	0	0	2	1509.77	2099.1	276806	242	254	TRUE
G1	ATP synthase subunit alpha, mitochondrial OS=Homo sapiens GN=ATP5A1 PE=1 SV=1	P25705	EAYPGDVFYLHSR	R	L	0.997	72.7	25	65.8	4.89	0	3	1	0	2	1553.74	2466.41	931810	335	347	TRUE
G1	ATP synthase subunit alpha, mitochondrial OS=Homo sapiens GN=ATP5A1 PE=1 SV=1	P25705	EIVTNFLAGFEA	K	-	0.997	36	25	36	0.921	0	2	0	0	2	1310.66	3885.18	96331.8	542	553	TRUE
G1	ATP synthase subunit alpha, mitochondrial OS=Homo sapiens GN=ATP5A1 PE=1 SV=1	P25705	EVAAFAQFGSDLDAATQQLLSR	R	G	0.997	141	25	127	8.26	0	2	3	0	2	2338.17	4233.96	230619	442	463	TRUE
G1	ATP synthase subunit alpha, mitochondrial OS=Homo sapiens GN=ATP5A1 PE=1 SV=1	P25705	FENAFLSHVVSQHQALLGTIR	K	A	0.997	85.8	25	85.8	5.05	0	0	4	4	2	2367.26	3292.27	1655100	507	527	TRUE
G1	ATP synthase subunit alpha, mitochondrial OS=Homo sapiens GN=ATP5A1 PE=1 SV=1	P25705	GIRPAINVGLSVSR	K	V	0.997	44.5	25	38.3	4.35	0	2	0	0	2	1438.85	2233.43	258173	403	416	TRUE
G1	ATP synthase subunit alpha, mitochondrial OS=Homo sapiens GN=ATP5A1 PE=1 SV=1	P25705	HALIIYDDLSK	K	Q	0.997	63.1	25.8	56	2.48	0	3	0	0	2	1287.69	2280.91	605084	306	316	TRUE
G1	ATP synthase subunit alpha, mitochondrial OS=Homo sapiens GN=ATP5A1 PE=1 SV=1	P25705	ILGADTSVDLEETGR	R	V	0.997	79.1	25.4	66.4	3.21	0	6	0	0	2	1575.79	2223.99	937281	59	73	TRUE
G1	ATP synthase subunit alpha, mitochondrial OS=Homo sapiens GN=ATP5A1 PE=1 SV=1	P25705	LKEIVTNFLAGFEA	K	-	0.997	70.9	25	67.4	1.39	0	3	0	0	2	1551.84	3716.75	477617	540	553	TRUE
G1	ATP synthase subunit alpha, mitochondrial OS=Homo sapiens GN=ATP5A1 PE=1 SV=1	P25705	NVQAEEMVEFSSGLK	R	G	0.997	96.2	25	83.2	3.8	0	2	0	0	2	1667.79	2773.06	167138	89	103	TRUE
G1	ATP synthase subunit alpha, mitochondrial OS=Homo sapiens GN=ATP5A1 PE=1 SV=1	P25705	QGQYSPMAIEEQVAVIYAGVR	K	G	0.997	111	25	99.8	3	0	4	0	0	2	2309.16	4072.7	173321	473	493	TRUE
G1	ATP synthase subunit alpha, mitochondrial OS=Homo sapiens GN=ATP5A1 PE=1 SV=1	P25705	TGAIVDVPVGEELLGR	R	V	0.997	47.7	25	36.6	0.409	0	1	0	0	2	1624.89	3020.61	293140	134	149	TRUE
G1	ATP synthase subunit alpha, mitochondrial OS=Homo sapiens GN=ATP5A1 PE=1 SV=1	P25705	TGTAEMSSILEER	K	I	0.997	77.6	25	68.1	2.09	0	2	0	0	2	1423.67	2383.05	493247	46	58	TRUE
G1	ATP synthase subunit alpha, mitochondrial OS=Homo sapiens GN=ATP5A1 PE=1 SV=1	P25705	TSIAIDTIINQK	K	R	0.984	34.9	25	17.3	0.108	0	1	0	0	2	1316.74	2550.59	331487	219	230	TRUE
G1	ATP synthase subunit alpha, mitochondrial OS=Homo sapiens GN=ATP5A1 PE=1 SV=1	P25705	VLSIGDGIAR	R	V	0.995	41	25.9	25.2	0.444	0	1	0	0	2	1000.58	2049.98	208717	74	83	TRUE
G1	ATP synthase subunit alpha, mitochondrial OS=Homo sapiens GN=ATP5A1 PE=1 SV=1	P25705	VVDALGNAIDGK	R	G	0.997	44	25.3	33.3	3.05	0	2	0	0	2	1171.63	2004.69	542933	150	161	TRUE
G1	ATP synthase subunit b, mitochondrial OS=Homo sapiens GN=ATP5F1 PE=1 SV=2	P24539	HVVQSISTQQEK	K	E	0.997	52.3	25	43.2	0.481	0	2	0	0	2	1383.72	1193.66	5710.79	222	233	TRUE
G1	ATP synthase subunit b, mitochondrial OS=Homo sapiens GN=ATP5F1 PE=1 SV=2	P24539	HVVQSISTQQEKETIAK	K	C	0.997	54.7	25	37.3	2.82	0	0	2	0	2	1926.03	1519.97	77841.3	222	238	TRUE
G1	ATP synthase subunit b, mitochondrial OS=Homo sapiens GN=ATP5F1 PE=1 SV=2	P24539	HYLFDVQR	R	N	0.957	33.9	25.1	16.5	0.319	0	1	0	0	2	1077.55	2166.18	245522	164	171	TRUE
G1	ATP synthase subunit b, mitochondrial OS=Homo sapiens GN=ATP5F1 PE=1 SV=2	P24539	QASIQHIQNAIDTEK	K	S	0.98	0	0	0	2.8	0	2	0	0	2	1678.84	2427.23	236917	140	154	TRUE
G1	ATP synthase subunit b, mitochondrial OS=Homo sapiens GN=ATP5F1 PE=1 SV=2	P24539	TGVTGPYVLGTGLILYALSK	K	E	0.997	41.1	25	41.1	1.04	0	1	0	0	2	2023.15	4477.35	5248.63	71	90	TRUE
G1	ATP synthase subunit b, mitochondrial OS=Homo sapiens GN=ATP5F1 PE=1 SV=2	P24539	YGLIPEEFFQFLYPK	R	T	0.997	33.3	25.3	27.1	-0.342	0	1	0	0	2	1890.97	4553.56	5604.32	56	70	TRUE
G1	ATP synthase subunit b, mitochondrial OS=Homo sapiens GN=ATP5F1 PE=1 SV=2	P24539	YGPFVADFADK	K	L	0.997	34.9	25	22.6	0.854	0	1	0	0	2	1229.58	2682.93	104418	116	126	TRUE
G1	ATP synthase subunit beta, mitochondrial OS=Homo sapiens GN=ATP5B PE=1 SV=3	P06576	AHGGYSVFAGVGER	K	T	0.997	68.9	25	59.8	2.82	0	2	0	0	2	1406.68	2068.31	342958	226	239	TRUE
G1	ATP synthase subunit beta, mitochondrial OS=Homo sapiens GN=ATP5B PE=1 SV=3	P06576	AIAELGIYPAVDPLDSTSR	R	I	0.997	85.1	25	80.1	5.41	0	2	0	0	2	1988.03	3136.11	400619	388	406	TRUE
G1	ATP synthase subunit beta, mitochondrial OS=Homo sapiens GN=ATP5B PE=1 SV=3	P06576	DQEGQDVLLFIDNIFR	R	F	0.997	86.7	25	77	2.24	0	3	2	0	2	1921.97	4715.89	63280	295	310	TRUE
G1	ATP synthase subunit beta, mitochondrial OS=Homo sapiens GN=ATP5B PE=1 SV=3	P06576	EGNDLYHEMIESGVINLK	R	D	0.997	97.4	25	82.8	2.29	0	2	2	0	2	2061	3259.41	368576	242	259	TRUE
G1	ATP synthase subunit beta, mitochondrial OS=Homo sapiens GN=ATP5B PE=1 SV=3	P06576	FLSQPFQVAEVFTGHMGK	R	L	0.997	75.2	25	70.5	4.18	0	2	6	0	2	2023.01	3539.77	1560700	463	480	TRUE
G1	ATP synthase subunit beta, mitochondrial OS=Homo sapiens GN=ATP5B PE=1 SV=3	P06576	FTQAGSEVSALLGR	R	I	0.997	67.8	25.2	52.3	2.57	0	6	0	0	2	1435.75	2790.61	1393100	311	324	TRUE
G1	ATP synthase subunit beta, mitochondrial OS=Homo sapiens GN=ATP5B PE=1 SV=3	P06576	GFQQILAGEYDHLPEQAFYMVGPIEEAVAK	K	A	0.997	56.1	25	49.6	2.89	0	0	3	0	2	3350.64	4269.72	197942	490	519	TRUE
G1	ATP synthase subunit beta, mitochondrial OS=Homo sapiens GN=ATP5B PE=1 SV=3	P06576	IGLFGGAGVGK	K	T	0.997	40.9	25	25.9	1.57	0	6	0	0	2	975.562	2337.36	1266840	202	212	TRUE
G1	ATP synthase subunit beta, mitochondrial OS=Homo sapiens GN=ATP5B PE=1 SV=3	P06576	IMDPNIVGSEHYDVAR	R	G	0.997	88.7	25	73.7	5.8	0	2	3	0	2	1815.87	2175.14	868859	407	422	TRUE
G1	ATP synthase subunit beta, mitochondrial OS=Homo sapiens GN=ATP5B PE=1 SV=3	P06576	IMNVIGEPIDER	R	G	0.997	48.7	25	34.7	0.886	0	5	0	0	2	1385.71	2366.37	927443	144	155	TRUE
G1	ATP synthase subunit beta, mitochondrial OS=Homo sapiens GN=ATP5B PE=1 SV=3	P06576	IPSAVGYQPTLATDMGTMQER	R	I	0.997	96.9	25	96.6	6.03	0	2	2	0	2	2266.08	2694.71	284731	325	345	TRUE
G1	ATP synthase subunit beta, mitochondrial OS=Homo sapiens GN=ATP5B PE=1 SV=3	P06576	IPVGPETLGR	K	I	0.997	41.2	25	27.5	1	0	3	0	0	2	1038.59	1901.95	366870	134	143	TRUE
G1	ATP synthase subunit beta, mitochondrial OS=Homo sapiens GN=ATP5B PE=1 SV=3	P06576	KGSITSVQAIYVPADDLTDPAPATTFAHLDATTVLSR	K	A	0.997	48.9	25	47	1	0	0	0	2	2	3842.98	3406.6	256429	351	387	TRUE
G1	ATP synthase subunit beta, mitochondrial OS=Homo sapiens GN=ATP5B PE=1 SV=3	P06576	LVLEVAQHLGESTVR	R	T	0.997	91.2	25	85.3	4.17	0	4	2	0	2	1650.92	2533.5	906878	95	109	TRUE
G1	ATP synthase subunit beta, mitochondrial OS=Homo sapiens GN=ATP5B PE=1 SV=3	P06576	QFAPIHAEAPEFMEMSVEQEILVTGIK	K	V	0.997	67.2	25	53.3	1.8	0	0	2	0	2	3044.51	3909.36	65498.9	162	188	TRUE
G1	ATP synthase subunit beta, mitochondrial OS=Homo sapiens GN=ATP5B PE=1 SV=3	P06576	SLQDIIAILGMDELSEEDKLTVSR	K	A	0.997	70.1	25	54.8	2.18	0	0	2	0	2	2675.38	4370.37	82098.9	433	456	TRUE
G1	ATP synthase subunit beta, mitochondrial OS=Homo sapiens GN=ATP5B PE=1 SV=3	P06576	TIAMDGTEGLVR	R	G	0.997	47.7	25.5	33.1	2.26	0	2	0	0	2	1262.64	2089.85	485689	110	121	TRUE
G1	ATP synthase subunit beta, mitochondrial OS=Homo sapiens GN=ATP5B PE=1 SV=3	P06576	TVLIMELINNVAK	K	A	0.997	90.5	25	80.8	2.05	0	19	0	0	2	1457.84	4077.03	982706	213	225	TRUE
G1	ATP synthase subunit beta, mitochondrial OS=Homo sapiens GN=ATP5B PE=1 SV=3	P06576	VALTGLTVAEYFR	R	D	0.997	95.1	25	66.7	3.92	0	4	0	0	2	1439.79	3384.91	440291	282	294	TRUE
G1	ATP synthase subunit beta, mitochondrial OS=Homo sapiens GN=ATP5B PE=1 SV=3	P06576	VALVYGQMNEPPGAR	K	A	0.997	60.7	25.3	35.3	1.12	0	2	0	0	2	1601.81	2182.68	155402	265	279	TRUE
G1	ATP synthase subunit beta, mitochondrial OS=Homo sapiens GN=ATP5B PE=1 SV=3	P06576	VLDSGAPIKIPVGPETLGR	K	I	0.997	79.4	25	78.8	3.25	0	2	3	0	2	1919.1	2675.28	422415	125	143	TRUE
G1	ATP synthase subunit beta, mitochondrial OS=Homo sapiens GN=ATP5B PE=1 SV=3	P06576	VVDLLAPYAK	K	G	0.997	45	25	38.6	-0.447	0	4	0	0	2	1088.64	2610.72	365746	189	198	TRUE
G1	ATP synthase subunit d, mitochondrial OS=Homo sapiens GN=ATP5H PE=1 SV=3	O75947	AGLVDDFEKK	K	F	0.997	45	25	31.8	0.585	0	2	0	0	2	1121.58	2033.05	51187	64	73	TRUE
G1	ATP synthase subunit d, mitochondrial OS=Homo sapiens GN=ATP5H PE=1 SV=3	O75947	KYPYWPHQPIENL	K	-	0.997	41.7	25	34	0.0555	0	2	0	0	2	1684.85	2813.17	53179.2	149	161	TRUE
G1	ATP synthase subunit d, mitochondrial OS=Homo sapiens GN=ATP5H PE=1 SV=3	O75947	LAALPENPPAIDWAYYK	R	A	0.997	55.4	25.4	51.1	2.92	0	4	0	0	2	1931.99	3268.96	65195.2	42	58	TRUE
G1	ATP synthase subunit d, mitochondrial OS=Homo sapiens GN=ATP5H PE=1 SV=3	O75947	SWNETLTSR	K	L	0.996	35.4	25	23.6	0.495	0	1	0	0	2	1093.53	1942.18	32732.3	33	41	TRUE
G1	ATP synthase subunit d, mitochondrial OS=Homo sapiens GN=ATP5H PE=1 SV=3	O75947	TIDWVAFAEIIPQNQK	K	A	0.997	48.8	25	25.1	0.638	0	1	0	0	2	1872.99	3857.5	4728.46	10	25	TRUE
G1	ATP synthase subunit gamma, mitochondrial OS=Homo sapiens GN=ATP5C1 PE=1 SV=1	P36542	HLLIGVSSDR	K	G	0.995	31.6	25	17.4	1.54	0	2	0	0	2	1096.61	1784.96	211914	91	100	TRUE
G1	ATP synthase subunit gamma, mitochondrial OS=Homo sapiens GN=ATP5C1 PE=1 SV=1	P36542	IYGLGSLALYEK	R	A	0.997	77.6	25	54.1	4.21	0	2	0	0	2	1326.73	3041.5	143320	68	79	TRUE
G1	ATP synthase subunit O, mitochondrial OS=Homo sapiens GN=ATP5O PE=1 SV=1	P48047	FSPLTTNLINLLAENGR	R	L	0.997	64.4	25	60.4	1.92	0	1	0	0	2	1873.02	4105.88	3577.55	101	117	TRUE
G1	ATP synthase subunit O, mitochondrial OS=Homo sapiens GN=ATP5O PE=1 SV=1	P48047	LSNTQGVVSAFSTMMSVHR	R	G	0.986	32.5	25	20.9	-0.362	0	0	1	0	2	2052	3379.75	17982	118	136	TRUE
G1	ATP synthase subunit O, mitochondrial OS=Homo sapiens GN=ATP5O PE=1 SV=1	P48047	LVRPPVQVYGIEGR	K	Y	0.993	23	25	19	1.57	0	2	2	0	2	1582.91	2336.81	92255.3	27	40	TRUE
G1	ATP synthase subunit O, mitochondrial OS=Homo sapiens GN=ATP5O PE=1 SV=1	P48047	QNKLEQVEKELLR	K	V	0.997	35.5	25	26.3	0	0	0	1	0	2	1626.92	2876.08	29303.7	52	64	TRUE
G1	ATP synthase subunit O, mitochondrial OS=Homo sapiens GN=ATP5O PE=1 SV=1	P48047	TDPSILGGMIVR	K	I	0.997	48.3	25.9	34.6	2.18	0	2	0	0	2	1258.68	2883.89	82408.5	177	188	TRUE
G1	ATP synthase subunit O, mitochondrial OS=Homo sapiens GN=ATP5O PE=1 SV=1	P48047	VAASVLNPYVK	K	R	0.997	44.1	25	35.3	1.47	0	3	0	0	2	1160.67	2192.11	71508	74	84	TRUE
G1	ATP synthase subunit O, mitochondrial OS=Homo sapiens GN=ATP5O PE=1 SV=1	P48047	VAASVLNPYVKR	K	S	0.997	44.8	25	43.1	0	0	2	3	0	2	1316.77	1997.74	110237	74	85	TRUE
G1	ATP synthase subunit O, mitochondrial OS=Homo sapiens GN=ATP5O PE=1 SV=1	P48047	VAQILKEPK	R	V	0.958	30.1	25	16.7	-0.23	0	1	0	0	2	1025.64	1495.28	13164.9	65	73	TRUE
G1	ATPase ASNA1 OS=Homo sapiens GN=ASNA1 PE=1 SV=2	O43681	LLNFPTIVER	R	G	0.997	42.2	25	28.4	0.854	0	2	0	0	2	1201.69	2956.04	260072	176	185	TRUE
G1	ATPase ASNA1 OS=Homo sapiens GN=ASNA1 PE=1 SV=2	O43681	YLDQMEDLYEDFHIVK	K	L	0.997	50.5	25	41.8	1.18	0	0	2	0	2	2057.95	3571.47	247552	302	317	TRUE
G1	ATPase family AAA domain-containing protein 3A OS=Homo sapiens GN=ATAD3A PE=1 SV=2	Q9NVI7	GLLLFVDEADAFLR	R	K	0.997	74.5	25	65	3.22	0	2	0	0	2	1578.85	4434.28	72205.5	453	466	FALSE	Q5T2N8
G1	ATPase family AAA domain-containing protein 3A OS=Homo sapiens GN=ATAD3A PE=1 SV=2	Q9NVI7	ITVLEALR	R	H	0.997	47.3	25	30.3	0.886	0	3	0	0	2	914.567	2585.07	489426	339	346	FALSE	Q5T2N8,Q5T9A4
G1	ATPase family AAA domain-containing protein 3A OS=Homo sapiens GN=ATAD3A PE=1 SV=2	Q9NVI7	QQQLLNEENLR	K	K	0.952	24.9	25	18.4	0.137	0	1	0	0	2	1384.72	1980.51	80584.3	195	205	FALSE	Q5T9A4
G1	ATPase family AAA domain-containing protein 3A OS=Homo sapiens GN=ATAD3A PE=1 SV=2	Q9NVI7	TAGTLFGEGFR	R	A	0.997	39.1	25	21.6	1.64	0	2	0	0	2	1155.58	2549.3	399075	276	286	FALSE	Q5T9A4
G1	ATPase family AAA domain-containing protein 3B OS=Homo sapiens GN=ATAD3B PE=1 SV=1	Q5T9A4	GLLLFMDEADAFLR	R	K	0.997	73.6	25	68.9	5.82	0	1	0	0	2	1610.82	4462.65	27495.1	405	418	TRUE
G1	ATPase family AAA domain-containing protein 3B OS=Homo sapiens GN=ATAD3B PE=1 SV=1	Q5T9A4	ITVLEALR	R	H	0.997	47.3	25	30.3	0.886	0	3	0	0	2	914.567	2585.07	489426	291	298	FALSE	Q9NVI7,Q5T2N8
G1	ATPase family AAA domain-containing protein 3B OS=Homo sapiens GN=ATAD3B PE=1 SV=1	Q5T9A4	QQQLLNEENLR	K	K	0.952	24.9	25	18.4	0.137	0	1	0	0	2	1384.72	1980.51	80584.3	147	157	FALSE	Q9NVI7
G1	ATPase family AAA domain-containing protein 3B OS=Homo sapiens GN=ATAD3B PE=1 SV=1	Q5T9A4	TAGTLFGEGFR	R	A	0.997	39.1	25	21.6	1.64	0	2	0	0	2	1155.58	2549.3	399075	228	238	FALSE	Q9NVI7
G1	ATP-binding cassette sub-family D member 3 OS=Homo sapiens GN=ABCD3 PE=1 SV=1	P28288	VLGELWPLFGGR	R	L	0.997	50.9	25	39.5	0.409	0	2	0	0	2	1343.75	3845.97	107734	485	496	TRUE
G1	ATP-binding cassette sub-family D member 3 OS=Homo sapiens GN=ABCD3 PE=1 SV=1	P28288	YLYEEYLQAFTYYK	K	M	0.997	86.4	25	84.4	5	0	2	0	0	2	1893.89	3849.46	50065	161	174	TRUE
G1	ATP-binding cassette sub-family E member 1 OS=Homo sapiens GN=ABCE1 PE=1 SV=1	P61221	ADIFMFDEPSSYLDVK	K	Q	0.997	75.4	25	69.2	7	0	2	0	0	2	1876.87	3592.67	165252	235	250	TRUE
G1	ATP-binding cassette sub-family E member 1 OS=Homo sapiens GN=ABCE1 PE=1 SV=1	P61221	AIIKPQYVDQIPK	K	A	0.997	64.6	25	57.8	1.59	0	2	0	0	2	1512.88	2186.11	228767	166	178	TRUE
G1	ATP-binding cassette sub-family E member 1 OS=Homo sapiens GN=ABCE1 PE=1 SV=1	P61221	FACAVVCIQK	R	A	0.996	31.8	25	17.5	1.05	0	1	0	0	2	1195.6	2012.96	190715	225	234	TRUE
G1	ATP-binding cassette sub-family E member 1 OS=Homo sapiens GN=ABCE1 PE=1 SV=1	P61221	GSELQNYFTK	R	I	0.997	39.7	25	27.4	1.17	0	2	0	0	2	1186.57	2336.2	398589	149	158	TRUE
G1	ATP-binding cassette sub-family E member 1 OS=Homo sapiens GN=ABCE1 PE=1 SV=1	P61221	LKPDEGGEVPVLNVSYKPQK	R	I	0.997	34.4	25	13.2	0.886	0	0	1	0	2	2197.19	2231.29	131315	396	415	TRUE
G1	ATP-binding cassette sub-family E member 1 OS=Homo sapiens GN=ABCE1 PE=1 SV=1	P61221	NTVANSPQTLLAGMNK	K	F	0.997	43.6	25	37.6	-0.342	0	1	0	0	2	1658.85	2533.9	209624	542	557	TRUE
G1	ATP-binding cassette sub-family E member 1 OS=Homo sapiens GN=ABCE1 PE=1 SV=1	P61221	NVEDLSGGELQR	R	F	0.997	54.9	25	32.2	1.72	0	2	0	0	2	1316.64	1822.58	247550	213	224	TRUE
G1	ATP-binding cassette sub-family E member 1 OS=Homo sapiens GN=ABCE1 PE=1 SV=1	P61221	PPDWQEILTYFR	D	G	0.997	0	0	0	5	0	2	0	0	1	1564.78	4188.97	80870.5	137	148	TRUE
G1	ATP-binding cassette sub-family E member 1 OS=Homo sapiens GN=ABCE1 PE=1 SV=1	P61221	YDDPPDWQEILTYFR	K	G	0.997	73.9	25	71	5.42	0	2	0	0	2	1957.9	4211.68	95112.3	134	148	TRUE
G1	ATP-binding cassette sub-family F member 1 OS=Homo sapiens GN=ABCF1 PE=1 SV=2	Q8NE71	IGFFNQQYAEQLR	K	M	0.997	57.6	25	45.6	1.37	0	2	0	0	2	1613.81	2961.09	180896	690	702	TRUE
G1	ATP-binding cassette sub-family F member 1 OS=Homo sapiens GN=ABCF1 PE=1 SV=2	Q8NE71	LQGQLEQGDDTAAER	R	L	0.997	80.4	25	74.4	2.92	0	2	0	0	2	1630.77	1470.59	19987.8	397	411	TRUE
G1	ATP-binding cassette sub-family F member 1 OS=Homo sapiens GN=ABCF1 PE=1 SV=2	Q8NE71	STLLLLLTGK	K	L	0.997	32.9	25	28.5	0.959	0	2	0	0	2	1058.68	3598.74	59857.2	665	674	TRUE
G1	ATP-binding cassette sub-family F member 2 OS=Homo sapiens GN=ABCF2 PE=1 SV=2	Q9UG63	IPPPVIMVQNVSFK	K	Y	0.997	37.9	25	29.9	0.745	0	2	0	0	2	1568.89	3077.43	214836	391	404	TRUE
G1	ATP-binding cassette sub-family F member 2 OS=Homo sapiens GN=ABCF2 PE=1 SV=2	Q9UG63	LLTGELLPTDGMIR	K	K	0.997	33.7	25	31.1	-0.756	0	1	0	0	2	1528.84	3074.59	143034	442	455	TRUE
G1	ATP-binding cassette sub-family F member 2 OS=Homo sapiens GN=ABCF2 PE=1 SV=2	Q9UG63	YYTGNYDQYVK	K	T	0.997	42.8	25	13.6	1.72	0	2	0	0	2	1413.63	2088.12	245530	305	315	TRUE
G1	ATP-citrate synthase OS=Homo sapiens GN=ACLY PE=1 SV=3	P53396	AFDSGIIPMEFVNK	K	M	0.997	39.5	25	25.9	0.745	0	2	0	0	2	1583.78	2929.44	223878	949	962	TRUE
G1	ATP-citrate synthase OS=Homo sapiens GN=ACLY PE=1 SV=3	P53396	DLVSSLTSGLLTIGDR	K	F	0.997	70.4	25	58.1	4.62	0	4	1	0	2	1646.9	4212.5	200236	919	934	TRUE
G1	ATP-citrate synthase OS=Homo sapiens GN=ACLY PE=1 SV=3	P53396	EAYPEEAYIADLDAK	R	S	0.997	69.5	25	56.8	3.27	0	3	0	0	2	1697.79	2890.02	379876	245	259	TRUE
G1	ATP-citrate synthase OS=Homo sapiens GN=ACLY PE=1 SV=3	P53396	FGGALDAAAK	R	M	0.997	45.7	25.2	28.4	0.77	0	1	0	0	2	920.484	1664.9	50989.4	935	944	TRUE
G1	ATP-citrate synthase OS=Homo sapiens GN=ACLY PE=1 SV=3	P53396	FICTTSAIQNR	K	F	0.997	61.6	25	50.2	2.15	0	4	0	0	2	1310.65	1762.81	254016	18	28	TRUE
G1	ATP-citrate synthase OS=Homo sapiens GN=ACLY PE=1 SV=3	P53396	GVTIIGPATVGGIKPGCFK	K	I	0.997	86.3	25	71.3	2.48	0	2	0	0	2	1872.04	2757.05	114473	617	635	TRUE
G1	ATP-citrate synthase OS=Homo sapiens GN=ACLY PE=1 SV=3	P53396	KHPEVDVLINFASLR	R	S	0.997	39.4	25	34.6	0.796	0	0	2	0	2	1737.96	3230.03	111563	562	576	TRUE
G1	ATP-citrate synthase OS=Homo sapiens GN=ACLY PE=1 SV=3	P53396	LGLVGVNLTLDGVK	K	S	0.997	51	25	47.3	2.66	0	2	0	0	2	1397.84	3264.9	345186	69	82	TRUE
G1	ATP-citrate synthase OS=Homo sapiens GN=ACLY PE=1 SV=3	P53396	LLQDHPWLLSQNLVVKPDQLIK	R	R	0.997	37.9	25	37.9	1.39	0	0	1	2	2	2597.48	3437.87	155466	43	64	TRUE
G1	ATP-citrate synthase OS=Homo sapiens GN=ACLY PE=1 SV=3	P53396	LYRPGSVAYVSR	K	S	0.997	33.5	25	20.5	0.796	0	0	1	0	2	1367.74	1789.39	147826	651	662	TRUE
G1	ATP-citrate synthase OS=Homo sapiens GN=ACLY PE=1 SV=3	P53396	QHFPATPLLDYALEVEK	R	I	0.997	0	0	0	6.74	0	7	0	0	2	1954	3948.77	113829	996	1012	TRUE
G1	ATP-citrate synthase OS=Homo sapiens GN=ACLY PE=1 SV=3	P53396	TIAIIAEGIPEALTR	R	K	0.997	69.1	25	55	4.32	0	4	0	0	2	1567.91	3356.4	481055	593	607	TRUE
G1	ATP-citrate synthase OS=Homo sapiens GN=ACLY PE=1 SV=3	P53396	VDATADYICK	K	V	0.997	40.6	25	35.6	1.72	0	2	0	0	2	1155.54	1679.61	141686	221	230	TRUE
G1	ATP-dependent RNA helicase A OS=Homo sapiens GN=DHX9 PE=1 SV=4	Q08211	AAECNIVVTQPR	R	R	0.997	68.2	25.1	58	2.19	0	2	0	0	2	1357.69	1679.24	140305	435	446	TRUE
G1	ATP-dependent RNA helicase A OS=Homo sapiens GN=DHX9 PE=1 SV=4	Q08211	AIEPPPLDAVIEAEHTLR	K	E	0.997	63.1	25	27.2	4.08	0	2	2	0	2	1971.05	3433.56	587684	820	837	TRUE
G1	ATP-dependent RNA helicase A OS=Homo sapiens GN=DHX9 PE=1 SV=4	Q08211	DFVNYLVR	R	I	0.987	40.7	25	30.3	0.658	0	2	0	0	2	1025.54	2838.32	453431	64	71	TRUE
G1	ATP-dependent RNA helicase A OS=Homo sapiens GN=DHX9 PE=1 SV=4	Q08211	DINTDFLLVVLR	R	D	0.997	57.4	25	36.2	2.02	0	2	0	0	2	1417.81	4194.67	22833.2	517	528	TRUE
G1	ATP-dependent RNA helicase A OS=Homo sapiens GN=DHX9 PE=1 SV=4	Q08211	DVVQAYPEVR	R	I	0.997	43.8	25.6	28.4	0.523	0	2	0	0	2	1175.61	1830.08	134375	529	538	TRUE
G1	ATP-dependent RNA helicase A OS=Homo sapiens GN=DHX9 PE=1 SV=4	Q08211	ELDALDANDELTPLGR	R	I	0.997	59.1	25	44.3	2.52	0	2	0	0	2	1741.86	2762.9	324370	838	853	TRUE
G1	ATP-dependent RNA helicase A OS=Homo sapiens GN=DHX9 PE=1 SV=4	Q08211	ETPFELIEALLK	K	Y	0.997	44.7	25	21.8	-0.0414	0	2	0	0	2	1402.78	4696.23	10459.8	631	642	TRUE
G1	ATP-dependent RNA helicase A OS=Homo sapiens GN=DHX9 PE=1 SV=4	Q08211	FSDHVALLSVFQAWDDAR	R	M	0.997	65.2	25	56.9	6.77	0	2	1	0	2	2077.01	4024.37	17561.5	912	929	TRUE
G1	ATP-dependent RNA helicase A OS=Homo sapiens GN=DHX9 PE=1 SV=4	Q08211	GISHVIVDEIHER	R	D	0.997	74.9	25.1	67.5	5.1	0	3	5	0	2	1503.79	2198.27	1051020	504	516	TRUE
G1	ATP-dependent RNA helicase A OS=Homo sapiens GN=DHX9 PE=1 SV=4	Q08211	GMTLVTPLQLLLFASK	K	K	0.997	47.3	25	41.2	1.66	0	5	0	0	2	1748	4614.6	40314.8	1058	1073	TRUE
G1	ATP-dependent RNA helicase A OS=Homo sapiens GN=DHX9 PE=1 SV=4	Q08211	KFESEILEAISQNSVVIIR	K	G	0.997	39	25	35.2	1.36	0	0	3	0	2	2175.2	3820.73	223743	392	410	TRUE
G1	ATP-dependent RNA helicase A OS=Homo sapiens GN=DHX9 PE=1 SV=4	Q08211	KLAAQSCALSLVR	K	Q	0.997	39.4	25	23.6	1.1	0	1	0	0	2	1416.8	2173.14	55962.1	236	248	TRUE
G1	ATP-dependent RNA helicase A OS=Homo sapiens GN=DHX9 PE=1 SV=4	Q08211	KVQSDGQIVLVDDWIK	K	L	0.974	30.8	25	26.7	0.161	0	0	1	0	2	1843	3108.15	63914.8	1074	1089	TRUE
G1	ATP-dependent RNA helicase A OS=Homo sapiens GN=DHX9 PE=1 SV=4	Q08211	LAAQSCALSLVR	K	Q	0.997	51.2	25	31.3	1.74	0	4	0	0	2	1288.7	2331.55	383059	237	248	TRUE
G1	ATP-dependent RNA helicase A OS=Homo sapiens GN=DHX9 PE=1 SV=4	Q08211	LAQFEPSQR	K	Q	0.997	45.7	25.4	32.6	-0.0414	0	2	0	0	2	1075.55	1592.15	142145	315	323	TRUE
G1	ATP-dependent RNA helicase A OS=Homo sapiens GN=DHX9 PE=1 SV=4	Q08211	LGGIGQFLAK	R	A	0.997	59.3	25	46.2	2.72	0	8	0	0	2	1003.59	2648.62	663506	810	819	TRUE
G1	ATP-dependent RNA helicase A OS=Homo sapiens GN=DHX9 PE=1 SV=4	Q08211	LQISHEAAACITGLR	K	A	0.95	25.1	25	19.1	-0.94	0	0	1	0	2	1639.86	2386.54	263380	1090	1104	TRUE
G1	ATP-dependent RNA helicase A OS=Homo sapiens GN=DHX9 PE=1 SV=4	Q08211	NELMYQLEQDHDLQAILQER	K	E	0.997	53	25	51.6	0.796	0	0	1	0	2	2502.19	3306.68	140238	366	385	TRUE
G1	ATP-dependent RNA helicase A OS=Homo sapiens GN=DHX9 PE=1 SV=4	Q08211	QLYHLGVVEAYSGLTK	R	K	0.997	0	0	0	4.25	0	4	1	0	2	1760.92	3304.91	714929	249	264	TRUE
G1	ATP-dependent RNA helicase A OS=Homo sapiens GN=DHX9 PE=1 SV=4	Q08211	QPAIISQLDPVNER	K	M	0.997	67.1	25	59.2	1.07	0	2	0	0	2	1579.84	2592.4	261062	1117	1130	TRUE
G1	ATP-dependent RNA helicase A OS=Homo sapiens GN=DHX9 PE=1 SV=4	Q08211	RISAVSVAER	R	V	0.989	32.7	25.5	21.3	0	0	1	0	0	2	1087.62	1475.88	18224.2	447	456	TRUE
G1	ATP-dependent RNA helicase A OS=Homo sapiens GN=DHX9 PE=1 SV=4	Q08211	SSVNCPFSSQDMK	K	Y	0.997	46.5	25	46.5	3.21	0	1	0	0	2	1502.62	1585.91	28209.8	1025	1037	TRUE
G1	ATP-dependent RNA helicase A OS=Homo sapiens GN=DHX9 PE=1 SV=4	Q08211	TPLHEIALSIK	R	L	0.997	53.8	25	38.8	0.745	0	2	4	0	2	1221.72	2424.54	692226	796	806	TRUE
G1	ATP-dependent RNA helicase A OS=Homo sapiens GN=DHX9 PE=1 SV=4	Q08211	TTQVPQFILDDFIQNDR	K	A	0.997	77.3	25.3	62.3	5.8	0	7	2	0	2	2050.02	3795.14	266065	418	434	TRUE
G1	ATP-dependent RNA helicase A OS=Homo sapiens GN=DHX9 PE=1 SV=4	Q08211	VFDPVPVGVTK	K	V	0.996	29.8	25.1	16.4	1	0	2	0	0	2	1157.66	2294.13	300343	698	708	TRUE
G1	ATP-dependent RNA helicase A OS=Homo sapiens GN=DHX9 PE=1 SV=4	Q08211	VRPGFCFHLCSR	R	A	0.997	57.1	25	53.3	1.96	0	0	2	0	2	1535.74	2302.01	285794	768	779	TRUE
G1	ATP-dependent RNA helicase A OS=Homo sapiens GN=DHX9 PE=1 SV=4	Q08211	YQILPLHSQIPR	R	E	0.996	17.6	25	6.26	3.82	0	2	2	0	2	1464.83	2468.18	971330	681	692	TRUE
G1	ATP-dependent RNA helicase DDX1 OS=Homo sapiens GN=DDX1 PE=1 SV=2	Q92499	ELAEQTLNNIK	R	Q	0.997	37.3	25.6	22.5	1.09	0	1	0	0	2	1272.68	2041.17	112019	297	307	TRUE
G1	ATP-dependent RNA helicase DDX1 OS=Homo sapiens GN=DDX1 PE=1 SV=2	Q92499	ELLIIGGVAAR	R	D	0.997	43	25	35.2	1.38	0	2	0	0	2	1111.68	2631.08	164904	320	330	TRUE
G1	ATP-dependent RNA helicase DDX1 OS=Homo sapiens GN=DDX1 PE=1 SV=2	Q92499	FGFGFGGTGK	K	K	0.997	37.8	25	30	0.699	0	2	0	0	2	974.473	2506	199103	163	172	TRUE
G1	ATP-dependent RNA helicase DDX1 OS=Homo sapiens GN=DDX1 PE=1 SV=2	Q92499	FLICTDVAAR	R	G	0.997	50.4	25	36	1.17	0	2	0	0	2	1165.6	2354.55	175110	568	577	TRUE
G1	ATP-dependent RNA helicase DDX1 OS=Homo sapiens GN=DDX1 PE=1 SV=2	Q92499	FLVLDEADGLLSQGYSDFINR	R	M	0.997	81.9	25	59.2	1.43	0	2	3	0	2	2372.18	4350.38	74463.7	366	386	TRUE
G1	ATP-dependent RNA helicase DDX1 OS=Homo sapiens GN=DDX1 PE=1 SV=2	Q92499	GHVDILAPTVQELAALEK	K	E	0.995	37.9	25	25.5	0	0	0	1	0	2	1904.05	3346.2	50945.2	703	720	TRUE
G1	ATP-dependent RNA helicase DDX1 OS=Homo sapiens GN=DDX1 PE=1 SV=2	Q92499	GSAFAIGSDGLCCQSR	R	E	0.997	52.2	25	41.2	3.6	0	2	0	0	2	1685.74	2275.84	130100	99	114	TRUE
G1	ATP-dependent RNA helicase DDX1 OS=Homo sapiens GN=DDX1 PE=1 SV=2	Q92499	MDQAIIFCR	K	T	0.993	39.8	25	25.8	0.137	0	2	0	0	2	1153.55	2358.76	238788	506	514	TRUE
G1	ATP-dependent RNA helicase DDX1 OS=Homo sapiens GN=DDX1 PE=1 SV=2	Q92499	MGLAISLVATEK	R	E	0.984	31.2	25	24.4	0	0	1	0	0	2	1248.69	2777.99	192687	612	623	TRUE
G1	ATP-dependent RNA helicase DDX18 OS=Homo sapiens GN=DDX18 PE=1 SV=2	Q9NVP1	FLLLFTFLK	R	K	0.992	35.6	25	28.2	0.00436	0	1	0	0	2	1141.7	4479.55	5610.2	413	421	TRUE
G1	ATP-dependent RNA helicase DDX18 OS=Homo sapiens GN=DDX18 PE=1 SV=2	Q9NVP1	ISDIQSQLEK	K	L	0.997	48.5	26	13.5	1.39	0	2	0	0	2	1160.62	1839.39	196991	558	567	TRUE
G1	ATP-dependent RNA helicase DDX18 OS=Homo sapiens GN=DDX18 PE=1 SV=2	Q9NVP1	TLAFLIPAVELIVK	K	L	0.997	23.7	25	23.7	0.854	0	1	0	0	2	1526.96	4453.82	10623.2	230	243	TRUE
G1	ATP-dependent RNA helicase DDX18 OS=Homo sapiens GN=DDX18 PE=1 SV=2	Q9NVP1	VPLSEFDFSWSK	K	I	0.997	83.1	25	83.1	3.08	0	2	0	0	2	1441.7	3281.38	229229	546	557	TRUE
G1	ATP-dependent RNA helicase DDX39A OS=Homo sapiens GN=DDX39A PE=1 SV=2	O00148	CMALAQLLVEQNFPAIAIHR	R	G	0.996	0	0	0	3.74	0	1	0	0	2	2278.18	4583.49	29413.9	299	318	TRUE
G1	ATP-dependent RNA helicase DDX39A OS=Homo sapiens GN=DDX39A PE=1 SV=2	O00148	DFLLKPELLR	R	A	0.981	26	25	9.43	1.03	0	2	0	0	2	1243.74	2902.78	332162	48	57	FALSE	Q13838
G1	ATP-dependent RNA helicase DDX39A OS=Homo sapiens GN=DDX39A PE=1 SV=2	O00148	GLAITFVSDENDAK	K	I	0.997	81.8	25	64.6	3.57	0	2	0	0	2	1479.73	2490.62	386709	384	397	FALSE	Q13838
G1	ATP-dependent RNA helicase DDX39A OS=Homo sapiens GN=DDX39A PE=1 SV=2	O00148	GSYVSIHSSGFR	K	D	0.997	56.8	25	42.5	3.01	0	2	0	0	2	1296.63	1823.42	373972	36	47	FALSE	Q13838
G1	ATP-dependent RNA helicase DDX39A OS=Homo sapiens GN=DDX39A PE=1 SV=2	O00148	ILVATNLFGR	R	G	0.997	67	25	41.7	1.96	0	4	0	0	2	1103.66	2796.94	431072	339	348	FALSE	Q13838
G1	ATP-dependent RNA helicase DDX39A OS=Homo sapiens GN=DDX39A PE=1 SV=2	O00148	LTLHGLQQYYVK	K	L	0.997	42	25	31.9	2.1	0	2	1	0	2	1462.81	2505.74	946289	256	267	FALSE	Q13838
G1	ATP-dependent RNA helicase DDX39A OS=Homo sapiens GN=DDX39A PE=1 SV=2	O00148	NCPHVVVGTPGR	K	I	0.976	31.7	25.1	19.4	0	0	0	1	0	2	1292.65	1423.05	55929.5	163	174	TRUE
G1	ATP-dependent RNA helicase DDX39A OS=Homo sapiens GN=DDX39A PE=1 SV=2	O00148	VSVFFGGLSIK	K	K	0.997	31.9	25	27	0.959	0	2	0	0	2	1153.66	3199.17	144187	144	154	TRUE
G1	ATP-dependent RNA helicase DDX3X OS=Homo sapiens GN=DDX3X PE=1 SV=3	O00571	HVINFDLPSDIEEYVHR	K	I	0.997	46.9	25	30.9	0.721	0	0	3	0	2	2083.02	3347.41	204906	512	528	FALSE	O15523
G1	ATP-dependent RNA helicase DDX3X OS=Homo sapiens GN=DDX3X PE=1 SV=3	O00571	IVEQDTMPPK	R	G	0.981	21.3	25	14.2	0.921	0	4	0	0	2	1157.59	1393.43	48551.1	364	373	FALSE	O15523
G1	ATP-dependent RNA helicase DDX3X OS=Homo sapiens GN=DDX3X PE=1 SV=3	O00571	MLDMGFEPQIR	R	R	0.997	68.6	25	59.6	2.7	0	5	0	0	2	1336.64	2801.68	787108	352	362	FALSE	O15523,P17844,Q92841
G1	ATP-dependent RNA helicase DDX3X OS=Homo sapiens GN=DDX3X PE=1 SV=3	O00571	SFLLDLLNATGK	R	D	0.997	82.2	25	66.3	3.92	0	10	0	0	2	1291.73	3982.77	317403	429	440	TRUE
G1	ATP-dependent RNA helicase DDX3X OS=Homo sapiens GN=DDX3X PE=1 SV=3	O00571	SPILVATAVAAR	K	G	0.997	90	25	80.3	2.2	0	2	0	0	2	1168.7	2256.22	311508	492	503	FALSE	O15523
G1	ATP-dependent RNA helicase DDX3X OS=Homo sapiens GN=DDX3X PE=1 SV=3	O00571	TAAFLLPILSQIYSDGPGEALR	K	A	0.997	45.7	25	42.9	2.05	0	3	2	0	2	2332.26	4500	36689.1	231	252	TRUE
G1	ATP-dependent RNA helicase DDX3X OS=Homo sapiens GN=DDX3X PE=1 SV=3	O00571	VGNLGLATSFFNER	R	N	0.997	80.9	25.3	74.5	2.62	0	4	0	0	2	1524.78	3205.01	683919	535	548	TRUE
G1	Basic leucine zipper and W2 domain-containing protein 1 OS=Homo sapiens GN=BZW1 PE=1 SV=1	Q7L1Q6	FDPTQFQDCIIQGLTETGTDLEAVAK	R	F	0.997	63	25	57.7	4.85	0	2	3	0	2	2897.39	4503.29	34795.4	27	52	TRUE
G1	Basic leucine zipper and W2 domain-containing protein 1 OS=Homo sapiens GN=BZW1 PE=1 SV=1	Q7L1Q6	GDPFKDIILYVKEEMK	R	K	0.997	35	25	28.7	1.12	0	0	1	0	2	1925.01	3991.42	58706.8	268	283	TRUE
G1	Basic leucine zipper and W2 domain-containing protein 2 OS=Homo sapiens GN=BZW2 PE=1 SV=1	Q9Y6E2	DTLVQGLNEAGDDLEAVAK	R	F	0.997	74.7	25	68.8	5.08	0	2	0	0	2	1957.97	3384.55	228977	32	50	TRUE
G1	Basic leucine zipper and W2 domain-containing protein 2 OS=Homo sapiens GN=BZW2 PE=1 SV=1	Q9Y6E2	LLELFPVNR	R	Q	0.988	32.9	25	22	0	0	1	0	0	2	1100.65	2961.7	56180.2	216	224	TRUE
G1	Basigin OS=Homo sapiens GN=BSG PE=1 SV=2	P35613	GGVVLKEDALPGQK	K	T	0.997	39.2	25	35.2	2.02	0	2	0	0	2	1410.8	1826.84	317972	174	187	TRUE
G1	Basigin OS=Homo sapiens GN=BSG PE=1 SV=2	P35613	RKPEDVLDDDDAGSAPLK	R	S	0.997	63.5	25	55.3	2.64	0	0	1	0	2	1940.96	1845.29	111262	349	366	TRUE
G1	Basigin OS=Homo sapiens GN=BSG PE=1 SV=2	P35613	SELHIENLNMEADPGQYR	R	C	0.997	31	25	28.6	1.04	0	0	2	0	2	2115.98	2481.19	637739	283	300	TRUE
G1	Basigin OS=Homo sapiens GN=BSG PE=1 SV=2	P35613	SESVPPVTDWAWYK	K	I	0.997	37.6	25	33.2	1.14	0	1	0	0	2	1664.8	3116.46	168625	244	257	TRUE
G1	Basigin OS=Homo sapiens GN=BSG PE=1 SV=2	P35613	SSEHINEGETAMLVCK	K	S	0.997	59.8	25	55.4	4.74	0	1	0	0	2	1804.82	1945.62	32188.1	228	243	TRUE
G1	B-cell receptor-associated protein 31 OS=Homo sapiens GN=BCAP31 PE=1 SV=3	P51572	AENQVLAMR	K	K	0.997	44.6	25.3	34.1	0.553	0	3	0	0	2	1031.53	1740.86	249079	205	213	TRUE
G1	B-cell receptor-associated protein 31 OS=Homo sapiens GN=BCAP31 PE=1 SV=3	P51572	LDVGNAEVKLEEENR	K	S	0.997	70.8	25	62.6	3.49	0	2	2	0	2	1714.86	2148.41	492493	168	182	TRUE
G1	B-cell receptor-associated protein 31 OS=Homo sapiens GN=BCAP31 PE=1 SV=3	P51572	LQAAVDGPMDKKEE	K	-	0.997	53.2	25	49.6	0.00877	0	1	0	0	2	1546.74	1515.63	19111.5	233	246	TRUE
G1	Beta-actin-like protein 2 OS=Homo sapiens GN=ACTBL2 PE=1 SV=2	Q562R1	DLTDYLMK	R	I	0.997	55.6	25	33.1	1.01	0	20	0	0	2	998.486	2704.01	11048800	185	192	FALSE	P68032,P63261,P60709,P63267
G1	Beta-actin-like protein 2 OS=Homo sapiens GN=ACTBL2 PE=1 SV=2	Q562R1	HQGVMVGMGQK	R	D	0.997	65.8	25	57	2.77	0	20	1	0	2	1171.57	1432.46	1051900	41	51	FALSE	P68032,P63261,P60709,P63267
G1	Beta-actin-like protein 2 OS=Homo sapiens GN=ACTBL2 PE=1 SV=2	Q562R1	IIAPPERK	K	Y	0.987	39.8	25	23.2	-0.362	0	2	0	0	2	923.567	1215.84	81795.9	330	337	FALSE	P68032,P63261,P60709,P63267
G1	Beta-actin-like protein 2 OS=Homo sapiens GN=ACTBL2 PE=1 SV=2	Q562R1	KYSVWIGGSILASLSTFQQMWISK	R	Q	0.997	37.4	25	36.3	1.17	0	0	6	0	2	2730.43	4568.34	178103	337	360	FALSE	P68032,P63261,P60709,P63267
G1	Beta-actin-like protein 2 OS=Homo sapiens GN=ACTBL2 PE=1 SV=2	Q562R1	SYELPDGQVITIGNER	R	F	0.997	116	25.4	99.2	5.25	0	137	4	0	2	1790.89	3328.34	31099400	240	255	FALSE	P68032,P63261,P60709,P63267,A5A3E0
G1	Beta-actin-like protein 2 OS=Homo sapiens GN=ACTBL2 PE=1 SV=2	Q562R1	TTGIVMDSGDGVTH	R	I	0.997	0	0	0	4.05	0	2	0	0	1	1389.63	1727.59	125184	149	162	FALSE	P63261,P60709,A5A3E0
G1	Beta-actin-like protein 2 OS=Homo sapiens GN=ACTBL2 PE=1 SV=2	Q562R1	VAPDEHPILLTEAPLNPK	R	I	0.948	33.9	25	0.44	0	0	0	1	0	2	1954.06	2293.39	244280	97	114	TRUE
G1	Beta-catenin-like protein 1 OS=Homo sapiens GN=CTNNBL1 PE=1 SV=1	Q8WYA6	FVDILGLR	K	T	0.987	66.6	25	36	0.357	0	2	0	0	2	932.557	3057.64	127563	373	380	TRUE
G1	Beta-catenin-like protein 1 OS=Homo sapiens GN=CTNNBL1 PE=1 SV=1	Q8WYA6	GEGLQLMNLMLR	K	E	0.997	55	25.5	38.1	1.66	0	2	0	0	2	1374.72	3655.14	96425.9	333	344	TRUE
G1	BH3-interacting domain death agonist OS=Homo sapiens GN=BID PE=1 SV=1	P55957	ELDALGHELPVLAPQWEGYDELQTDGNR	R	S	0.997	58	25	50.5	3.1	0	0	2	0	2	3165.51	3554.04	28640.2	36	63	TRUE
G1	BH3-interacting domain death agonist OS=Homo sapiens GN=BID PE=1 SV=1	P55957	IEADSESQEDIIR	R	N	0.997	94.5	25	75.5	4.17	0	2	0	0	2	1504.71	1824.25	79796.2	72	84	TRUE
G1	Bifunctional 3'-phosphoadenosine 5'-phosphosulfate synthase 2 OS=Homo sapiens GN=PAPSS2 PE=1 SV=2	O95340	GFTGIDSDYEKPETPER	K	V	0.991	28.9	25	28.4	0.0506	0	0	1	0	2	1940.89	2014.7	72814.8	174	190	TRUE
G1	Bifunctional 3'-phosphoadenosine 5'-phosphosulfate synthase 2 OS=Homo sapiens GN=PAPSS2 PE=1 SV=2	O95340	LDLQWVQVLSEGWATPLK	K	G	0.997	64.4	25	55.5	5.82	0	1	0	0	2	2083.12	4366.75	8980	252	269	TRUE
G1	Bifunctional 3'-phosphoadenosine 5'-phosphosulfate synthase 2 OS=Homo sapiens GN=PAPSS2 PE=1 SV=2	O95340	LFADAGLVCITSFISPFAK	K	D	0.997	33.1	25	27	1.64	0	2	0	0	2	2057.08	4331.95	8228.48	109	127	TRUE
G1	Bifunctional coenzyme A synthase OS=Homo sapiens GN=COASY PE=1 SV=4	Q13057	ILTDIMWPIIAK	K	L	0.997	66.9	25	49.2	2.37	0	3	0	0	2	1413.82	3732.99	247923	439	450	TRUE
G1	Bifunctional coenzyme A synthase OS=Homo sapiens GN=COASY PE=1 SV=4	Q13057	SGLLVLTTPLASLAPR	R	L	0.997	64.2	25	64.2	2.08	0	2	0	0	2	1608.97	3688.39	131243	6	21	TRUE
G1	Bifunctional glutamate/proline--tRNA ligase OS=Homo sapiens GN=EPRS PE=1 SV=5	P07814	AIQGGTSHHLGQNFSK	R	M	0.997	43.6	25.2	39.4	3.42	0	2	0	0	2	1681.84	1471.51	14118	1235	1250	TRUE
G1	Bifunctional glutamate/proline--tRNA ligase OS=Homo sapiens GN=EPRS PE=1 SV=5	P07814	AYVDDTPAEQMK	K	A	0.997	50.2	25	35.5	2.77	0	2	0	0	2	1367.61	1700.86	56765.4	289	300	TRUE
G1	Bifunctional glutamate/proline--tRNA ligase OS=Homo sapiens GN=EPRS PE=1 SV=5	P07814	DQDLEPGAPSMGAK	R	S	0.997	46	25	40.1	0.921	0	5	0	0	2	1415.65	1391.8	105129	1464	1477	TRUE
G1	Bifunctional glutamate/proline--tRNA ligase OS=Homo sapiens GN=EPRS PE=1 SV=5	P07814	EYIPGQPPLSQSSDSSPTR	K	N	0.997	48.2	25	41.2	2.7	0	1	0	0	2	2045.98	2053.2	22088.6	871	889	TRUE
G1	Bifunctional glutamate/proline--tRNA ligase OS=Homo sapiens GN=EPRS PE=1 SV=5	P07814	FAGGDYTTTIEAFISASGR	K	A	0.997	84.6	25	84.6	2.82	0	5	0	0	2	1963.94	3859.17	30867.4	1216	1234	TRUE
G1	Bifunctional glutamate/proline--tRNA ligase OS=Homo sapiens GN=EPRS PE=1 SV=5	P07814	GSQFGQSCCLR	K	A	0.997	34.3	25	23.1	3.28	0	2	0	0	2	1299.56	1649.34	42157.2	329	339	TRUE
G1	Bifunctional glutamate/proline--tRNA ligase OS=Homo sapiens GN=EPRS PE=1 SV=5	P07814	INEAVECLLSLK	K	A	0.997	68.6	25.3	49.3	2.1	0	4	0	0	2	1388.75	3302.72	175879	850	861	TRUE
G1	Bifunctional glutamate/proline--tRNA ligase OS=Homo sapiens GN=EPRS PE=1 SV=5	P07814	IVQIPFCGEIDCEDWIK	K	K	0.997	30.6	25	16.8	3.59	0	1	0	0	2	2122	3568.73	15525.8	1442	1458	TRUE
G1	Bifunctional glutamate/proline--tRNA ligase OS=Homo sapiens GN=EPRS PE=1 SV=5	P07814	KVIDPVAPR	K	Y	0.997	36.7	25	34.1	0.77	0	1	0	0	2	994.605	1451.6	12421.2	498	506	TRUE
G1	Bifunctional glutamate/proline--tRNA ligase OS=Homo sapiens GN=EPRS PE=1 SV=5	P07814	LGVENCYFPMFVSQSALEK	K	E	0.997	49.3	25	46.7	2.22	0	2	0	0	2	2219.05	3608.12	15196.7	1071	1089	TRUE
G1	Bifunctional glutamate/proline--tRNA ligase OS=Homo sapiens GN=EPRS PE=1 SV=5	P07814	LNLNNTVLSK	R	R	0.992	31.6	25	25.1	-0.279	0	2	0	0	2	1115.64	2150.83	150917	426	435	TRUE
G1	Bifunctional glutamate/proline--tRNA ligase OS=Homo sapiens GN=EPRS PE=1 SV=5	P07814	LNQWCNVVR	K	W	0.997	39.2	25	23.8	-0.477	0	3	0	0	2	1188.59	2155.89	247354	1144	1152	TRUE
G1	Bifunctional glutamate/proline--tRNA ligase OS=Homo sapiens GN=EPRS PE=1 SV=5	P07814	LSSCDSFTSTINELNHCLSLR	K	T	0.997	25.8	25	23.7	1.24	0	0	1	0	2	2454.14	3551.85	19213.6	89	109	TRUE
G1	Bifunctional glutamate/proline--tRNA ligase OS=Homo sapiens GN=EPRS PE=1 SV=5	P07814	MFEIVFEDPKIPGEK	K	Q	0.997	30.6	25	25.4	0.796	0	0	2	0	2	1778.9	3266.92	87762.1	1251	1265	TRUE
G1	Bifunctional glutamate/proline--tRNA ligase OS=Homo sapiens GN=EPRS PE=1 SV=5	P07814	NPEVGLKPVWYSPK	K	V	0.995	30.6	25	15.5	1.18	0	1	1	0	2	1613.87	2515.12	99601.5	536	549	TRUE
G1	Bifunctional glutamate/proline--tRNA ligase OS=Homo sapiens GN=EPRS PE=1 SV=5	P07814	NQGGGLSSSGAGEGQGPK	K	K	0.997	57.4	25	50.3	4.37	0	2	0	0	2	1587.74	1174.14	10391.8	992	1009	TRUE
G1	Bifunctional glutamate/proline--tRNA ligase OS=Homo sapiens GN=EPRS PE=1 SV=5	P07814	NSEPAGLETPEAK	R	V	0.997	41.4	25	29.8	0.585	0	2	0	0	2	1342.65	1524.36	34835.6	890	902	TRUE
G1	Bifunctional glutamate/proline--tRNA ligase OS=Homo sapiens GN=EPRS PE=1 SV=5	P07814	QFAYQNSWGLTTR	K	T	0.997	68.5	25	39.9	2.28	0	2	0	0	2	1571.76	2702.81	66233.6	1266	1278	TRUE
G1	Bifunctional glutamate/proline--tRNA ligase OS=Homo sapiens GN=EPRS PE=1 SV=5	P07814	RWFGFLEAQQAFQSVGTK	K	W	0.997	51.2	25	45.5	0.328	0	0	2	0	2	2100.07	3605.45	30949	149	166	TRUE
G1	Bifunctional glutamate/proline--tRNA ligase OS=Homo sapiens GN=EPRS PE=1 SV=5	P07814	SLIGVEYKPVSATGAEDKDKK	K	K	0.996	35	25	24.3	-0.699	0	0	1	0	2	2235.19	1965.13	30739.4	944	964	TRUE
G1	Bifunctional glutamate/proline--tRNA ligase OS=Homo sapiens GN=EPRS PE=1 SV=5	P07814	SLYDEVAAQGEVVR	K	K	0.997	46.9	25.3	34.9	3.02	0	2	0	0	2	1535.77	2558.45	197873	825	838	TRUE
G1	Bifunctional glutamate/proline--tRNA ligase OS=Homo sapiens GN=EPRS PE=1 SV=5	P07814	WFGFLEAQQAFQSVGTK	R	W	0.997	90.2	25	83.8	3.74	0	9	0	0	2	1943.97	3842.74	111582	150	166	TRUE
G1	Bifunctional glutamate/proline--tRNA ligase OS=Homo sapiens GN=EPRS PE=1 SV=5	P07814	YNVYPTYDFACPIVDSIEGVTHALR	K	T	0.993	33	25	22.9	-0.38	0	0	1	0	2	2900.39	4357.19	2927.49	371	395	TRUE
G1	Bifunctional protein NCOAT OS=Homo sapiens GN=MGEA5 PE=1 SV=2	O60502	EIPVESIEEVSK	K	I	0.977	31.3	25.8	19.8	-0.204	0	2	0	0	2	1358.7	2326.54	144738	258	269	TRUE
G1	Bifunctional protein NCOAT OS=Homo sapiens GN=MGEA5 PE=1 SV=2	O60502	LALTEWLQEFGVPHQYSSR	K	Q	0.997	32.4	25	24.9	0.886	0	0	1	0	2	2261.14	3976.17	6369.34	382	400	TRUE
G1	Bifunctional protein NCOAT OS=Homo sapiens GN=MGEA5 PE=1 SV=2	O60502	LLPIDGANDLFFQPPPLTPTSK	R	V	0.952	30.7	25	17.6	0	0	0	1	0	2	2381.28	3719.55	38922.6	692	713	TRUE
G1	Bifunctional purine biosynthesis protein PURH OS=Homo sapiens GN=ATIC PE=1 SV=3	P31939	AEISNAIDQYVTGTIGEDEDLIK	R	W	0.997	139	25	119	6.3	0	2	0	0	2	2494.22	3838.73	76249	485	507	TRUE
G1	Bifunctional purine biosynthesis protein PURH OS=Homo sapiens GN=ATIC PE=1 SV=3	P31939	AFTHTAQYDEAISDYFR	K	K	0.997	84.4	25	84.4	5.96	0	2	0	0	2	2034.92	2916.83	140403	178	194	TRUE
G1	Bifunctional purine biosynthesis protein PURH OS=Homo sapiens GN=ATIC PE=1 SV=3	P31939	ALFEEVPELLTEAEK	K	K	0.985	28	25.1	22.3	0.602	0	1	0	0	2	1717.89	3745.77	54797.7	510	524	TRUE
G1	Bifunctional purine biosynthesis protein PURH OS=Homo sapiens GN=ATIC PE=1 SV=3	P31939	ALFEEVPELLTEAEKK	K	E	0.997	49.1	25	32.3	0.854	0	2	0	0	2	1845.98	3549.84	213773	510	525	TRUE
G1	Bifunctional purine biosynthesis protein PURH OS=Homo sapiens GN=ATIC PE=1 SV=3	P31939	APGQLALFSVSDK	M	T	0.997	67.8	25.6	58.6	3.96	0	2	0	0	1	1332.72	2714.34	322884	2	14	TRUE
G1	Bifunctional purine biosynthesis protein PURH OS=Homo sapiens GN=ATIC PE=1 SV=3	P31939	EVSDGIIAPGYEEEALTILSK	R	K	0.997	79.2	25	74.7	3.66	0	2	0	0	2	2234.14	3720.76	153506	336	356	TRUE
G1	Bifunctional purine biosynthesis protein PURH OS=Homo sapiens GN=ATIC PE=1 SV=3	P31939	HVSPAGAAVGIPLSEDEAK	K	V	0.997	104	25.1	91.9	6.8	0	2	0	0	2	1847.95	2090.19	166353	267	285	TRUE
G1	Bifunctional purine biosynthesis protein PURH OS=Homo sapiens GN=ATIC PE=1 SV=3	P31939	LPITVLNGAPGFINLCDALNAWQLVK	K	E	0.997	40	25	38.5	1.11	0	0	3	0	2	2837.54	4588.34	46578.3	226	251	TRUE
G1	Bifunctional purine biosynthesis protein PURH OS=Homo sapiens GN=ATIC PE=1 SV=3	P31939	MSSFGDFVALSDVCDVPTAK	R	I	0.997	78.6	25	70.1	3.77	0	1	0	0	2	2145.98	3395.14	96325.8	312	331	TRUE
G1	Bifunctional purine biosynthesis protein PURH OS=Homo sapiens GN=ATIC PE=1 SV=3	P31939	NGQVIGIGAGQQSR	K	I	0.997	54.4	25	37.7	4	0	2	0	0	2	1384.73	1636.44	89117	438	451	TRUE
G1	Bifunctional purine biosynthesis protein PURH OS=Homo sapiens GN=ATIC PE=1 SV=3	P31939	NLTALGLNLVASGGTAK	R	A	0.997	82.3	25	79.5	4.6	0	2	0	0	2	1599.91	3054.46	332811	23	39	TRUE
G1	Bifunctional purine biosynthesis protein PURH OS=Homo sapiens GN=ATIC PE=1 SV=3	P31939	SLFSNVVTK	K	N	0.997	30.3	25	21.2	1.31	0	6	0	0	2	994.557	2309.4	995906	398	406	TRUE
G1	Bifunctional purine biosynthesis protein PURH OS=Homo sapiens GN=ATIC PE=1 SV=3	P31939	TGLVEFAR	K	N	0.997	48.9	25	41.6	0.959	0	2	0	0	2	892.489	2072.74	391413	15	22	TRUE
G1	Bifunctional purine biosynthesis protein PURH OS=Homo sapiens GN=ATIC PE=1 SV=3	P31939	TLHPAVHAGILAR	K	N	0.98	27.9	25	25	-0.447	0	0	1	0	2	1355.79	1781.29	376259	67	79	TRUE
G1	Bifunctional purine biosynthesis protein PURH OS=Homo sapiens GN=ATIC PE=1 SV=3	P31939	TVASPGVTVEEAVEQIDIGGVTLLR	K	A	0.997	106	25	93.4	4	0	2	2	0	2	2553.38	4235.65	98509.5	109	133	TRUE
G1	Bifunctional purine biosynthesis protein PURH OS=Homo sapiens GN=ATIC PE=1 SV=3	P31939	VVACNLYPFVK	R	T	0.997	45.6	25.1	26.2	0.959	0	2	0	0	2	1309.7	2624.71	159740	98	108	TRUE
G1	Bifunctional purine biosynthesis protein PURH OS=Homo sapiens GN=ATIC PE=1 SV=3	P31939	YGMNPHQTPAQLYTLQPK	R	L	0.997	60	25	50.5	1.85	0	0	2	0	2	2087.04	2346.9	336791	208	225	TRUE
G1	Biliverdin reductase A OS=Homo sapiens GN=BLVRA PE=1 SV=2	P53004	FGFPAFSGISR	R	L	0.997	64	25	53.2	3.2	0	2	0	0	2	1185.61	3112.25	152948	162	172	TRUE
G1	Biliverdin reductase A OS=Homo sapiens GN=BLVRA PE=1 SV=2	P53004	FGVVVVGVGR	K	A	0.997	54	25	38	1	0	2	0	0	2	988.594	2328.68	251768	9	18	TRUE
G1	Biliverdin reductase A OS=Homo sapiens GN=BLVRA PE=1 SV=2	P53004	HVLVEYPMTLSLAAAQELWELAEQK	K	G	0.997	38.7	25	31	-0.301	0	0	1	0	2	2869.48	4587.35	12855.2	93	117	TRUE
G1	Biliverdin reductase A OS=Homo sapiens GN=BLVRA PE=1 SV=2	P53004	NPHPSSAFLNLIGFVSR	R	R	0.997	36.9	25	29.1	-0.556	0	0	2	0	2	1855.98	3794.34	132876	29	45	TRUE
G1	Biliverdin reductase A OS=Homo sapiens GN=BLVRA PE=1 SV=2	P53004	SPLSWIEEK	K	G	0.997	38.4	25.8	20	1.8	0	1	0	0	2	1088.56	2822.3	106659	211	219	TRUE
G1	Biliverdin reductase A OS=Homo sapiens GN=BLVRA PE=1 SV=2	P53004	VLHEEHVELLMEEFAFLKK	K	E	0.997	52.8	25	52.8	0.745	0	0	0	1	2	2341.23	3593.87	110674	120	138	TRUE
G1	Brain acid soluble protein 1 OS=Homo sapiens GN=BASP1 PE=1 SV=2	P80723	AAEAAAAPAESAAPAAGEEPSKEEGEPK	K	K	0.997	62	25	52.1	2.52	0	0	2	0	2	2636.23	1519.64	42650.6	122	149	TRUE
G1	Brain acid soluble protein 1 OS=Homo sapiens GN=BASP1 PE=1 SV=2	P80723	AEPPKAPEQEQAAPGPAAGGEAPK	K	A	0.997	50.3	25.2	41.7	2.11	0	0	3	0	2	2298.14	1462.29	99372.3	98	121	TRUE
G1	Brain acid soluble protein 1 OS=Homo sapiens GN=BASP1 PE=1 SV=2	P80723	ESEPQAAAEPAEAK	K	E	0.997	36.4	25	30.7	2.59	0	2	0	0	2	1427.66	1261.28	10717.7	39	52	TRUE
G1	Brain acid soluble protein 1 OS=Homo sapiens GN=BASP1 PE=1 SV=2	P80723	ETPAATEAPSSTPK	K	A	0.984	35.1	25	16.2	0.357	0	1	0	0	2	1386.67	1217.93	3220.9	185	198	TRUE
G1	BRCA2 and CDKN1A-interacting protein OS=Homo sapiens GN=BCCIP PE=1 SV=1	Q9P287	AALMFANAEEEFFYEK	K	A	0.997	31.7	25	21.8	1.25	0	1	0	0	2	1909.87	3558.76	107360	244	259	TRUE
G1	BRCA2 and CDKN1A-interacting protein OS=Homo sapiens GN=BCCIP PE=1 SV=1	Q9P287	APVNTAELTDLLIQQNHIGSVIK	K	Q	0.997	71.8	25	62.5	3.55	0	0	6	0	2	2474.36	3519.13	1357920	85	107	TRUE
G1	BRCA2 and CDKN1A-interacting protein OS=Homo sapiens GN=BCCIP PE=1 SV=1	Q9P287	FLNDTTKPVGLLLSER	K	F	0.995	32.4	25	26	-0.114	0	0	1	0	2	1803	2815.14	163691	168	183	TRUE
G1	BRCA2 and CDKN1A-interacting protein OS=Homo sapiens GN=BCCIP PE=1 SV=1	Q9P287	LLQQLFLK	K	A	0.987	38.6	25	27.4	0.0177	0	2	0	0	2	1002.63	2856.24	192834	77	84	TRUE
G1	BRI3-binding protein OS=Homo sapiens GN=BRI3BP PE=1 SV=1	Q8WY22	SSPSGPSNPSNPSVEEK	R	L	0.997	58.5	25	54.1	2.47	0	2	0	0	2	1699.78	1274.61	10791	207	223	TRUE
G1	BRI3-binding protein OS=Homo sapiens GN=BRI3BP PE=1 SV=1	Q8WY22	TVNTFSQSVSSLFGEDNVR	R	A	0.997	80.6	25	75	4.19	0	1	2	0	2	2087	3408.5	77420.9	49	67	TRUE
G1	BRO1 domain-containing protein BROX OS=Homo sapiens GN=BROX PE=1 SV=1	Q5VW32	IPTEAPQLELK	K	A	0.997	47.2	25	40.1	0.0915	0	2	0	0	2	1238.7	2198.23	194778	335	345	TRUE
G1	BRO1 domain-containing protein BROX OS=Homo sapiens GN=BROX PE=1 SV=1	Q5VW32	NAADSYFSLLQGFINSLDESTQESK	K	L	0.997	88.2	25	86.9	6.17	0	1	0	0	2	2764.29	4801.44	7645.72	59	83	TRUE
G1	Bystin OS=Homo sapiens GN=BYSL PE=1 SV=3	Q13895	QQQEELEAEHGTGDKPAAPR	R	E	0.997	35.8	25	33.8	0.959	0	0	1	0	2	2191.04	1387.9	12857.3	64	83	TRUE
G1	Bystin OS=Homo sapiens GN=BYSL PE=1 SV=3	Q13895	VLDALVFHFLGFR	R	T	0.997	39.8	25	31.5	0	0	0	2	0	2	1533.86	4183.63	43634.1	356	368	TRUE
G1	C-1-tetrahydrofolate synthase, cytoplasmic OS=Homo sapiens GN=MTHFD1 PE=1 SV=3	P11586	AAQAPSSFQLLYDLK	R	L	0.997	50.6	25	47.5	3.42	0	2	0	0	2	1651.87	3335.35	129376	805	819	TRUE
G1	C-1-tetrahydrofolate synthase, cytoplasmic OS=Homo sapiens GN=MTHFD1 PE=1 SV=3	P11586	ASFITPVPGGVGPMTVAMLMQSTVESAK	R	R	0.988	27.9	25	23.1	-0.851	0	0	1	0	2	2806.42	4400.34	22353	265	292	TRUE
G1	C-1-tetrahydrofolate synthase, cytoplasmic OS=Homo sapiens GN=MTHFD1 PE=1 SV=3	P11586	GALALAQAVQR	K	A	0.997	74	25	54.3	1.77	0	3	0	0	2	1097.64	2167.42	401254	794	804	TRUE
G1	C-1-tetrahydrofolate synthase, cytoplasmic OS=Homo sapiens GN=MTHFD1 PE=1 SV=3	P11586	GDLNDCFIPCTPK	R	G	0.964	28.2	25	18.3	0.155	0	1	0	0	2	1536.68	2403.69	82940.4	138	150	TRUE
G1	C-1-tetrahydrofolate synthase, cytoplasmic OS=Homo sapiens GN=MTHFD1 PE=1 SV=3	P11586	GVPTGFILPIR	K	D	0.994	30	25	16.8	2.07	0	2	0	0	2	1169.7	3142.94	263235	879	889	TRUE
G1	C-1-tetrahydrofolate synthase, cytoplasmic OS=Homo sapiens GN=MTHFD1 PE=1 SV=3	P11586	KVVGDVAYDEAKER	R	A	0.997	34.9	25	29.3	1.46	0	0	2	0	2	1578.81	1532.41	65796.9	251	264	TRUE
G1	C-1-tetrahydrofolate synthase, cytoplasmic OS=Homo sapiens GN=MTHFD1 PE=1 SV=3	P11586	LDIDPETITWQR	R	V	0.997	44.3	25.8	37.3	2.31	0	2	0	0	2	1486.75	2941.76	175406	521	532	TRUE
G1	C-1-tetrahydrofolate synthase, cytoplasmic OS=Homo sapiens GN=MTHFD1 PE=1 SV=3	P11586	STTTIGLVQALGAHLYQNVFACVR	K	Q	0.997	65.5	25	59.5	3.12	0	0	5	0	2	2619.37	4476.85	65093	387	410	TRUE
G1	C-1-tetrahydrofolate synthase, cytoplasmic OS=Homo sapiens GN=MTHFD1 PE=1 SV=3	P11586	TDPTTLTDEEINR	K	F	0.997	68.2	25	48.1	1.52	0	7	0	0	2	1504.71	1906.52	384945	505	517	TRUE
G1	C-1-tetrahydrofolate synthase, cytoplasmic OS=Homo sapiens GN=MTHFD1 PE=1 SV=3	P11586	TDTESELDLISR	K	L	0.997	56.7	25	44.4	0.301	0	2	0	0	2	1378.67	2398.76	233184	761	772	TRUE
G1	C-1-tetrahydrofolate synthase, cytoplasmic OS=Homo sapiens GN=MTHFD1 PE=1 SV=3	P11586	TPVPSDIDISR	K	S	0.997	35.8	25	31	0.102	0	2	0	0	2	1199.63	1980.9	191686	314	324	TRUE
G1	C-1-tetrahydrofolate synthase, cytoplasmic OS=Homo sapiens GN=MTHFD1 PE=1 SV=3	P11586	VLLSALER	K	L	0.987	33.6	25	19.2	0.31	0	1	0	0	2	900.551	2296.96	90818.3	355	362	TRUE
G1	C-1-tetrahydrofolate synthase, cytoplasmic OS=Homo sapiens GN=MTHFD1 PE=1 SV=3	P11586	YVVVTGITPTPLGEGK	K	S	0.997	75.9	25	57.8	2.06	0	4	0	0	2	1630.91	2530.71	618608	371	386	TRUE
G1	CAAX prenyl protease 1 homolog OS=Homo sapiens GN=ZMPSTE24 PE=1 SV=2	O75844	DIQEDSGMEPR	K	N	0.997	25.3	25	25.3	1.57	0	2	0	0	2	1276.55	1559.22	59650.1	293	303	TRUE
G1	CAAX prenyl protease 1 homolog OS=Homo sapiens GN=ZMPSTE24 PE=1 SV=2	O75844	IVLFDTLLEEYSVLNK	R	D	0.997	95.5	25	87.7	4.66	0	4	0	0	2	1896.04	4343.82	31002.4	277	292	TRUE
G1	CAD protein OS=Homo sapiens GN=CAD PE=1 SV=3	P27708	AAFALGGLGSGFASNR	R	E	0.997	44.8	25.3	32.5	1.08	0	1	0	0	2	1495.77	2951.08	7969.58	556	571	TRUE
G1	CAD protein OS=Homo sapiens GN=CAD PE=1 SV=3	P27708	CGSRPPPGFPGLETMLPLLLTAVSEGR	K	L	0.993	34.6	25	25.7	0.678	0	0	2	0	2	2852.48	4637.06	8932.88	1696	1722	TRUE
G1	CAD protein OS=Homo sapiens GN=CAD PE=1 SV=3	P27708	ELSDLESAR	R	Q	0.992	33.8	25.2	22	0	0	1	0	0	2	1019.5	1661.51	33658.7	1067	1075	TRUE
G1	CAD protein OS=Homo sapiens GN=CAD PE=1 SV=3	P27708	FGSTQEYEACFGQFILTPH	R	I	0.997	0	0	0	4.23	0	1	0	0	1	2232.01	3614.69	5748.27	2152	2170	TRUE
G1	CAD protein OS=Homo sapiens GN=CAD PE=1 SV=3	P27708	FLSSAAAVSK	R	E	0.977	32.1	25	17	0.26	0	1	0	0	2	980.541	1577.5	31616	1110	1119	TRUE
G1	CAD protein OS=Homo sapiens GN=CAD PE=1 SV=3	P27708	IIAHAQLLEQHR	R	G	0.997	44.8	25	34.9	-0.0792	0	0	1	0	2	1428.81	1753.91	84488.8	843	854	TRUE
G1	CAD protein OS=Homo sapiens GN=CAD PE=1 SV=3	P27708	LALGIPLPELR	K	N	0.997	29.7	25	29.7	1.57	0	2	0	0	2	1191.75	3421.89	55682.2	709	719	TRUE
G1	CAD protein OS=Homo sapiens GN=CAD PE=1 SV=3	P27708	LCPPGIPTPGSGLPPPR	R	K	0.988	25	25	16	1.25	0	1	0	0	2	1712.92	2463.63	39731.7	378	394	TRUE
G1	CAD protein OS=Homo sapiens GN=CAD PE=1 SV=3	P27708	LFVEALGQIGPAPPLK	K	V	0.997	29.8	25	29.8	0.602	0	1	0	0	2	1649.96	3282.18	63534.8	1435	1450	TRUE
G1	CAD protein OS=Homo sapiens GN=CAD PE=1 SV=3	P27708	LGGAVLSFSEATSSVQK	R	G	0.997	69.2	25	57.6	3.77	0	2	0	0	2	1680.88	2676.86	102279	1987	2003	TRUE
G1	CAD protein OS=Homo sapiens GN=CAD PE=1 SV=3	P27708	LGYPVLVR	R	A	0.997	35.1	25	29.3	1.35	0	2	0	0	2	916.562	2365.85	133867	548	555	TRUE
G1	CAD protein OS=Homo sapiens GN=CAD PE=1 SV=3	P27708	LSLDDLLQR	R	L	0.997	55	25.4	26	0.31	0	4	0	0	2	1072.6	3166.62	249838	1723	1731	TRUE
G1	CAD protein OS=Homo sapiens GN=CAD PE=1 SV=3	P27708	MALLATVLGRF	R	-	0.997	37.6	25	34.7	1.52	0	1	0	0	2	1191.69	4159.19	11087.2	2215	2225	TRUE
G1	CAD protein OS=Homo sapiens GN=CAD PE=1 SV=3	P27708	NSVTGGTAAFEPSVDYCVVK	R	I	0.997	97.9	25	90.2	5.33	0	2	0	0	2	2100.99	2615.59	80545.8	720	739	TRUE
G1	CAD protein OS=Homo sapiens GN=CAD PE=1 SV=3	P27708	QIALAVLSTELAVR	K	K	0.997	0	0	0	4.8	0	2	0	0	2	1466.86	4385.34	11713	875	888	TRUE
G1	CAD protein OS=Homo sapiens GN=CAD PE=1 SV=3	P27708	SVGEVMGIGR	K	S	0.997	37.6	25.1	27.7	0.268	0	2	0	0	2	1004.52	2032.99	144887	761	770	TRUE
G1	CAD protein OS=Homo sapiens GN=CAD PE=1 SV=3	P27708	TLGVDLVALATR	K	V	0.997	72.3	25	59.5	3.14	0	4	0	0	2	1228.73	3316.43	142938	1229	1240	TRUE
G1	CAD protein OS=Homo sapiens GN=CAD PE=1 SV=3	P27708	TPHVLVLGSGVYR	R	I	0.997	38.3	25	31.8	2.05	0	0	2	0	2	1397.79	2404.83	113197	932	944	TRUE
G1	CAD protein OS=Homo sapiens GN=CAD PE=1 SV=3	P27708	TSSSFAAAMAR	R	L	0.997	48.7	25	35.8	1.52	0	1	0	0	2	1099.52	1909.93	40344.4	1976	1986	TRUE
G1	CAD protein OS=Homo sapiens GN=CAD PE=1 SV=3	P27708	VIMGEEVEPVGLMTGSGVVGVK	R	V	0.997	125	25	110	5.08	0	2	0	0	2	2187.14	3189.54	42293.1	1241	1262	TRUE
G1	CAD protein OS=Homo sapiens GN=CAD PE=1 SV=3	P27708	VLGTSPEAIDSAENR	R	F	0.997	91.5	25	84.9	5.39	0	3	0	0	2	1558.77	1878.05	111784	1034	1048	TRUE
G1	CAD protein OS=Homo sapiens GN=CAD PE=1 SV=3	P27708	VPQFSFSR	K	L	0.997	39.3	25	33.1	1.17	0	2	0	0	2	967.5	2312.78	277526	1263	1270	TRUE
G1	CAD protein OS=Homo sapiens GN=CAD PE=1 SV=3	P27708	VTAVDWHFEEAVDGECPPQR	K	S	0.997	40.1	25	34.1	0.252	0	0	1	0	2	2342.05	2764.49	33806.6	1359	1378	TRUE
G1	Calcium-binding mitochondrial carrier protein Aralar2 OS=Homo sapiens GN=SLC25A13 PE=1 SV=2	Q9UJS0	FGLGSVAGAVGATAVYPIDLVK	R	T	0.997	108	25	104	4.26	0	2	0	0	2	2105.16	3783.2	172742	332	353	TRUE
G1	Calcium-binding mitochondrial carrier protein Aralar2 OS=Homo sapiens GN=SLC25A13 PE=1 SV=2	Q9UJS0	SSPQFGVTLLTYELLQR	R	W	0.997	101	25	83.2	2.96	0	1	0	0	2	1952.05	4036.27	10967.8	589	605	TRUE
G1	Calcium-binding mitochondrial carrier protein Aralar2 OS=Homo sapiens GN=SLC25A13 PE=1 SV=2	Q9UJS0	YEGFFGLYR	R	G	0.997	47.3	25	41.2	1.48	0	2	0	0	2	1151.55	3137.08	173518	384	392	FALSE	O75746
G1	Calcium-binding mitochondrial carrier protein SCaMC-1 OS=Homo sapiens GN=SLC25A24 PE=1 SV=2	Q6NUK1	DYFLFNPVTDIEEIIR	R	F	0.997	81.3	25	65.5	4.77	0	3	0	0	2	1984.01	4547.66	86928.4	149	164	TRUE
G1	Calcium-binding mitochondrial carrier protein SCaMC-1 OS=Homo sapiens GN=SLC25A24 PE=1 SV=2	Q6NUK1	VDWNEWRDYFLFNPVTDIEEIIR	T	F	0.965	0	0	0	2.46	0	1	0	0	1	2969.45	4563.72	10874.3	142	164	TRUE
G1	Calcium-binding mitochondrial carrier protein SCaMC-1 OS=Homo sapiens GN=SLC25A24 PE=1 SV=2	Q6NUK1	VLPAVGISYVVYENMK	K	Q	0.997	81.9	25	69.5	5.41	0	2	0	0	2	1781.95	3700.88	111399	454	469	TRUE
G1	Calcyclin-binding protein OS=Homo sapiens GN=CACYBP PE=1 SV=2	Q9HB71	AELLDNEKPAAVVAPITTGYTVK	K	I	0.997	39	25	34.5	1.89	0	0	4	0	2	2400.3	2650.96	611454	52	74	TRUE
G1	Calcyclin-binding protein OS=Homo sapiens GN=CACYBP PE=1 SV=2	Q9HB71	EKPSYDTETDPSEGLMNVLK	K	K	0.992	21.5	25	17.8	1.64	0	0	2	0	2	2253.06	2796.09	185813	177	196	TRUE
G1	Calcyclin-binding protein OS=Homo sapiens GN=CACYBP PE=1 SV=2	Q9HB71	ISNYGWDQSDK	K	F	0.997	55.8	25	36.2	2.62	0	2	0	0	2	1312.58	1854.92	159493	75	85	TRUE
G1	Calcyclin-binding protein OS=Homo sapiens GN=CACYBP PE=1 SV=2	Q9HB71	ISNYGWDQSDKFVK	K	I	0.997	52.8	25	29.6	3.48	0	2	0	0	2	1686.81	2286.39	254172	75	88	TRUE
G1	Calcyclin-binding protein OS=Homo sapiens GN=CACYBP PE=1 SV=2	Q9HB71	IYEDGDDDMKR	K	T	0.997	30.7	25	27.1	1.92	0	1	0	0	2	1356.57	1301.47	3711.57	198	208	TRUE
G1	Calcyclin-binding protein OS=Homo sapiens GN=CACYBP PE=1 SV=2	Q9HB71	KAELLDNEKPAAVVAPITTGYTVK	K	I	0.997	62.3	25	52.3	2.82	0	0	2	0	2	2528.4	2481.48	235334	51	74	TRUE
G1	Calcyclin-binding protein OS=Homo sapiens GN=CACYBP PE=1 SV=2	Q9HB71	KIYEDGDDDMKR	K	T	0.997	39.5	25	29.1	0.167	0	0	2	0	2	1484.67	1288.97	26322.5	197	208	TRUE
G1	Calcyclin-binding protein OS=Homo sapiens GN=CACYBP PE=1 SV=2	Q9HB71	SFDLLVK	R	N	0.988	42.3	25	20.6	1.16	0	4	0	0	2	821.477	2515.64	382332	112	118	TRUE
G1	Calcyclin-binding protein OS=Homo sapiens GN=CACYBP PE=1 SV=2	Q9HB71	SYSMIVNNLLKPISVEGSSK	K	K	0.997	50.2	25	44	3.24	0	1	2	0	2	2166.15	3401.44	316416	124	143	TRUE
G1	Calcyclin-binding protein OS=Homo sapiens GN=CACYBP PE=1 SV=2	Q9HB71	TDTVLILCR	K	K	0.997	52.5	25.6	10.1	0.538	0	2	0	0	2	1090.59	2295.78	483997	147	155	TRUE
G1	Calcyclin-binding protein OS=Homo sapiens GN=CACYBP PE=1 SV=2	Q9HB71	WDYLTQVEK	R	E	0.997	37.7	25	26.2	0.886	0	2	0	0	2	1181.58	2445.08	423745	163	171	TRUE
G1	Calmodulin OS=Homo sapiens GN=CALM1 PE=1 SV=2	P62158	EADIDGDGQVNYEEFVQMMTAK	R	-	0.997	80.2	25	78.7	5.74	0	1	1	0	2	2490.08	3711.15	80448	128	149	TRUE
G1	Calmodulin OS=Homo sapiens GN=CALM1 PE=1 SV=2	P62158	EAFSLFDKDGDGTITTK	K	E	0.997	88.6	25	80.6	3.7	0	2	2	0	2	1844.89	2615.67	516892	15	31	TRUE
G1	Calmodulin OS=Homo sapiens GN=CALM1 PE=1 SV=2	P62158	VFDKDGNGYISAAELR	R	H	0.997	40	25	31.2	2.24	0	2	4	0	2	1754.87	2354.27	486652	92	107	TRUE
G1	Calnexin OS=Homo sapiens GN=CANX PE=1 SV=2	P27824	AEEDEILNR	K	S	0.997	46.4	25	28.6	0.721	0	2	0	0	2	1088.52	1677.19	151172	574	582	TRUE
G1	Calnexin OS=Homo sapiens GN=CANX PE=1 SV=2	P27824	APVPTGEVYFADSFDR	K	G	0.997	92.5	25	88.8	6.47	0	7	0	0	2	1770.83	2932.73	1190380	62	77	TRUE
G1	Calnexin OS=Homo sapiens GN=CANX PE=1 SV=2	P27824	CESAPGCGVWQRPVIDNPNYK	R	G	0.997	31.7	25	29.3	1.12	0	0	2	0	2	2447.12	2339.02	235089	360	380	TRUE
G1	Calnexin OS=Homo sapiens GN=CANX PE=1 SV=2	P27824	GTLSGWILSK	R	A	0.997	51.6	25	17.5	1.34	0	2	0	0	2	1061.6	2867.69	933761	78	87	TRUE
G1	Calnexin OS=Homo sapiens GN=CANX PE=1 SV=2	P27824	IPDPEAVKPDDWDEDAPAK	K	I	0.997	31.6	25	25.8	2.04	0	0	2	0	2	2107.98	2289.97	198892	293	311	TRUE
G1	Calnexin OS=Homo sapiens GN=CANX PE=1 SV=2	P27824	IPNPDFFEDLEPFR	K	M	0.997	86.8	25	68.9	3.2	0	6	0	0	2	1735.83	3810.92	287326	402	415	TRUE
G1	Calnexin OS=Homo sapiens GN=CANX PE=1 SV=2	P27824	IVDDWANDGWGLK	R	K	0.997	74.7	25	69.7	1.92	0	5	0	0	2	1488.71	3002.38	560572	446	458	TRUE
G1	Calnexin OS=Homo sapiens GN=CANX PE=1 SV=2	P27824	IVDDWANDGWGLKK	R	A	0.997	39.5	25.1	12.8	1.1	0	2	0	0	2	1616.81	2609.71	265205	446	459	TRUE
G1	Calnexin OS=Homo sapiens GN=CANX PE=1 SV=2	P27824	KIPNPDFFEDLEPFR	R	M	0.997	85.9	25.4	71.8	2.96	0	4	6	0	2	1863.93	3599.93	1856220	401	415	TRUE
G1	Calnexin OS=Homo sapiens GN=CANX PE=1 SV=2	P27824	KPEDWDERPK	R	I	0.982	28.1	25	22.6	-0.23	0	1	0	0	2	1299.63	1346.68	7170.77	283	292	TRUE
G1	Calnexin OS=Homo sapiens GN=CANX PE=1 SV=2	P27824	QKSDAEEDGGTVSQEEEDRKPK	K	A	0.97	0	0	0	2.48	0	0	1	0	2	2445.1	1395.39	8844.61	552	573	TRUE
G1	Calnexin OS=Homo sapiens GN=CANX PE=1 SV=2	P27824	TPELNLDQFHDK	K	T	0.974	28.6	25	20	0.481	0	1	1	0	2	1456.71	2276.43	325471	171	182	TRUE
G1	Calnexin OS=Homo sapiens GN=CANX PE=1 SV=2	P27824	TPELNLDQFHDKTPY	K	T	0.99	0	0	0	3.21	0	1	1	0	1	1817.87	2589.28	528517	171	185	TRUE
G1	Calnexin OS=Homo sapiens GN=CANX PE=1 SV=2	P27824	WKPPMIDNPSYQGIWKPR	K	K	0.995	29.6	25.1	29.6	0	0	0	0	1	2	2229.13	2755.59	184765	383	400	TRUE
G1	Calpain small subunit 1 OS=Homo sapiens GN=CAPNS1 PE=1 SV=1	P04632	GGGGGGGGGGGLGGGLGNVLGGL	K	I	0.995	0	0	0	3.6	0	0	1	0	1	1653.83	2549.73	161886	10	32	TRUE
G1	Calpain small subunit 1 OS=Homo sapiens GN=CAPNS1 PE=1 SV=1	P04632	ILGGVISAISEAAAQYNPEPPPPR	R	T	0.997	53	25	52.1	5.34	0	0	2	1	2	2447.29	3882.66	166191	61	84	TRUE
G1	Calpain small subunit 1 OS=Homo sapiens GN=CAPNS1 PE=1 SV=1	P04632	LGFEEFK	K	Y	0.988	37.9	25	24.1	0.854	0	1	0	0	2	869.44	2346.3	102343	159	165	TRUE
G1	Calpain small subunit 1 OS=Homo sapiens GN=CAPNS1 PE=1 SV=1	P04632	SMVAVMDSDTTGK	R	L	0.997	49.5	25	41.6	2.77	0	2	0	0	2	1341.6	1904.68	118567	146	158	TRUE
G1	Calpain small subunit 1 OS=Homo sapiens GN=CAPNS1 PE=1 SV=1	P04632	TDGFGIDTCR	K	S	0.997	40.7	25	34.7	1	0	2	0	0	2	1141.49	1858.7	290392	136	145	TRUE
G1	Calpain small subunit 1 OS=Homo sapiens GN=CAPNS1 PE=1 SV=1	P04632	THYSNIEANESEEVR	R	Q	0.997	100	25	92.4	5.05	0	2	3	0	2	1777.8	1607.55	235709	85	99	TRUE
G1	Calpain-2 catalytic subunit OS=Homo sapiens GN=CAPN2 PE=1 SV=6	P17655	DGELLFVHSAEGSEFWSALLEK	K	A	0.997	50.7	25	42.8	1.44	0	0	2	0	2	2464.2	4094.46	70453.1	162	183	TRUE
G1	Calpain-2 catalytic subunit OS=Homo sapiens GN=CAPN2 PE=1 SV=6	P17655	FADDQLIIDFDNFVR	R	C	0.997	43	25	42.6	0.959	0	2	0	0	2	1827.89	4235.05	33364	650	664	TRUE
G1	Calpain-2 catalytic subunit OS=Homo sapiens GN=CAPN2 PE=1 SV=6	P17655	KADYQAVDDEIEANLEEFDISEDDIDDGFRR	K	L	0.997	44.3	25	32.8	0	0	0	0	1	2	3632.62	3880.4	29187.1	506	536	TRUE
G1	Calpain-2 catalytic subunit OS=Homo sapiens GN=CAPN2 PE=1 SV=6	P17655	LEICNLTPDTLTSDTYK	R	K	0.997	59.9	25	49	1.42	0	1	0	0	2	1983.96	2868.89	50736.7	338	354	TRUE
G1	Calpain-2 catalytic subunit OS=Homo sapiens GN=CAPN2 PE=1 SV=6	P17655	LFAQLAGEDAEISAFELQTILR	R	R	0.997	91.6	25	91.6	5.37	0	1	1	0	2	2435.28	4473.01	13310.9	537	558	TRUE
G1	Calpain-2 catalytic subunit OS=Homo sapiens GN=CAPN2 PE=1 SV=6	P17655	NPWGEVEWTGR	R	W	0.997	47.2	25	39.2	2.17	0	2	0	0	2	1330.62	2648.83	127751	286	296	TRUE
G1	Calpain-2 catalytic subunit OS=Homo sapiens GN=CAPN2 PE=1 SV=6	P17655	NYPNTFWMNPQYLIK	R	L	0.997	47.2	25	35.6	0.347	0	1	0	0	2	1928.94	3644.49	39508.6	376	390	TRUE
G1	Calponin-2 OS=Homo sapiens GN=CNN2 PE=1 SV=4	Q99439	AGQCVIGLQMGTNK	K	C	0.995	25.1	25	16.5	2.13	0	1	0	0	2	1476.73	2207.55	12999.7	161	174	TRUE
G1	Calponin-2 OS=Homo sapiens GN=CNN2 PE=1 SV=4	Q99439	GPSYGLSAEVK	K	N	0.997	37.3	25.2	27.5	2.19	0	8	0	0	2	1107.57	1851.91	456091	9	19	FALSE	Q15417
G1	Calponin-2 OS=Homo sapiens GN=CNN2 PE=1 SV=4	Q99439	SMQNWHQLENLSNFIK	R	A	0.994	34.4	25	26.2	0	0	0	2	0	2	1988.96	3385.95	106511	78	93	TRUE
G1	Calponin-2 OS=Homo sapiens GN=CNN2 PE=1 SV=4	Q99439	TWIEGLTGLSIGPDFQK	R	G	0.997	102	25	89.5	6.28	0	5	0	0	2	1861.97	3675.88	223933	36	52	TRUE
G1	Calponin-3 OS=Homo sapiens GN=CNN3 PE=1 SV=1	Q15417	AGQSVIGLQMGTNK	K	C	0.997	40.8	25.6	27.6	2.09	0	2	0	0	2	1403.73	2146.45	33646.4	159	172	TRUE
G1	Calponin-3 OS=Homo sapiens GN=CNN3 PE=1 SV=1	Q15417	DGIILCELINK	K	L	0.997	36.6	25.3	20.5	1.06	0	3	0	0	2	1287.7	3237.84	226630	54	64	TRUE
G1	Calponin-3 OS=Homo sapiens GN=CNN3 PE=1 SV=1	Q15417	GPSYGLSAEVK	K	N	0.997	37.3	25.2	27.5	2.19	0	8	0	0	2	1107.57	1851.91	456091	7	17	FALSE	Q99439
G1	Calreticulin OS=Homo sapiens GN=CALR PE=1 SV=1	P27797	CKDDEFTHLYTLIVRPDNTYEVK	R	I	0.997	41.7	25	39.4	0.959	0	0	0	3	2	2856.39	3236.97	1375410	163	185	TRUE
G1	Calreticulin OS=Homo sapiens GN=CALR PE=1 SV=1	P27797	EQFLDGDGWTSR	K	W	0.997	69.3	25	51.8	2.05	0	4	0	0	2	1410.63	2427.52	747587	25	36	TRUE
G1	Calreticulin OS=Homo sapiens GN=CALR PE=1 SV=1	P27797	FYALSASFEPFSNK	R	G	0.997	108	25	101	3.72	0	2	0	0	2	1607.77	3206.07	658863	74	87	TRUE
G1	Calreticulin OS=Homo sapiens GN=CALR PE=1 SV=1	P27797	FYGDEEKDKGLQTSQDAR	K	F	0.997	81.2	25	72.8	4.24	0	2	4	0	2	2086.97	1595.1	350585	56	73	TRUE
G1	Calreticulin OS=Homo sapiens GN=CALR PE=1 SV=1	P27797	GTWIHPEIDNPEYSPDPSIYAYDNFGVLGLDLWQVK	K	S	0.997	39.6	25	35	1.46	0	0	1	0	2	4148.99	4347.24	1633.26	287	322	TRUE
G1	Calreticulin OS=Homo sapiens GN=CALR PE=1 SV=1	P27797	HEQNIDCGGGYVK	K	L	0.997	51.3	25	41.8	1.89	0	2	0	0	2	1476.65	1432.06	41037.6	99	111	TRUE
G1	Calreticulin OS=Homo sapiens GN=CALR PE=1 SV=1	P27797	IDDPTDSKPEDWDKPEHIPDPDAK	K	K	0.995	33.4	25	30.5	0.42	0	0	0	3	2	2760.26	2110.59	902076	225	248	TRUE
G1	Calreticulin OS=Homo sapiens GN=CALR PE=1 SV=1	P27797	IDNSQVESGSLEDDWDFLPPK	K	K	0.997	115	25	107	7.77	0	3	0	0	2	2391.1	3256.45	141963	186	206	TRUE
G1	Calreticulin OS=Homo sapiens GN=CALR PE=1 SV=1	P27797	IDNSQVESGSLEDDWDFLPPKK	K	I	0.997	61.4	25	46.6	2.49	0	0	7	0	2	2519.19	3014.17	931310	186	207	TRUE
G1	Calreticulin OS=Homo sapiens GN=CALR PE=1 SV=1	P27797	IKDPDASKPEDWDER	K	A	0.997	82	25	67.6	4.01	0	2	0	0	2	1800.84	1677.17	96711.1	208	222	TRUE
G1	Calreticulin OS=Homo sapiens GN=CALR PE=1 SV=1	P27797	KPEDWDEEMDGEWEPPVIQNPEYK	K	G	0.997	46.6	25	40.5	1.41	0	0	2	0	2	2960.29	3069.12	162718	249	272	TRUE
G1	Calreticulin OS=Homo sapiens GN=CALR PE=1 SV=1	P27797	KVHVIFNYK	K	G	0.946	31.4	25	17	0.432	0	1	0	0	2	1147.66	1846.18	161391	143	151	TRUE
G1	Calreticulin OS=Homo sapiens GN=CALR PE=1 SV=1	P27797	SGTIFDNFLITNDEAYAEEFGNETWGVTK	K	A	0.997	90.1	25	80.6	4.52	0	2	4	0	2	3268.5	4215.01	86221.2	323	351	TRUE
G1	Calumenin OS=Homo sapiens GN=CALU PE=1 SV=2	O43852	IDGDKDGFVTVDELKDWIK	K	F	0.997	41.9	25.2	34.4	0.0862	0	0	2	0	2	2193.11	3387.86	341601	80	98	TRUE
G1	Calumenin OS=Homo sapiens GN=CALU PE=1 SV=2	O43852	LTKEEIVDKYDLFVGSQATDFGEALVR	K	H	0.962	24.8	25	20.2	0	0	0	0	1	2	3043.56	3586.02	131510	285	311	TRUE
G1	cAMP-dependent protein kinase catalytic subunit beta OS=Homo sapiens GN=PRKACB PE=1 SV=2	P22694	DNSNLYMVMEYVPGGEMFSHLR	K	R	0.988	26.9	25	26.9	0.114	0	0	2	0	2	2589.16	4052.05	55285.7	113	134	FALSE	P17612
G1	cAMP-dependent protein kinase catalytic subunit beta OS=Homo sapiens GN=PRKACB PE=1 SV=2	P22694	ILQAVNFPFLVR	R	L	0.997	46.7	25	40.9	0.921	0	1	0	0	2	1416.84	3618.21	37114.4	95	106	TRUE
G1	cAMP-dependent protein kinase type I-alpha regulatory subunit OS=Homo sapiens GN=PRKAR1A PE=1 SV=1	P10644	LGPSDYFGEIALLMNRPR	R	A	0.996	38.3	25.1	31.9	0	0	0	1	0	2	2049.06	3932.21	110223	318	335	TRUE
G1	cAMP-dependent protein kinase type I-alpha regulatory subunit OS=Homo sapiens GN=PRKAR1A PE=1 SV=1	P10644	MESGSTAASEEAR	-	S	0.997	0	0	0	4.05	0	2	0	0	2	1367.57	1512.65	52760.1	1	13	TRUE
G1	Caprin-1 OS=Homo sapiens GN=CAPRIN1 PE=1 SV=2	Q14444	TVLELQYVLDKLGDDEVR	K	T	0.972	29.8	25	25.5	0	0	0	1	0	2	2105.11	3827.29	26256.6	148	165	TRUE
G1	Caprin-1 OS=Homo sapiens GN=CAPRIN1 PE=1 SV=2	Q14444	YQEVTNNLEFAK	K	E	0.997	53.7	25	37.4	2.74	0	2	0	0	2	1455.71	2155.41	171404	99	110	TRUE
G1	Carbonyl reductase [NADPH] 1 OS=Homo sapiens GN=CBR1 PE=1 SV=3	P16152	DVCTELLPLIKPQGR	R	V	0.997	71.8	25	60.8	2.28	0	2	0	0	2	1738.95	3040.24	147470	120	134	TRUE
G1	Carbonyl reductase [NADPH] 1 OS=Homo sapiens GN=CBR1 PE=1 SV=3	P16152	EGWPSSAYGVTK	K	I	0.997	42.2	25	25.3	0.268	0	4	0	0	2	1281.61	2106.53	354644	187	198	TRUE
G1	Carbonyl reductase [NADPH] 1 OS=Homo sapiens GN=CBR1 PE=1 SV=3	P16152	EYGGLDVLVNNAGIAFK	K	V	0.997	90.6	25	74.2	2.52	0	2	0	0	2	1779.93	3496.41	117010	80	96	TRUE
G1	Carbonyl reductase [NADPH] 1 OS=Homo sapiens GN=CBR1 PE=1 SV=3	P16152	FHQLDIDDLQSIR	R	A	0.997	71.7	25	56.4	2.32	0	2	2	0	2	1599.81	2771.61	429778	59	71	FALSE	O75828
G1	Carbonyl reductase [NADPH] 1 OS=Homo sapiens GN=CBR1 PE=1 SV=3	P16152	GQAAVQQLQAEGLSPR	R	F	0.997	84.1	25	76.6	4.06	0	2	0	0	2	1652.87	2115.06	423281	43	58	FALSE	O75828
G1	Carbonyl reductase [NADPH] 1 OS=Homo sapiens GN=CBR1 PE=1 SV=3	P16152	IGVTVLSR	K	I	0.987	74.8	25	0	0.377	0	2	0	0	2	844.525	1865.26	190522	199	206	TRUE
G1	Carbonyl reductase [NADPH] 1 OS=Homo sapiens GN=CBR1 PE=1 SV=3	P16152	SETITEEELVGLMNK	R	F	0.997	81.8	25	70.2	2.28	0	2	0	0	2	1692.84	3198.85	201205	160	174	TRUE
G1	Carbonyl reductase [NADPH] 1 OS=Homo sapiens GN=CBR1 PE=1 SV=3	P16152	SPEEGAETPVYLALLPPDAEGPHGQFVSEK	K	R	0.997	91.2	25	71.4	4.77	0	0	2	0	2	3164.54	3265.85	212950	243	272	TRUE
G1	Carbonyl reductase [NADPH] 1 OS=Homo sapiens GN=CBR1 PE=1 SV=3	P16152	VVNVSSIMSVR	R	A	0.997	56.8	25.1	43.3	0.721	0	2	0	0	2	1190.66	2555.8	423569	135	145	TRUE
G1	Carbonyl reductase [NADPH] 3 OS=Homo sapiens GN=CBR3 PE=1 SV=3	O75828	FHQLDIDDLQSIR	R	A	0.997	71.7	25	56.4	2.32	0	2	2	0	2	1599.81	2771.61	429778	59	71	FALSE	P16152
G1	Carbonyl reductase [NADPH] 3 OS=Homo sapiens GN=CBR3 PE=1 SV=3	O75828	GQAAVQQLQAEGLSPR	R	F	0.997	84.1	25	76.6	4.06	0	2	0	0	2	1652.87	2115.06	423281	43	58	FALSE	P16152
G1	Carbonyl reductase [NADPH] 3 OS=Homo sapiens GN=CBR3 PE=1 SV=3	O75828	LGVTVLSR	K	I	0.987	74.8	25	0	0.377	0	2	0	0	2	844.525	1865.26	190522	199	206	TRUE
G1	Casein kinase I isoform alpha OS=Homo sapiens GN=CSNK1A1 PE=1 SV=2	P48729	DYNVLVMDLLGPSLEDLFN	K	F	0.959	0	0	0	2.36	0	1	0	0	1	2167.06	3626.13	63184.6	84	102	TRUE
G1	Casein kinase I isoform alpha OS=Homo sapiens GN=CSNK1A1 PE=1 SV=2	P48729	LFLIDFGLAK	K	K	0.976	34.6	25	25.6	0.409	0	2	0	0	2	1136.67	3714.05	72990.2	153	162	TRUE
G1	Casein kinase II subunit alpha OS=Homo sapiens GN=CSNK2A1 PE=1 SV=1	P68400	FYMYEILK	R	A	0.976	23.6	25.3	0	1.42	0	1	0	0	2	1106.56	3081.91	72187.2	135	142	FALSE	P19784
G1	Casein kinase II subunit alpha OS=Homo sapiens GN=CSNK2A1 PE=1 SV=1	P68400	GGPNIITLADIVKDPVSR	R	T	0.997	41.6	25	37.9	0.149	0	0	2	0	2	1865.05	3320.27	211820	90	107	TRUE
G1	Casein kinase II subunit alpha OS=Homo sapiens GN=CSNK2A1 PE=1 SV=1	P68400	LIDWGLAEFYHPGQEYNVR	R	V	0.997	35.9	25	30.4	1.25	0	0	4	0	2	2307.12	3493.37	451049	173	191	TRUE
G1	Casein kinase II subunit alpha OS=Homo sapiens GN=CSNK2A1 PE=1 SV=1	P68400	QLYQTLTDYDIR	K	F	0.997	55	25	39.7	1.77	0	2	0	0	2	1528.76	2721.22	269859	123	134	TRUE
G1	Casein kinase II subunit alpha OS=Homo sapiens GN=CSNK2A1 PE=1 SV=1	P68400	TPALVFEHVNNTDFK	R	Q	0.997	77.6	25	69.2	4.36	0	2	0	0	2	1731.87	2547.12	202033	108	122	TRUE
G1	Casein kinase II subunit alpha OS=Homo sapiens GN=CSNK2A1 PE=1 SV=1	P68400	VLGTEDLYDYIDKYNIELDPR	K	F	0.997	49.8	25	38.5	2.4	0	0	4	0	2	2544.25	3679.89	469440	248	268	TRUE
G1	Casein kinase II subunit alpha' OS=Homo sapiens GN=CSNK2A2 PE=1 SV=1	P19784	FYMYELLK	R	A	0.976	23.6	25.3	0	1.42	0	1	0	0	2	1106.56	3081.91	72187.2	136	143	FALSE	P68400
G1	Casein kinase II subunit alpha' OS=Homo sapiens GN=CSNK2A2 PE=1 SV=1	P19784	LIDWGLAEFYHPAQEYNVR	R	V	0.997	35.8	25	33	0.602	0	0	3	0	2	2321.14	3492.5	230997	174	192	TRUE
G1	Casein kinase II subunit alpha' OS=Homo sapiens GN=CSNK2A2 PE=1 SV=1	P19784	TPALVFEYINNTDFK	K	Q	0.997	78.4	25.4	71.8	5.09	0	2	0	0	2	1771.89	3519.58	133897	109	123	TRUE
G1	Casein kinase II subunit alpha' OS=Homo sapiens GN=CSNK2A2 PE=1 SV=1	P19784	VLGTEELYGYLK	K	K	0.997	43.5	25	35.8	0.921	0	2	0	0	2	1384.74	2991.4	207948	249	260	TRUE
G1	Casein kinase II subunit beta OS=Homo sapiens GN=CSNK2B PE=1 SV=1	P67870	GNEFFCEVDEDYIQDKFNLTGLNEQVPHYR	R	Q	0.997	55.8	25	53.4	2.17	0	0	0	2	2	3676.67	3651.9	164445	18	47	TRUE
G1	Casein kinase II subunit beta OS=Homo sapiens GN=CSNK2B PE=1 SV=1	P67870	IHPMAYQLQLQAASNFK	K	S	0.997	40.3	25	38.8	1.62	0	0	2	0	2	1960.01	2791.86	107326	192	208	TRUE
G1	Casein kinase II subunit beta OS=Homo sapiens GN=CSNK2B PE=1 SV=1	P67870	RPANQFVPR	K	L	0.997	39.4	25	26.4	0.284	0	2	0	0	2	1084.6	1462.9	68760.9	178	186	TRUE
G1	Casein kinase II subunit beta OS=Homo sapiens GN=CSNK2B PE=1 SV=1	P67870	YQQGDFGYCPR	K	V	0.997	54	25	54	4.54	0	4	0	0	2	1390.58	1900.85	306636	101	111	TRUE
G1	Catechol O-methyltransferase OS=Homo sapiens GN=COMT PE=1 SV=2	P21964	GTVLLADNVICPGAPDFLAHVR	K	G	0.997	78.9	25	71.9	2.17	0	0	2	0	2	2335.22	3398.89	207353	213	234	TRUE
G1	Catechol O-methyltransferase OS=Homo sapiens GN=COMT PE=1 SV=2	P21964	KYDVDTLDMVFLDHWK	K	D	0.959	25.3	25	20.2	-0.322	0	0	2	0	2	2024.98	3604.73	103016	179	194	TRUE
G1	Catenin alpha-1 OS=Homo sapiens GN=CTNNA1 PE=1 SV=1	P35221	AEVQNLGGELVVSGVDSAMSLIQAAK	K	N	0.996	33.4	25	25.6	0	0	0	1	0	2	2586.34	4559.79	6889.13	798	823	TRUE
G1	Catenin alpha-1 OS=Homo sapiens GN=CTNNA1 PE=1 SV=1	P35221	AHVLAASVEQATENFLEK	K	G	0.997	31.8	25	31.8	0	0	0	1	0	2	1957	3388	49144.6	58	75	TRUE
G1	Catenin alpha-1 OS=Homo sapiens GN=CTNNA1 PE=1 SV=1	P35221	ALKPEVDKLNIMAAK	K	R	0.997	36.6	25	31.9	0.0706	0	0	3	0	2	1640.94	2284.27	123252	179	193	TRUE
G1	Catenin alpha-1 OS=Homo sapiens GN=CTNNA1 PE=1 SV=1	P35221	ESQFLKEELVAAVEDVRK	K	Q	0.997	40.8	25	35.2	-0.415	0	0	1	0	2	2090.11	3350.82	15018.5	82	99	TRUE
G1	Catenin alpha-1 OS=Homo sapiens GN=CTNNA1 PE=1 SV=1	P35221	IAEQVASFQEEK	K	S	0.997	71.1	25	59.4	1.4	0	6	0	0	2	1378.68	1835.14	369761	684	695	TRUE
G1	Catenin alpha-1 OS=Homo sapiens GN=CTNNA1 PE=1 SV=1	P35221	LIEVANLACSISNNEEGVK	K	L	0.997	94.6	25.2	81.2	5	0	2	0	0	2	2060.03	3002.95	94001.4	430	448	TRUE
G1	Catenin alpha-1 OS=Homo sapiens GN=CTNNA1 PE=1 SV=1	P35221	NAGNEQDLGIQYK	R	A	0.997	56.9	25	42.5	2.8	0	2	0	0	2	1449.7	1847.68	83836.7	166	178	TRUE
G1	Catenin alpha-1 OS=Homo sapiens GN=CTNNA1 PE=1 SV=1	P35221	NVPILYTASQACLQHPDVAAYK	K	A	0.997	43	25	40.2	1.4	0	0	4	0	2	2459.24	2851.63	169428	217	238	TRUE
G1	Catenin alpha-1 OS=Homo sapiens GN=CTNNA1 PE=1 SV=1	P35221	QDLLAYLQR	K	I	0.997	69.1	25	51.2	0.62	0	3	0	0	2	1119.62	3044.39	131666	774	782	FALSE	P26232
G1	Catenin alpha-1 OS=Homo sapiens GN=CTNNA1 PE=1 SV=1	P35221	QIIVDPLSFSEER	K	F	0.997	49.9	25.6	46.3	3	0	2	0	0	2	1532.8	3083.19	161130	288	300	TRUE
G1	Catenin alpha-1 OS=Homo sapiens GN=CTNNA1 PE=1 SV=1	P35221	VKAEVQNLGGELVVSGVDSAMSLIQAAK	K	N	0.997	40.6	25	39	1.33	0	0	1	0	2	2813.51	4395.06	10307.7	796	823	TRUE
G1	Catenin beta-1 OS=Homo sapiens GN=CTNNB1 PE=1 SV=1	P35222	GLNTIPLFVQLLYSPIENIQR	R	V	0.967	25	25	21.4	0	0	1	0	0	2	2428.36	4688.11	1596.9	592	612	TRUE
G1	Catenin beta-1 OS=Homo sapiens GN=CTNNB1 PE=1 SV=1	P35222	LLNDEDQVVVNK	K	A	0.997	45.2	25	21.5	1.11	0	2	0	0	2	1385.73	1806.32	80156.1	159	170	TRUE
G1	Catenin beta-1 OS=Homo sapiens GN=CTNNB1 PE=1 SV=1	P35222	NEGVATYAAAVLFR	R	M	0.997	61.3	25	46.5	2.74	0	2	0	0	2	1481.77	3430.78	156844	648	661	TRUE
G1	Catenin beta-1 OS=Homo sapiens GN=CTNNB1 PE=1 SV=1	P35222	VAAGVLCELAQDKEAAEAIEAEGATAPLTELLHSR	R	N	0.997	64.2	25	51.3	3.04	0	0	0	2	2	3633.84	4026.73	63209	613	647	TRUE
G1	Cathepsin D OS=Homo sapiens GN=CTSD PE=1 SV=1	P07339	AIGAVPLIQGEYMIPCEK	K	V	0.997	42.6	25.2	36.2	1.59	0	2	0	0	2	1989.02	3153.3	117549	314	331	TRUE
G1	Cathepsin D OS=Homo sapiens GN=CTSD PE=1 SV=1	P07339	ISVNNVLPVFDNLMQQK	R	L	0.997	49.1	25	40.7	1.59	0	2	2	0	2	1959.04	3813.64	184670	206	222	TRUE
G1	Cathepsin D OS=Homo sapiens GN=CTSD PE=1 SV=1	P07339	LVDQNIFSFYLSR	K	D	0.997	70.5	25.7	61.7	2.64	0	2	0	0	2	1601.83	3702.73	227150	223	235	TRUE
G1	Cation-independent mannose-6-phosphate receptor OS=Homo sapiens GN=IGF2R PE=1 SV=3	P11717	AGFTAAYSEK	R	G	0.977	32.2	25	17.3	-1.04	0	1	0	0	2	1044.5	1682.94	39422.6	1536	1545	TRUE
G1	Cation-independent mannose-6-phosphate receptor OS=Homo sapiens GN=IGF2R PE=1 SV=3	P11717	ATLITFLCDR	R	D	0.997	52	25	44.1	1.66	0	2	0	0	2	1209.63	3250.89	119807	724	733	TRUE
G1	Cation-independent mannose-6-phosphate receptor OS=Homo sapiens GN=IGF2R PE=1 SV=3	P11717	DGAGNSFDLSSLSR	K	Y	0.997	63.6	25	56.6	1.96	0	2	0	0	2	1425.66	2532.18	84944.9	1373	1386	TRUE
G1	Cation-independent mannose-6-phosphate receptor OS=Homo sapiens GN=IGF2R PE=1 SV=3	P11717	ETSDCSYLFEWR	K	T	0.997	36.2	25	36.2	2.68	0	2	0	0	2	1592.67	3145.07	92847.8	1345	1356	TRUE
G1	Cation-independent mannose-6-phosphate receptor OS=Homo sapiens GN=IGF2R PE=1 SV=3	P11717	FLHQDIDSGQGIR	K	N	0.997	44.2	25	36.5	1.43	0	2	0	0	2	1485.74	1857.16	70894.7	1053	1065	TRUE
G1	Cation-independent mannose-6-phosphate receptor OS=Homo sapiens GN=IGF2R PE=1 SV=3	P11717	FVCNDDVYSGPLK	R	F	0.997	59.6	25	50.2	3.48	0	2	0	0	2	1513.7	2204.92	112356	1040	1052	TRUE
G1	Cation-independent mannose-6-phosphate receptor OS=Homo sapiens GN=IGF2R PE=1 SV=3	P11717	GTADAFIVR	K	F	0.997	43.5	25.3	25.9	2	0	2	0	0	2	949.51	2040.55	117895	1031	1039	TRUE
G1	Cation-independent mannose-6-phosphate receptor OS=Homo sapiens GN=IGF2R PE=1 SV=3	P11717	HAEPEQNWEAVDGSQTETEKK	R	H	0.997	38.2	25	34.6	2.07	0	0	2	0	2	2413.09	1761.08	61976.2	492	512	TRUE
G1	Cation-independent mannose-6-phosphate receptor OS=Homo sapiens GN=IGF2R PE=1 SV=3	P11717	KPWTAVDTSVDGR	R	K	0.997	49	25.7	40	1.34	0	1	0	0	2	1431.72	1896.01	30149.2	1104	1116	TRUE
G1	Cation-independent mannose-6-phosphate receptor OS=Homo sapiens GN=IGF2R PE=1 SV=3	P11717	SEGGLGGNWYAMDNSGEHVTWR	K	K	0.997	42.8	25	42.8	1.47	0	0	2	0	2	2423.05	2907.94	130702	786	807	TRUE
G1	Cation-independent mannose-6-phosphate receptor OS=Homo sapiens GN=IGF2R PE=1 SV=3	P11717	SFSLGDIYFK	K	L	0.997	43.1	25.9	20.3	1.32	0	2	0	0	2	1176.59	3325.89	94914.6	2147	2156	TRUE
G1	Cation-independent mannose-6-phosphate receptor OS=Homo sapiens GN=IGF2R PE=1 SV=3	P11717	STAIFFYCDR	R	G	0.997	53.2	25	46.5	1.05	0	2	0	0	2	1279.58	2714.6	85121.4	1326	1335	TRUE
G1	Cation-independent mannose-6-phosphate receptor OS=Homo sapiens GN=IGF2R PE=1 SV=3	P11717	TSGEGGCFYEFEWHTAAACVLSK	R	T	0.981	28.6	25	28.6	0	0	0	1	0	2	2607.13	3416.38	15239.9	599	621	TRUE
G1	Cation-independent mannose-6-phosphate receptor OS=Homo sapiens GN=IGF2R PE=1 SV=3	P11717	TYHSVGDSVLR	R	S	0.947	33.5	25.3	7.71	0.301	0	0	1	0	2	1233.62	1690.02	36104.9	92	102	TRUE
G1	Cation-independent mannose-6-phosphate receptor OS=Homo sapiens GN=IGF2R PE=1 SV=3	P11717	VPIDGPPIDIGR	K	V	0.997	48.7	25	36.8	2	0	2	0	0	2	1248.69	2414.38	147170	1715	1726	TRUE
G1	Cation-independent mannose-6-phosphate receptor OS=Homo sapiens GN=IGF2R PE=1 SV=3	P11717	YSDNWEAITGTGDPEHYLINVCK	R	S	0.997	55.8	25	51.8	3.8	0	0	2	0	2	2682.21	3290.27	85030.4	1387	1409	TRUE
G1	Cation-independent mannose-6-phosphate receptor OS=Homo sapiens GN=IGF2R PE=1 SV=3	P11717	YVDGDLCPDGIR	K	K	0.997	55.3	25	38.6	3.02	0	2	0	0	2	1379.63	2087.4	86096.2	1455	1466	TRUE
G1	Cation-independent mannose-6-phosphate receptor OS=Homo sapiens GN=IGF2R PE=1 SV=3	P11717	YVDQVLQLVYK	R	D	0.997	31.6	25	28.5	1.39	0	2	0	0	2	1367.76	3131.4	180045	1583	1593	TRUE
G1	CCR4-NOT transcription complex subunit 1 OS=Homo sapiens GN=CNOT1 PE=1 SV=2	A5YKK6	IVEPPENIQEK	R	I	0.997	44	25	35.7	0	0	1	0	0	2	1295.68	1685.71	23836.3	1088	1098	TRUE
G1	CCR4-NOT transcription complex subunit 1 OS=Homo sapiens GN=CNOT1 PE=1 SV=2	A5YKK6	SPVTFLSDLR	R	S	0.997	74.3	25	61.3	1.92	0	2	0	0	2	1134.62	3122.12	53965.1	2188	2197	TRUE
G1	CD44 antigen OS=Homo sapiens GN=CD44 PE=1 SV=3	P16070	ALSIGFETCR	K	Y	0.997	39.6	25	21.2	1.26	0	2	0	0	2	1153.57	2313.43	303001	69	78	TRUE
G1	CD44 antigen OS=Homo sapiens GN=CD44 PE=1 SV=3	P16070	LVINSGNGAVEDR	K	K	0.997	47.3	25	42.1	2.82	0	7	0	0	2	1343.69	1697.57	209980	682	694	TRUE
G1	CD44 antigen OS=Homo sapiens GN=CD44 PE=1 SV=3	P16070	YGFIEGHVVIPR	R	I	0.997	48.3	25.3	35.7	2.77	0	2	4	0	2	1386.75	2540.34	865177	79	90	TRUE
G1	CD59 glycoprotein OS=Homo sapiens GN=CD59 PE=1 SV=1	P13987	FEHCNFNDVTTR	K	L	0.997	68.2	25	50.5	3.89	0	2	2	0	2	1539.66	1782.25	522152	67	78	TRUE
G1	CD59 glycoprotein OS=Homo sapiens GN=CD59 PE=1 SV=1	P13987	LQCYNCPNPTADCK	S	T	0.994	0	0	0	3.55	0	3	0	0	1	1740.71	1577.21	31760.8	26	39	TRUE
G1	Cell division control protein 42 homolog OS=Homo sapiens GN=CDC42 PE=1 SV=2	P60953	NKQKPITPETAEKLAR	K	D	0.955	23.3	25	21.3	0	0	0	0	1	2	1824.03	1655.91	21482	132	147	TRUE
G1	Cell division control protein 42 homolog OS=Homo sapiens GN=CDC42 PE=1 SV=2	P60953	NVFDEAILAALEPPEPK	K	K	0.997	44.7	25	40.2	2.31	0	2	3	0	2	1852.97	4054.87	61255.6	167	183	TRUE
G1	Cell division control protein 42 homolog OS=Homo sapiens GN=CDC42 PE=1 SV=2	P60953	NVFDEAILAALEPPEPKK	K	S	0.997	29.9	25	29.9	2.42	0	1	0	0	2	1981.06	3851.02	4543.22	167	184	TRUE
G1	Cell division control protein 42 homolog OS=Homo sapiens GN=CDC42 PE=1 SV=2	P60953	WVPEITHHCPK	K	T	0.995	26	25	19.4	0.959	0	2	0	0	2	1403.69	1780.25	33563.5	97	107	TRUE
G1	Cell division control protein 42 homolog OS=Homo sapiens GN=CDC42 PE=1 SV=2	P60953	YVECSALTQK	K	G	0.997	50	25	32.7	1.3	0	3	0	0	2	1198.58	1612.97	56602.3	154	163	TRUE
G1	Cellular nucleic acid-binding protein OS=Homo sapiens GN=CNBP PE=1 SV=1	P62633	CGETGHVAINCSK	R	T	0.994	0	0	0	3.55	0	4	0	0	2	1415.6	1556.86	92057.4	140	152	TRUE
G1	Cellular nucleic acid-binding protein OS=Homo sapiens GN=CNBP PE=1 SV=1	P62633	CYSCGEFGHIQK	K	D	0.997	53	25	53	3.68	0	3	2	0	2	1485.63	1790.27	338080	119	130	TRUE
G1	Cellular nucleic acid-binding protein OS=Homo sapiens GN=CNBP PE=1 SV=1	P62633	DCDLQEDACYNCGR	K	G	0.997	98.8	25	93.8	4.51	0	2	0	0	2	1775.64	1713.52	51179.3	66	79	TRUE
G1	Cellular nucleic acid-binding protein OS=Homo sapiens GN=CNBP PE=1 SV=1	P62633	EQCCYNCGKPGHLAR	R	D	0.997	33.6	25	31.5	2.22	0	2	0	0	2	1849.79	1311.97	10557.2	95	109	TRUE
G1	Cellular nucleic acid-binding protein OS=Homo sapiens GN=CNBP PE=1 SV=1	P62633	GFQFVSSSLPDICYR	R	C	0.997	63.8	25	60.9	2.24	0	4	0	0	2	1775.84	3236.6	127823	42	56	TRUE
G1	Cellular nucleic acid-binding protein OS=Homo sapiens GN=CNBP PE=1 SV=1	P62633	TSEVNCYR	K	C	0.954	28.1	25	19.7	0	0	1	0	0	2	1028.45	1212.17	2175.02	153	160	TRUE
G1	Centrin-2 OS=Homo sapiens GN=CETN2 PE=1 SV=1	P41208	MNFGDFLTVMTQK	K	M	0.997	73.4	25	63.1	0.523	0	4	0	0	2	1531.73	3920.75	75547.3	84	96	TRUE
G1	Centrin-2 OS=Homo sapiens GN=CETN2 PE=1 SV=1	P41208	SNFKKANMASSSQRK	A	R	0.959	0	0	0	2.31	0	0	1	0	1	1683.86	2698.28	92069.8	3	17	TRUE
G1	Charged multivesicular body protein 4b OS=Homo sapiens GN=CHMP4B PE=1 SV=1	Q9H444	EALENANTNTEVLK	R	N	0.997	60.5	25.2	44.3	2.34	0	2	0	0	2	1545.78	1760.78	97829.7	94	107	TRUE
G1	Charged multivesicular body protein 4b OS=Homo sapiens GN=CHMP4B PE=1 SV=1	Q9H444	GGPTPQEAIQR	K	L	0.997	43.7	25	20.2	2.64	0	1	0	0	2	1153.6	1456.25	24332.1	18	28	TRUE
G1	Chloride intracellular channel protein 1 OS=Homo sapiens GN=CLIC1 PE=1 SV=4	O00299	EEFASTCPDDEEIELAYEQVAK	R	A	0.997	105	25	96.8	7.6	0	2	2	0	2	2573.12	3208.97	434766	217	238	TRUE
G1	Chloride intracellular channel protein 1 OS=Homo sapiens GN=CLIC1 PE=1 SV=4	O00299	FLDGNELTLADCNLLPK	K	L	0.997	111	25	88.4	2.8	0	4	0	0	2	1932.97	3307.99	259488	167	183	TRUE
G1	Chloride intracellular channel protein 1 OS=Homo sapiens GN=CLIC1 PE=1 SV=4	O00299	GVTFNVTTVDTK	K	R	0.997	82.4	25	64.4	2.19	0	2	0	0	2	1281.67	2156.12	752834	38	49	TRUE
G1	Chloride intracellular channel protein 1 OS=Homo sapiens GN=CLIC1 PE=1 SV=4	O00299	IGNCPFSQR	K	L	0.997	46.7	25	31.2	0.495	0	1	0	0	2	1078.51	1569.67	81389.5	21	29	FALSE	Q9Y696
G1	Chloride intracellular channel protein 1 OS=Homo sapiens GN=CLIC1 PE=1 SV=4	O00299	KFLDGNELTLADCNLLPK	R	L	0.997	87.2	25	67.2	1.42	0	2	0	0	2	2061.07	3137.52	131837	166	183	TRUE
G1	Chloride intracellular channel protein 1 OS=Homo sapiens GN=CLIC1 PE=1 SV=4	O00299	LAALNPESNTAGLDIFAK	K	F	0.997	90.6	25.1	81.1	6.66	0	7	1	0	2	1844.98	3124.85	826158	96	113	TRUE
G1	Chloride intracellular channel protein 1 OS=Homo sapiens GN=CLIC1 PE=1 SV=4	O00299	LFMVLWLK	R	G	0.987	57.2	25	42	0.0969	0	6	0	0	2	1065.62	3726.76	211178	30	37	TRUE
G1	Chloride intracellular channel protein 1 OS=Homo sapiens GN=CLIC1 PE=1 SV=4	O00299	LHIVQVVCK	K	K	0.997	35	25	25.8	1.48	0	2	0	0	2	1095.63	1811.06	443273	184	192	TRUE
G1	Chloride intracellular channel protein 1 OS=Homo sapiens GN=CLIC1 PE=1 SV=4	O00299	NSNPALNDNLEK	K	G	0.997	73.3	25	64.6	3.85	0	5	0	0	2	1328.64	1578.81	287825	120	131	TRUE
G1	Chloride intracellular channel protein 1 OS=Homo sapiens GN=CLIC1 PE=1 SV=4	O00299	VLDNYLTSPLPEEVDETSAEDEGVSQR	K	K	0.997	113	25	101	8.21	0	2	4	0	2	2992.39	2952.44	434068	139	165	TRUE
G1	Chloride intracellular channel protein 1 OS=Homo sapiens GN=CLIC1 PE=1 SV=4	O00299	YLSNAYAR	R	E	0.971	32.2	25	18.6	0	0	1	0	0	2	957.479	1487.5	51366.7	209	216	TRUE
G1	Chloride intracellular channel protein 4 OS=Homo sapiens GN=CLIC4 PE=1 SV=4	Q9Y696	AGSDGESIGNCPFSQR	K	L	0.997	85.4	25	85	3	0	2	0	0	2	1681.72	1851.32	116572	25	40	TRUE
G1	Chloride intracellular channel protein 4 OS=Homo sapiens GN=CLIC4 PE=1 SV=4	Q9Y696	FLDGNEMTLADCNLLPK	K	L	0.997	100	25	74.7	3.27	0	2	0	0	2	1950.93	3211.57	95060.7	178	194	TRUE
G1	Chloride intracellular channel protein 4 OS=Homo sapiens GN=CLIC4 PE=1 SV=4	Q9Y696	GVVFSVTTVDLK	K	R	0.997	68.5	25	58.9	2.46	0	6	0	0	2	1264.71	2823.34	690259	49	60	TRUE
G1	Chloride intracellular channel protein 4 OS=Homo sapiens GN=CLIC4 PE=1 SV=4	Q9Y696	HPESNTAGMDIFAK	K	F	0.997	56	25	32.5	2.72	0	2	0	0	2	1517.71	2147.81	364520	111	124	TRUE
G1	Chloride intracellular channel protein 4 OS=Homo sapiens GN=CLIC4 PE=1 SV=4	Q9Y696	IGNCPFSQR	S	L	0.997	46.7	25	31.2	0.495	0	1	0	0	1	1078.51	1569.67	81389.5	32	40	FALSE	O00299
G1	Chloride intracellular channel protein 4 OS=Homo sapiens GN=CLIC4 PE=1 SV=4	Q9Y696	KPADLQNLAPGTHPPFITFNSEVK	R	T	0.997	41.5	25	40.9	1.92	0	0	2	0	2	2621.37	2864.12	172738	62	85	TRUE
G1	Chloride intracellular channel protein 4 OS=Homo sapiens GN=CLIC4 PE=1 SV=4	Q9Y696	LFMILWLK	R	G	0.987	44.9	25	25.8	0.347	0	4	0	0	2	1079.63	3948.71	117854	41	48	TRUE
G1	Chloride intracellular channel protein 4 OS=Homo sapiens GN=CLIC4 PE=1 SV=4	Q9Y696	NSRPEANEALER	K	G	0.997	41.4	25	33	0.678	0	2	0	0	2	1385.68	1277.88	12068.7	131	142	TRUE
G1	Chromobox protein homolog 1 OS=Homo sapiens GN=CBX1 PE=1 SV=1	P83916	IIGATDSSGELMFLMK	R	W	0.997	91.9	25.6	78.5	3.09	0	8	0	0	2	1712.86	3416.64	308689	122	137	FALSE	Q13185
G1	Chromobox protein homolog 1 OS=Homo sapiens GN=CBX1 PE=1 SV=1	P83916	NSDEADLVPAK	K	E	0.995	28.4	25	16.9	0.886	0	1	0	0	2	1158.56	1567.35	28641.2	140	150	TRUE
G1	Chromobox protein homolog 3 OS=Homo sapiens GN=CBX3 PE=1 SV=4	Q13185	GFTDADNTWEPEENLDCPELIEAFLNSQK	K	A	0.997	63.7	25	57.8	3.4	0	0	1	0	2	3382.51	4132.71	12142.5	53	81	TRUE
G1	Chromobox protein homolog 3 OS=Homo sapiens GN=CBX3 PE=1 SV=4	Q13185	IIGATDSSGELMFLMK	R	W	0.997	91.9	25.6	78.5	3.09	0	8	0	0	2	1712.86	3416.64	308689	126	141	FALSE	P83916
G1	Chromobox protein homolog 3 OS=Homo sapiens GN=CBX3 PE=1 SV=4	Q13185	KVEEAEPEEFVVEK	K	V	0.997	88.6	25	79.5	3.12	0	4	0	0	2	1661.83	2053.72	170058	21	34	TRUE
G1	Chromobox protein homolog 3 OS=Homo sapiens GN=CBX3 PE=1 SV=4	Q13185	LTWHSCPEDEAQ	R	-	0.997	48.2	25	48.2	1.33	0	4	0	0	2	1472.61	1865.55	152921	172	183	TRUE
G1	Chromobox protein homolog 3 OS=Homo sapiens GN=CBX3 PE=1 SV=4	Q13185	VEEAEPEEFVVEK	K	V	0.997	57.7	25	48.7	0.854	0	2	0	0	2	1533.73	2237.38	21884.3	22	34	TRUE
G1	Chromobox protein homolog 3 OS=Homo sapiens GN=CBX3 PE=1 SV=4	Q13185	VVNGKVEYFLK	R	W	0.997	47.5	25	39.3	1.26	0	2	0	0	2	1295.74	2255.24	33704.4	40	50	TRUE
G1	Chromobox protein homolog 3 OS=Homo sapiens GN=CBX3 PE=1 SV=4	Q13185	WKDSDEADLVLAK	K	E	0.997	71.7	25.3	52.1	1.16	0	2	2	0	2	1489.75	2272.18	143328	142	154	TRUE
G1	Chromodomain-helicase-DNA-binding protein 3 OS=Homo sapiens GN=CHD3 PE=1 SV=3	Q12873	EMVGALVSDGLDRKEPR	K	A	0.983	32.9	25	29.5	0	0	0	1	0	2	1871.96	2966.4	145462	1975	1991	TRUE
G1	Chromodomain-helicase-DNA-binding protein 3 OS=Homo sapiens GN=CHD3 PE=1 SV=3	Q12873	FNAPGAQQFCFLLSTR	R	A	0.997	86.4	25	75.2	3.11	0	4	0	0	2	1856.91	3520.91	96027.3	1122	1137	FALSE	Q8TDI0,Q14839
G1	Chromodomain-helicase-DNA-binding protein 3 OS=Homo sapiens GN=CHD3 PE=1 SV=3	Q12873	FSWAQGTDTILADEMGLGK	R	T	0.997	83.3	25	70.2	5.7	0	2	0	0	2	2039.97	3802.81	15292.3	749	767	FALSE	Q8TDI0,Q14839
G1	Chromodomain-helicase-DNA-binding protein 3 OS=Homo sapiens GN=CHD3 PE=1 SV=3	Q12873	GPFLVSAPLSTIINWER	K	E	0.997	44.8	25	39.5	4.82	0	1	0	0	2	1900.03	4105.91	4149.67	786	802	FALSE	Q14839
G1	Chromodomain-helicase-DNA-binding protein 3 OS=Homo sapiens GN=CHD3 PE=1 SV=3	Q12873	LLEQALVIEEQLR	K	R	0.997	41.6	25	36.9	1.39	0	2	0	0	2	1553.89	3350.12	50181.8	1799	1811	FALSE	Q8TDI0,Q14839
G1	Chromodomain-helicase-DNA-binding protein 3 OS=Homo sapiens GN=CHD3 PE=1 SV=3	Q12873	VLIFSQMTK	R	M	0.997	38.2	25	16.3	1.05	0	1	0	0	2	1066.6	2645.11	40745.5	1079	1087	FALSE	Q8TDI0,Q14839
G1	Chromodomain-helicase-DNA-binding protein 4 OS=Homo sapiens GN=CHD4 PE=1 SV=2	Q14839	AFLNAIMR	K	Y	0.987	40.3	25	25.2	0.387	0	1	0	0	2	935.513	2764.91	45490.5	1423	1430	FALSE	Q8TDI0
G1	Chromodomain-helicase-DNA-binding protein 4 OS=Homo sapiens GN=CHD4 PE=1 SV=2	Q14839	APEPTPQQVAQQQ	R	-	0.997	53	25	36	0.0315	0	2	0	0	2	1421.7	1579.99	28665.3	1900	1912	TRUE
G1	Chromodomain-helicase-DNA-binding protein 4 OS=Homo sapiens GN=CHD4 PE=1 SV=2	Q14839	ENEFSFEDNAIR	R	G	0.996	35.6	25	35.6	-0.792	0	1	0	0	2	1470.65	2563.63	133092	818	829	FALSE	Q8TDI0
G1	Chromodomain-helicase-DNA-binding protein 4 OS=Homo sapiens GN=CHD4 PE=1 SV=2	Q14839	FNAPGAQQFCFLLSTR	R	A	0.997	86.4	25	75.2	3.11	0	4	0	0	2	1856.91	3520.91	96027.3	1112	1127	FALSE	Q12873,Q8TDI0
G1	Chromodomain-helicase-DNA-binding protein 4 OS=Homo sapiens GN=CHD4 PE=1 SV=2	Q14839	FSWAQGTDTILADEMGLGK	R	T	0.997	83.3	25	70.2	5.7	0	2	0	0	2	2039.97	3802.81	15292.3	739	757	FALSE	Q12873,Q8TDI0
G1	Chromodomain-helicase-DNA-binding protein 4 OS=Homo sapiens GN=CHD4 PE=1 SV=2	Q14839	GGGNQVSLLNVVMDLK	R	K	0.997	52.7	25	46.5	2.32	0	3	0	0	2	1643.88	3954.68	31708.2	1001	1016	TRUE
G1	Chromodomain-helicase-DNA-binding protein 4 OS=Homo sapiens GN=CHD4 PE=1 SV=2	Q14839	GPFLVSAPLSTIINWER	K	E	0.997	44.8	25	39.5	4.82	0	1	0	0	2	1900.03	4105.91	4149.67	776	792	FALSE	Q12873
G1	Chromodomain-helicase-DNA-binding protein 4 OS=Homo sapiens GN=CHD4 PE=1 SV=2	Q14839	HLCEPGADGAETFADGVPR	R	E	0.997	37.4	25	27.1	-0.0414	0	0	1	0	2	1998.9	2274.7	46605	1466	1484	FALSE	Q8TDI0
G1	Chromodomain-helicase-DNA-binding protein 4 OS=Homo sapiens GN=CHD4 PE=1 SV=2	Q14839	KLERPPETPTVDPTVK	R	Y	0.997	31	25	31	1.07	0	0	2	0	2	1807	1745.63	124241	696	711	TRUE
G1	Chromodomain-helicase-DNA-binding protein 4 OS=Homo sapiens GN=CHD4 PE=1 SV=2	Q14839	LLEQALVIEEQLR	K	R	0.997	41.6	25	36.9	1.39	0	2	0	0	2	1553.89	3350.12	50181.8	1788	1800	FALSE	Q12873,Q8TDI0
G1	Chromodomain-helicase-DNA-binding protein 4 OS=Homo sapiens GN=CHD4 PE=1 SV=2	Q14839	MLDLLEDFLEHEGYKYER	K	I	0.992	29.5	25	25.4	0.0969	0	0	1	0	2	2300.09	4099.22	13426.6	1078	1095	TRUE
G1	Chromodomain-helicase-DNA-binding protein 4 OS=Homo sapiens GN=CHD4 PE=1 SV=2	Q14839	TVQTAVFLYSLYK	K	E	0.997	58.7	25	54.2	2.6	0	2	0	0	2	1532.84	3458.68	58018	758	770	TRUE
G1	Chromodomain-helicase-DNA-binding protein 4 OS=Homo sapiens GN=CHD4 PE=1 SV=2	Q14839	VLIFSQMTK	R	M	0.997	38.2	25	16.3	1.05	0	1	0	0	2	1066.6	2645.11	40745.5	1069	1077	FALSE	Q12873,Q8TDI0
G1	Chromodomain-helicase-DNA-binding protein 4 OS=Homo sapiens GN=CHD4 PE=1 SV=2	Q14839	YGMPPQDAFTTQWLVR	R	D	0.997	26	25	23.9	2.8	0	1	0	0	2	1909.93	3445.25	43059	1431	1446	TRUE
G1	Citrate synthase, mitochondrial OS=Homo sapiens GN=CS PE=1 SV=2	O75390	ALGVLAQLIWSR	R	A	0.997	75.1	25	59.3	2.7	0	4	0	0	2	1326.79	3930.1	281446	429	440	TRUE
G1	Citrate synthase, mitochondrial OS=Homo sapiens GN=CS PE=1 SV=2	O75390	DILADLIPK	K	E	0.997	43.8	25	33.4	-0.0414	0	4	0	0	2	997.593	3366.52	278191	35	43	TRUE
G1	Citrate synthase, mitochondrial OS=Homo sapiens GN=CS PE=1 SV=2	O75390	DYIWNTLNSGR	R	V	0.997	35.4	25	31.1	1	0	4	0	0	2	1338.64	2851.46	858483	330	340	TRUE
G1	Citrate synthase, mitochondrial OS=Homo sapiens GN=CS PE=1 SV=2	O75390	GLVYETSVLDPDEGIR	K	F	0.997	82.7	25.3	70.2	2.96	0	5	0	0	2	1762.89	2757.36	571203	77	92	TRUE
G1	Citrate synthase, mitochondrial OS=Homo sapiens GN=CS PE=1 SV=2	O75390	HLPNDPMFK	K	L	0.968	29.1	25	20.3	0	0	1	0	0	2	1098.54	1888.62	165858	367	375	TRUE
G1	Citrate synthase, mitochondrial OS=Homo sapiens GN=CS PE=1 SV=2	O75390	IVPNVLLEQGK	K	A	0.997	52.8	25	49	1.46	0	4	0	0	2	1209.72	2293.27	780389	383	393	TRUE
G1	Citrate synthase, mitochondrial OS=Homo sapiens GN=CS PE=1 SV=2	O75390	PGYGHAVLR	V	K	0.987	0	0	0	3.04	0	2	0	0	1	969.527	1765.87	284660	343	351	TRUE
G1	Citrate synthase, mitochondrial OS=Homo sapiens GN=CS PE=1 SV=2	O75390	TKYWELIYEDSMDLIAK	R	L	0.997	49.9	25	44.7	0.357	0	0	1	0	2	2118.05	4079.12	26161.1	192	208	TRUE
G1	C-Jun-amino-terminal kinase-interacting protein 4 OS=Homo sapiens GN=SPAG9 PE=1 SV=4	O60271	AGPSAQEPGSQTPLK	K	S	0.997	44.7	25.2	38	1.64	0	1	0	0	2	1467.74	1460.54	11337.4	1253	1267	TRUE
G1	C-Jun-amino-terminal kinase-interacting protein 4 OS=Homo sapiens GN=SPAG9 PE=1 SV=4	O60271	SSIWQFFSR	R	L	0.962	30.7	25	15.2	0.602	0	1	0	0	2	1157.57	3670.11	18860.5	550	558	TRUE
G1	Clathrin heavy chain 1 OS=Homo sapiens GN=CLTC PE=1 SV=5	Q00610	ADDPSSYMEVVQAANTSGNWEELVK	K	Y	0.997	93.8	25	89.1	3.18	0	4	3	0	2	2740.24	3585.89	82558.5	1131	1155	TRUE
G1	Clathrin heavy chain 1 OS=Homo sapiens GN=CLTC PE=1 SV=5	Q00610	AFMTADLPNELIELLEK	K	I	0.997	74.8	25	49.9	4.82	0	6	0	0	2	1947.01	4500.81	37997.6	994	1010	FALSE	P53675
G1	Clathrin heavy chain 1 OS=Homo sapiens GN=CLTC PE=1 SV=5	Q00610	AHMGMFTELAILYSK	R	F	0.997	74.7	25	69.7	7.38	0	3	2	0	2	1711.85	3736.53	60580.5	1312	1326	FALSE	P53675
G1	Clathrin heavy chain 1 OS=Homo sapiens GN=CLTC PE=1 SV=5	Q00610	AHTMTDDVTFWK	K	W	0.997	35.5	25	34.6	2.14	0	2	0	0	2	1451.66	2583.67	129483	101	112	TRUE
G1	Clathrin heavy chain 1 OS=Homo sapiens GN=CLTC PE=1 SV=5	Q00610	ALEHFTDLYDIK	R	R	0.997	46.3	25.1	35.1	3.15	0	4	4	0	2	1464.74	2714.88	487256	626	637	TRUE
G1	Clathrin heavy chain 1 OS=Homo sapiens GN=CLTC PE=1 SV=5	Q00610	ALEHFTDLYDIKR	R	A	0.997	52.8	25.5	39.2	1.05	0	0	2	0	2	1620.84	2528.04	123916	626	638	TRUE
G1	Clathrin heavy chain 1 OS=Homo sapiens GN=CLTC PE=1 SV=5	Q00610	AMLSANIR	R	Q	0.985	38.6	25.9	16	-0.146	0	1	0	0	2	875.477	1808.59	44468.5	669	676	FALSE	P53675
G1	Clathrin heavy chain 1 OS=Homo sapiens GN=CLTC PE=1 SV=5	Q00610	CNEPAVWSQLAK	R	A	0.978	35.4	25	18.6	0	0	2	0	0	2	1402.68	2554.99	159324	1102	1113	TRUE
G1	Clathrin heavy chain 1 OS=Homo sapiens GN=CLTC PE=1 SV=5	Q00610	DTELAEELLQWFLQEEK	K	R	0.997	37.6	25.2	12.6	1.07	0	1	0	0	2	2121.04	4751.13	5738.54	1546	1562	TRUE
G1	Clathrin heavy chain 1 OS=Homo sapiens GN=CLTC PE=1 SV=5	Q00610	EHLELFWSR	R	V	0.994	25.4	25.3	17.4	1	0	2	0	0	2	1216.61	2884.26	156433	1334	1342	FALSE	P53675
G1	Clathrin heavy chain 1 OS=Homo sapiens GN=CLTC PE=1 SV=5	Q00610	ESYVETELIFALAK	R	T	0.997	68	25	58.5	2.55	0	5	0	0	2	1612.85	3846.53	67504	1166	1179	TRUE
G1	Clathrin heavy chain 1 OS=Homo sapiens GN=CLTC PE=1 SV=5	Q00610	EVCFACVDGK	K	E	0.974	31.1	25	24.9	0.432	0	1	0	0	2	1184.51	1948	50176.5	1255	1264	TRUE
G1	Clathrin heavy chain 1 OS=Homo sapiens GN=CLTC PE=1 SV=5	Q00610	FQSVPAQPGQTSPLLQYFGILLDQGQLNK	R	Y	0.997	44	25	33.8	1.66	0	0	1	0	2	3187.68	4509.88	1910.71	401	429	TRUE
G1	Clathrin heavy chain 1 OS=Homo sapiens GN=CLTC PE=1 SV=5	Q00610	GQCDLELINVCNENSLFK	R	S	0.997	98.1	25	91.9	2.68	0	4	0	0	2	2153	3260.02	147242	924	941	TRUE
G1	Clathrin heavy chain 1 OS=Homo sapiens GN=CLTC PE=1 SV=5	Q00610	GQFSTDELVAEVEK	R	R	0.997	65.1	25	55.7	3.02	0	1	0	0	2	1551.75	2888.81	83961.5	838	851	FALSE	P53675
G1	Clathrin heavy chain 1 OS=Homo sapiens GN=CLTC PE=1 SV=5	Q00610	GQFSTDELVAEVEKR	R	N	0.997	105	25.2	86.9	4.89	0	5	0	0	2	1707.85	2857.56	281559	838	852	FALSE	P53675
G1	Clathrin heavy chain 1 OS=Homo sapiens GN=CLTC PE=1 SV=5	Q00610	HDVVFLITK	K	Y	0.997	48.5	25	48.1	2.11	0	6	0	0	2	1071.62	2354.91	737698	270	278	TRUE
G1	Clathrin heavy chain 1 OS=Homo sapiens GN=CLTC PE=1 SV=5	Q00610	HNIMDFAMPYFIQVMK	R	E	0.997	40.9	25	22.1	1.41	0	0	2	0	2	1984.95	4005.92	29121.1	1589	1604	TRUE
G1	Clathrin heavy chain 1 OS=Homo sapiens GN=CLTC PE=1 SV=5	Q00610	HSSLAGCQIINYR	R	T	0.997	56	25	50.6	3.96	0	2	2	0	2	1518.75	2110.63	226559	145	157	TRUE
G1	Clathrin heavy chain 1 OS=Homo sapiens GN=CLTC PE=1 SV=5	Q00610	IHEGCEEPATHNALAK	R	I	0.997	51.2	25	40.4	3.1	0	7	4	0	2	1776.83	1304.35	108478	866	881	TRUE
G1	Clathrin heavy chain 1 OS=Homo sapiens GN=CLTC PE=1 SV=5	Q00610	ISGETIFVTAPHEATAGIIGVNR	R	K	0.997	62.2	25	55.3	2.17	0	0	6	0	2	2353.25	2950.96	620101	298	320	TRUE
G1	Clathrin heavy chain 1 OS=Homo sapiens GN=CLTC PE=1 SV=5	Q00610	IVLDNSVFSEHR	K	N	0.997	84.6	25	79.7	1.7	0	4	3	0	2	1415.73	2340.06	596067	1011	1022	FALSE	P53675
G1	Clathrin heavy chain 1 OS=Homo sapiens GN=CLTC PE=1 SV=5	Q00610	IYIDSNNNPER	K	F	0.997	54.6	25	35.6	2.27	0	7	0	0	2	1334.63	1561.57	220470	882	892	TRUE
G1	Clathrin heavy chain 1 OS=Homo sapiens GN=CLTC PE=1 SV=5	Q00610	KAVDVFFPPEAQNDFPVAMQISEK	K	H	0.997	48.6	25	39.6	3.07	0	0	2	0	2	2707.34	3473.84	33400.5	246	269	TRUE
G1	Clathrin heavy chain 1 OS=Homo sapiens GN=CLTC PE=1 SV=5	Q00610	KFDVNTSAVQVLIEHIGNLDR	R	A	0.997	89.5	25	74.2	3.54	0	0	11	6	2	2368.26	3996.61	646406	1074	1094	TRUE
G1	Clathrin heavy chain 1 OS=Homo sapiens GN=CLTC PE=1 SV=5	Q00610	KFNALFAQGNYSEAAK	R	V	0.997	89.2	25	62.8	4.03	0	2	3	0	2	1758.88	2368.97	382116	367	382	TRUE
G1	Clathrin heavy chain 1 OS=Homo sapiens GN=CLTC PE=1 SV=5	Q00610	KVGYTPDWIFLLR	K	N	0.997	72.7	25	51.5	1.6	0	5	4	0	2	1607.89	3770.75	332386	507	519	FALSE	P53675
G1	Clathrin heavy chain 1 OS=Homo sapiens GN=CLTC PE=1 SV=5	Q00610	LAELEEFINGPNNAHIQQVGDR	R	C	0.997	58.5	25	38.5	1.21	0	0	2	0	2	2464.22	2934.75	178793	1183	1204	TRUE
G1	Clathrin heavy chain 1 OS=Homo sapiens GN=CLTC PE=1 SV=5	Q00610	LASTLVHLGEYQAAVDGAR	R	K	0.997	80.3	25	60.6	5.47	0	2	7	0	2	1971.03	2697.89	486700	1227	1245	TRUE
G1	Clathrin heavy chain 1 OS=Homo sapiens GN=CLTC PE=1 SV=5	Q00610	LEKHELIEFR	R	R	0.997	38	25	33	0.469	0	0	4	0	2	1313.72	2083.37	241715	1499	1508	TRUE
G1	Clathrin heavy chain 1 OS=Homo sapiens GN=CLTC PE=1 SV=5	Q00610	LHIIEVGTPPTGNQPFPK	K	K	0.997	55	25	53.7	4.07	0	2	1	0	2	1945.05	2596.7	235498	228	245	TRUE
G1	Clathrin heavy chain 1 OS=Homo sapiens GN=CLTC PE=1 SV=5	Q00610	LLEMNLMHAPQVADAILGNQMFTHYDR	R	A	0.997	31.2	25	27.9	1.31	0	0	1	0	2	3128.51	3997.47	5963.9	584	610	TRUE
G1	Clathrin heavy chain 1 OS=Homo sapiens GN=CLTC PE=1 SV=5	Q00610	LLLPWLEAR	K	I	0.997	42.5	25	30.9	0.921	0	10	0	0	2	1110.67	3701.15	775430	857	865	TRUE
G1	Clathrin heavy chain 1 OS=Homo sapiens GN=CLTC PE=1 SV=5	Q00610	LLYNNVSNFGR	K	L	0.995	27.3	25	22.1	0.886	0	4	0	0	2	1296.67	2332.81	555887	1216	1226	TRUE
G1	Clathrin heavy chain 1 OS=Homo sapiens GN=CLTC PE=1 SV=5	Q00610	LPVVIGGLLDVDCSEDVIK	R	N	0.997	113	25	102	6.77	0	6	1	0	2	2041.09	3685.48	145383	812	830	TRUE
G1	Clathrin heavy chain 1 OS=Homo sapiens GN=CLTC PE=1 SV=5	Q00610	NLQNLLILTAIK	R	A	0.997	86.2	25	73.3	2.47	0	17	0	0	2	1353.85	3710.01	688760	1023	1034	FALSE	P53675
G1	Clathrin heavy chain 1 OS=Homo sapiens GN=CLTC PE=1 SV=5	Q00610	NNLAGAEELFAR	R	K	0.981	0	0	0	2.82	0	3	0	0	2	1304.66	2724.68	227476	355	366	TRUE
G1	Clathrin heavy chain 1 OS=Homo sapiens GN=CLTC PE=1 SV=5	Q00610	QLPLVKPYLR	K	S	0.996	29.9	25	27.6	0.398	0	0	1	0	2	1226.76	2390.43	59174.7	1444	1453	FALSE	P53675
G1	Clathrin heavy chain 1 OS=Homo sapiens GN=CLTC PE=1 SV=5	Q00610	RDPHLACVAYER	K	G	0.997	36.5	25	25.6	1.29	0	0	1	0	2	1486.72	1643.8	44637.3	912	923	FALSE	P53675
G1	Clathrin heavy chain 1 OS=Homo sapiens GN=CLTC PE=1 SV=5	Q00610	RKDPELWGSVLLESNPYR	R	R	0.997	63.5	25	56.8	2.36	0	0	5	0	2	2159.12	3166.72	388757	950	967	TRUE
G1	Clathrin heavy chain 1 OS=Homo sapiens GN=CLTC PE=1 SV=5	Q00610	RPISADSAIMNPASK	R	V	0.997	56.8	25.4	39.2	2.19	0	5	1	0	2	1557.81	1700.81	150574	64	78	TRUE
G1	Clathrin heavy chain 1 OS=Homo sapiens GN=CLTC PE=1 SV=5	Q00610	SVNESLNNLFITEEDYQALR	K	T	0.997	110	25	106	6.8	0	4	3	0	2	2355.15	3502.55	209976	1462	1481	TRUE
G1	Clathrin heavy chain 1 OS=Homo sapiens GN=CLTC PE=1 SV=5	Q00610	TLQIFNIEMK	K	S	0.997	50.5	25	36.9	1.92	0	5	0	0	2	1252.66	3212.32	238477	87	96	FALSE	P53675
G1	Clathrin heavy chain 1 OS=Homo sapiens GN=CLTC PE=1 SV=5	Q00610	TSIDAYDNFDNISLAQR	R	L	0.997	110	25	94.4	8.15	0	3	0	0	2	1942.91	2865.01	86080.8	1482	1498	TRUE
G1	Clathrin heavy chain 1 OS=Homo sapiens GN=CLTC PE=1 SV=5	Q00610	VANVELYYR	K	A	0.997	44	25	36	0.824	0	2	0	0	2	1126.59	2180.51	432134	1398	1406	TRUE
G1	Clathrin heavy chain 1 OS=Homo sapiens GN=CLTC PE=1 SV=5	Q00610	VDKLDASESLR	K	K	0.995	40.8	25.7	27.3	0	0	0	2	0	2	1232.65	1571.78	61808.8	1610	1620	TRUE
G1	Clathrin heavy chain 1 OS=Homo sapiens GN=CLTC PE=1 SV=5	Q00610	VGYTPDWIFLLR	K	N	0.997	63.8	25	53.8	1.42	0	8	0	0	2	1479.8	4066.69	189234	508	519	FALSE	P53675
G1	Clathrin heavy chain 1 OS=Homo sapiens GN=CLTC PE=1 SV=5	Q00610	VIQCFAETGQVQK	K	I	0.997	88.5	25.3	72.6	2.82	0	8	0	0	2	1507.76	1826.18	426351	488	500	TRUE
G1	Clathrin heavy chain 1 OS=Homo sapiens GN=CLTC PE=1 SV=5	Q00610	VSQPIEGHAASFAQFK	K	M	0.997	69.2	25	64.3	3.64	0	3	0	0	2	1716.87	2273.57	124533	190	205	TRUE
G1	Clathrin heavy chain 1 OS=Homo sapiens GN=CLTC PE=1 SV=5	Q00610	VVGAMQLYSVDR	R	K	0.997	61.6	25	56	2.22	0	2	0	0	2	1337.69	2413.68	128209	177	188	FALSE	P53675
G1	Clathrin heavy chain 1 OS=Homo sapiens GN=CLTC PE=1 SV=5	Q00610	WISLNTVALVTDNAVYHWSMEGESQPVK	K	M	0.997	25.1	25	13.9	2.34	0	0	2	0	2	3190.55	4308.58	9547.51	113	140	TRUE
G1	Clathrin heavy chain 1 OS=Homo sapiens GN=CLTC PE=1 SV=5	Q00610	WLLLTGISAQQNR	K	V	0.997	72.9	25	55.8	3.52	0	6	0	0	2	1499.83	3229.48	459454	164	176	TRUE
G1	Clathrin heavy chain 1 OS=Homo sapiens GN=CLTC PE=1 SV=5	Q00610	YHEQLSTQSLIELFESFK	K	S	0.97	25.8	25	20.6	0.125	0	0	1	0	2	2199.1	4286.72	11862.9	689	706	TRUE
G1	Cleavage and polyadenylation specificity factor subunit 5 OS=Homo sapiens GN=NUDT21 PE=1 SV=1	O43809	KLFLVQLQEK	K	A	0.996	35.4	25	24.2	0.538	0	1	0	0	2	1245.76	2526.91	118985	173	182	TRUE
G1	Cleavage and polyadenylation specificity factor subunit 5 OS=Homo sapiens GN=NUDT21 PE=1 SV=1	O43809	LPGGELNPGEDEVEGLK	K	R	0.997	56.3	25.2	50.4	3.96	0	2	0	0	2	1752.87	2400.41	145625	106	122	TRUE
G1	Cleavage and polyadenylation specificity factor subunit 5 OS=Homo sapiens GN=NUDT21 PE=1 SV=1	O43809	LPGGELNPGEDEVEGLKR	K	L	0.997	53.7	25.3	41.9	1.8	0	0	1	0	2	1908.97	2217.29	191686	106	123	TRUE
G1	Cleavage and polyadenylation specificity factor subunit 5 OS=Homo sapiens GN=NUDT21 PE=1 SV=1	O43809	LPHVLLLQLGTTFFK	R	L	0.997	37.1	25	33.1	-0.362	0	0	1	0	2	1727.03	4048.41	20359.2	91	105	TRUE
G1	Cleavage and polyadenylation specificity factor subunit 5 OS=Homo sapiens GN=NUDT21 PE=1 SV=1	O43809	TINLYPLTNYTFGTK	R	E	0.997	51.2	25.2	39.8	2.09	0	3	0	0	2	1745.91	3311.53	234254	36	50	TRUE
G1	Cleavage and polyadenylation specificity factor subunit 6 OS=Homo sapiens GN=CPSF6 PE=1 SV=2	Q16630	AVSDASAGDYGSAIETLVTAISLIK	R	Q	0.997	52.1	25	40.4	4.43	0	2	1	0	2	2452.28	4811.43	16602.8	432	456	TRUE
G1	Cleavage and polyadenylation specificity factor subunit 6 OS=Homo sapiens GN=CPSF6 PE=1 SV=2	Q16630	GAAPNVVYTYTGK	K	R	0.997	34.3	25	27.8	1.92	0	2	0	0	2	1340.68	2064.9	140488	67	79	TRUE
G1	Cleft lip and palate transmembrane protein 1 OS=Homo sapiens GN=CLPTM1 PE=1 SV=1	O96005	GPAPQDQAGPGGAPR	R	V	0.997	45.8	25	42.6	1.92	0	3	0	0	2	1375.67	1209.99	13100.3	76	90	TRUE
G1	Cleft lip and palate transmembrane protein 1 OS=Homo sapiens GN=CLPTM1 PE=1 SV=1	O96005	RGPAPQDQAGPGGAPR	R	V	0.997	30.6	25.4	18.3	0.854	0	0	1	0	2	1531.77	1145.05	2209.95	75	90	TRUE
G1	Cleft lip and palate transmembrane protein 1 OS=Homo sapiens GN=CLPTM1 PE=1 SV=1	O96005	VSFCPLSLWR	R	W	0.997	32.3	25.2	19.2	1.85	0	1	0	0	2	1264.65	3617.57	20394.3	305	314	TRUE
G1	Cleft lip and palate transmembrane protein 1-like protein OS=Homo sapiens GN=CLPTM1L PE=1 SV=1	Q96KA5	TVHYLPILFIDQLSNR	K	V	0.997	43.3	25	39.3	1.57	0	1	3	0	2	1929.06	3911.06	51874.6	206	221	TRUE
G1	Cleft lip and palate transmembrane protein 1-like protein OS=Homo sapiens GN=CLPTM1L PE=1 SV=1	Q96KA5	VNEFGESYEEK	R	A	0.995	28	25	28	-0.0414	0	1	0	0	2	1330.58	1784.41	20065	520	530	TRUE
G1	Coatomer subunit alpha OS=Homo sapiens GN=COPA PE=1 SV=2	P53621	CLFTLLGHLDYIR	R	T	0.946	0	0	0	2.2	0	1	0	0	2	1603.83	4562.09	7230.34	85	97	TRUE
G1	Coatomer subunit alpha OS=Homo sapiens GN=COPA PE=1 SV=2	P53621	DADSITLFDVQQK	R	R	0.997	44.9	25.2	23.7	0.921	0	6	0	0	2	1479.73	2759.14	324837	468	480	TRUE
G1	Coatomer subunit alpha OS=Homo sapiens GN=COPA PE=1 SV=2	P53621	DVAVMQLR	K	S	0.972	36.6	25.8	13.2	0.377	0	1	0	0	2	931.503	2093.58	53201.4	351	358	TRUE
G1	Coatomer subunit alpha OS=Homo sapiens GN=COPA PE=1 SV=2	P53621	GFFEGTIASK	K	G	0.997	40.5	25	39.3	2.62	0	2	0	0	2	1056.54	2350.05	155278	816	825	TRUE
G1	Coatomer subunit alpha OS=Homo sapiens GN=COPA PE=1 SV=2	P53621	GITGVDLFGTTDAVVK	R	H	0.997	54.8	25	46.8	1.66	0	5	0	0	2	1592.85	3077.03	305353	183	198	TRUE
G1	Coatomer subunit alpha OS=Homo sapiens GN=COPA PE=1 SV=2	P53621	GVNWAAFHPTMPLIVSGADDR	R	Q	0.997	49.7	25	42	2.6	0	0	2	0	2	2254.11	3459.07	70326.6	207	227	TRUE
G1	Coatomer subunit alpha OS=Homo sapiens GN=COPA PE=1 SV=2	P53621	KLDALCNIHENIR	R	V	0.977	26.2	25	23.3	0	0	0	1	0	2	1595.83	2089.06	49252.6	517	529	TRUE
G1	Coatomer subunit alpha OS=Homo sapiens GN=COPA PE=1 SV=2	P53621	LLELGPKPEVAQQTR	R	K	0.997	44.6	25	33.7	0.678	0	0	2	0	2	1678.95	2083.88	136726	1128	1142	TRUE
G1	Coatomer subunit alpha OS=Homo sapiens GN=COPA PE=1 SV=2	P53621	LLQPPAPIMPLDTNWPLLTVSK	K	G	0.954	25.3	25	21.9	-0.806	0	0	1	0	2	2444.36	4118.75	6190.73	794	815	TRUE
G1	Coatomer subunit alpha OS=Homo sapiens GN=COPA PE=1 SV=2	P53621	LSFLYLITGNLEK	K	L	0.997	75.9	25	71	2.66	0	3	0	0	2	1510.85	4178.85	44829.3	703	715	TRUE
G1	Coatomer subunit alpha OS=Homo sapiens GN=COPA PE=1 SV=2	P53621	LVGQSIIAYLQK	K	K	0.997	93	25	86.4	1.77	0	6	0	0	2	1332.79	3314.08	371440	620	631	TRUE
G1	Coatomer subunit alpha OS=Homo sapiens GN=COPA PE=1 SV=2	P53621	NLSPGAVESDVR	K	G	0.958	27	25	22.1	0	0	1	0	0	2	1243.63	1933.82	51284.4	171	182	TRUE
G1	Coatomer subunit alpha OS=Homo sapiens GN=COPA PE=1 SV=2	P53621	TALNLFFK	R	L	0.997	35.6	25	29.2	0.959	0	3	0	0	2	953.545	3132.8	125734	1107	1114	TRUE
G1	Coatomer subunit alpha OS=Homo sapiens GN=COPA PE=1 SV=2	P53621	TLDLPIYVTR	R	V	0.997	35.6	25	25.2	0.854	0	3	0	0	2	1190.68	2919.99	245766	563	572	TRUE
G1	Coatomer subunit alpha OS=Homo sapiens GN=COPA PE=1 SV=2	P53621	VLTIDPTEFK	R	F	0.997	47.9	25.2	26.7	0.658	0	1	0	0	2	1162.64	2626.31	66237.9	589	598	TRUE
G1	Coatomer subunit alpha OS=Homo sapiens GN=COPA PE=1 SV=2	P53621	VTTVTEIGKDVIGLR	R	I	0.997	71	25	66.7	2	0	2	2	0	2	1600.93	2904.4	250080	1203	1217	TRUE
G1	Coatomer subunit alpha OS=Homo sapiens GN=COPA PE=1 SV=2	P53621	YAVTTGDHGIIR	K	T	0.997	66.2	26	56.5	3.8	0	2	0	0	2	1302.68	1801.62	76733.1	551	562	TRUE
G1	Coatomer subunit beta OS=Homo sapiens GN=COPB1 PE=1 SV=3	P53618	AAAQCYIDLIIK	K	E	0.997	30.7	25	22.3	1.43	0	1	0	0	2	1378.74	3292.54	60269.2	280	291	TRUE
G1	Coatomer subunit beta OS=Homo sapiens GN=COPB1 PE=1 SV=3	P53618	GALWILGEYCSTK	R	E	0.997	34.4	25	25	2.08	0	2	0	0	2	1497.74	3373.97	101923	457	469	TRUE
G1	Coatomer subunit beta OS=Homo sapiens GN=COPB1 PE=1 SV=3	P53618	LLLVFWEIVPK	K	T	0.995	33.9	25	27.3	0	0	1	0	0	2	1356.83	4328.72	4898.51	77	87	TRUE
G1	Coatomer subunit beta OS=Homo sapiens GN=COPB1 PE=1 SV=3	P53618	LVEKPSPLTLAPHDFANIK	K	A	0.997	41.2	25	33.1	0.745	0	0	2	0	2	2090.16	2653.22	107817	768	786	TRUE
G1	Coatomer subunit beta OS=Homo sapiens GN=COPB1 PE=1 SV=3	P53618	NFEHLIPDAPELIHDFLVNEK	R	D	0.981	30.3	25	25.2	0.0655	0	0	1	0	2	2490.27	4231.24	8485.41	165	185	TRUE
G1	Coatomer subunit beta OS=Homo sapiens GN=COPB1 PE=1 SV=3	P53618	VLQDLVMDILR	R	V	0.997	79.9	25	67.2	2.42	0	2	0	0	2	1314.75	3932.84	37606.3	317	327	TRUE
G1	Coatomer subunit beta OS=Homo sapiens GN=COPB1 PE=1 SV=3	P53618	YEAAGTLVTLSSAPTAIK	K	A	0.997	131	25	116	4.27	0	2	0	0	2	1792.97	2720.12	97158.8	262	279	TRUE
G1	Coatomer subunit beta' OS=Homo sapiens GN=COPB2 PE=1 SV=2	P35606	AAESLADPTEYENLFPGLK	K	E	0.997	77.1	25	64.2	5.01	0	4	0	0	2	2065.01	3471.73	148991	784	802	TRUE
G1	Coatomer subunit beta' OS=Homo sapiens GN=COPB2 PE=1 SV=2	P35606	DNNQFASASLDR	K	T	0.997	50.8	25	40.4	1.89	0	3	0	0	2	1337.61	1807.82	163249	154	165	TRUE
G1	Coatomer subunit beta' OS=Homo sapiens GN=COPB2 PE=1 SV=2	P35606	VLAAQETHEGVTEDGIEDAFEVLGEIQEIVK	K	T	0.997	55.1	25	45.2	1.09	0	0	1	0	2	3368.67	4688.86	7280.73	495	525	TRUE
G1	Coatomer subunit delta OS=Homo sapiens GN=ARCN1 PE=1 SV=1	P48444	KAPGFGGFGSSAVSGGSTAAMITETIIETDKPK	K	V	0.997	40.6	25	34.5	1.06	0	0	0	2	2	3212.61	3596.28	176139	179	211	TRUE
G1	Coatomer subunit delta OS=Homo sapiens GN=ARCN1 PE=1 SV=1	P48444	NSNILEDLETLR	K	L	0.997	67.2	25	55.9	1.85	0	3	0	0	2	1416.73	3577.12	161475	73	84	TRUE
[truncated: 126,934 more rows]
