# Supplementary material for: Filamin C, a dysregulated protein in cancer revealed by label-free quantitative proteomic analyses of human gastric cancer cells
Source: Oncotarget. 2014 Nov 28;6(2):1171–89. doi: 10.18632/oncotarget.2645 (PMC4359225; doi:10.18632/oncotarget.2645)
Supplement: Supplementary file 3 [file oncotarget-06-1171-s003.xlsx]

## Sheet: All-proteins
Supplementary Table 4. All identified proteins from GES-1, SGC-7901, MGC-803 and HGC-27.
aThe results are generated by Scaffold (v4.0.5) analyses. Representative protein name is selected for each protein group and all UniProt accession numbers of the protein group are listed in column B.
bp values of Student's T test and fold changes are calculated based on the normalized weighted spectra counts. Blank values are substituted by 1, so that p values and fold changes can be calculated.
																Volcano plot (blank values are substituted by 1)						Quantitative Value (Normalized Weighted Spectra) 0 is substituted with 1												Quantitative Value (Normalized Weighted Spectra)												Quantitative Value (Normalized Total Spectra)
					p=0.05, 2 fold, top 10%, mRNA											p valueb			Fold Change (log2)			GES-1	GES-1	GES-1	SGC7901	SGC7901	SGC7901	MGC803	MGC803	MGC803	HGC27	HGC27	HGC27	GES-1	GES-1	GES-1	SGC7901	SGC7901	SGC7901	MGC803	MGC803	MGC803	HGC27	HGC27	HGC27	GES-1	GES-1	GES-1	HGC27
Identified Proteinsa	Protein name	All accession Numbers in the cluster	Accession Number	Up in cancer	Down in Cancer	Total analyses	Up in gastric cancer	Down in gastric cancer	Total gastric cancer analyses	Up in gastric datasets	Down in gastric datasets	Total gastric datasets	invasive	Fold change above threshold	Molecular Weight	SGC7901	MGC803	HGC27	SGC7901/GES1	MGC803/GES1	HGC27/GES1	GES-1-LTQ1	GES-1-LTQ2	GES-1-LTQ3	SGC7901-LTQ1	SGC7901-LTQ2	SGC7901-LTQ3	MGC803-LTQ1	MGC803-LTQ2	MGC803-LTQ3	HGC27-LTQ1	HGC27-LTQ2	HGC27-LTQ3	GES-1-LTQ1	GES-1-LTQ2	GES-1-LTQ3	SGC7901-LTQ1	SGC7901-LTQ2	SGC7901-LTQ3	MGC803-LTQ1	MGC803-LTQ2	MGC803-LTQ3	HGC27-LTQ1	HGC27-LTQ2	HGC27-LTQ3	GES-1-LTQ1	GES-1-LTQ2	GES-1-LTQ3	HGC27-LTQ1
Filamin-C OS=Homo sapiens GN=FLNC PE=1 SV=3	FLNC	Q14315	Q14315	8	25	319								p <= 0.01, fold <=0.5	291 kDa	0.000154438	6.96192e-05	0.00020967	-5.01555	-6.52262	-8.71421	412.59	415.36	432.02	10.961	14.014	13.977	6.0811	6.6232	1	1	1	1	412.59	415.36	432.02	10.961	14.014	13.977	6.0811	6.6232	0	0	0	0	464.87	471.6	480.78	0
Glycogen phosphorylase, liver form OS=Homo sapiens GN=PYGL PE=1 SV=4	PYGL	P06737	P06737	39	33	348								p <= 0.01, fold <=0.5	97 kDa	0.000557932	0.00250849	0.000549404	-2.75217	-1.17948	-2.55956	43.501	43.528	36.909	9.2625	8.1333	1	23.093	14.569	17.058	8.2809	4.3198	8.4225	43.501	43.528	36.909	9.2625	8.1333	0	23.093	14.569	17.058	8.2809	4.3198	8.4225	47.963	49.318	38.838	10.888
Transgelin OS=Homo sapiens GN=TAGLN PE=1 SV=4	TAGLN	Q01995	Q01995	36	54	335	1							p <= 0.01, fold <=0.5	23 kDa	0.00270195	0.00425848	0.00158864	-3.10018	-5.11043	-3.16613	40.812	33.906	41.849	6.085	4.0667	3.4417	1.3743	1	1	1	1	10.986	40.812	33.906	41.849	6.085	4.0667	3.4417	1.3743	0	0	0	0	10.986	40.584	33.906	41.516	0
Ubiquitin carboxyl-terminal hydrolase isozyme L1 OS=Homo sapiens GN=UCHL1 PE=1 SV=2	UCHL1	P09936	P09936	23	29	359								p <= 0.01, fold <=0.5	25 kDa	0.00129155	0.00129155	0.00129155	-5.28692	-5.28692	-5.28692	39.576	41.098	36.449	1	1	1	1	1	1	1	1	1	39.576	41.098	36.449	0	0	0	0	0	0	0	0	0	39.354	41.098	36.159	0
UDP-N-acetylhexosamine pyrophosphorylase OS=Homo sapiens GN=UAP1 PE=1 SV=3	UAP1	Q16222	Q16222	17	22	340								p <= 0.01, fold <=0.5	59 kDa	0.000741976	0.00358396	0.000253637	-2.84785	-2.06198	-3.51954	30.309	31.344	26.334	7.78	1	3.4417	6.5329	7.5533	6.9855	5.6724	1	1	30.309	31.344	26.334	7.78	0	3.4417	6.5329	7.5533	6.9855	5.6724	0	0	30.745	31.851	26.785	5.9387
Lysophospholipid acyltransferase 7 OS=Homo sapiens GN=MBOAT7 PE=1 SV=2	MBOAT7	Q96N66	Q96N66	29	17	350	1							p <= 0.01, fold <=0.5	53 kDa	0.00425556	0.00711794	0.00125029	-2.01289	-3.72814	-2.83403	13.604	11.302	14.85	5.4089	1	3.4417	1	1	1	1	3.5754	1	13.604	11.302	14.85	5.4089	0	3.4417	0	0	0	0	3.5754	0	13.528	11.302	14.732	0
Nucleolar protein 16 OS=Homo sapiens GN=NOP16 PE=1 SV=2	NOP16	Q9Y3C1	Q9Y3C1	27	5	334	1							p <= 0.01, fold <=0.5	21 kDa	0.00168636	0.00616527	0.00792283	-2.57634	-1.21603	-3.41912	12.367	10.274	9.4497	3.3805	1	1	5.4973	5.0321	3.2845	1	1	1	12.367	10.274	9.4497	3.3805	0	0	5.4973	5.0321	3.2845	0	0	0	12.298	10.275	9.3746	0
HEAT repeat-containing protein 2 OS=Homo sapiens GN=HEATR2 PE=1 SV=4	HEATR2	Q86Y56	Q86Y56	20		297								p <= 0.01, fold <=0.5	94 kDa	0.000343485	0.00371737	0.00533203	-2.57173	-2.99694	-1.04103	8.6572	7.1921	8.0998	2.0283	1	1	1	1	1	3.9436	3.5754	4.1198	8.6572	7.1921	8.0998	2.0283	0	0	0	0	0	3.9436	3.5754	4.1198	8.6087	7.1922	8.0354	3.9591
Ephrin type-A receptor 2 OS=Homo sapiens GN=EPHA2 PE=1 SV=2	EPHA2	P29317	P29317	9	32	357								p <= 0.01, fold <=0.5	108 kDa	0.000357	0.00109868	0.00364077	-2.52057	-1.91648	-2.8823	6.786	7.2339	8.0998	1.8549	1	1	2.3961	1	2.4634	1	1	1	6.786	7.2339	8.0998	1.8549	0	0	2.3961	0	2.4634	0	0	0	7.3788	8.2196	8.0354	0
26S proteasome non-ATPase regulatory subunit 2 OS=Homo sapiens GN=PSMD2 PE=1 SV=3	PSMD2	Q13200	Q13200	24	2	349	1							p <= 0.05, fold <=0.5	100 kDa	0.00678098	0.0146354	0.00681132	-2.03633	-1.21887	-1.73189	81.625	89.388	66.148	24.34	16.267	17.209	37.106	29.474	35.309	22.676	29.497	19.226	81.625	89.388	66.148	24.34	16.267	17.209	37.106	29.474	35.309	22.676	29.497	19.226	81.167	89.388	65.622	22.765
Eukaryotic translation initiation factor 6 OS=Homo sapiens GN=EIF6 PE=1 SV=1	EIF6	P56537	P56537	15	2	308	3							p <= 0.05, fold <=0.5	27 kDa	0.0155053	0.0216357	0.00874079	-1.22877	-1.07224	-1.9122	46.996	41.098	32.399	20.283	12.2	18.929	13.056	17.972	26.276	10.845	14.302	6.8664	46.996	41.098	32.399	20.283	12.2	18.929	13.056	17.972	26.276	10.845	14.302	6.8664	46.733	41.098	32.142	10.888
Cation-independent mannose-6-phosphate receptor OS=Homo sapiens GN=IGF2R PE=1 SV=3	IGF2R	P11717	P11717	19	10	347								p <= 0.05, fold <=0.5	274 kDa	0.000283273	0.00268794	0.012906	-3.78794	-2.45218	-2.47373	39.576	35.961	41.849	4.0566	1	3.4417	6.8716	7.1887	7.3902	1.9718	2.6816	16.479	39.576	35.961	41.849	4.0566	0	3.4417	6.8716	7.1887	7.3902	1.9718	2.6816	16.479	39.354	35.961	41.516	1.9796
Protein phosphatase methylesterase 1 OS=Homo sapiens GN=PPME1 PE=1 SV=3	PPME1	Q9Y570	Q9Y570	8	9	297								p <= 0.05, fold <=0.5	42 kDa	0.0108347	0.00488129	0.0122387	-1.59829	-2.5552	-4.59028	28.445	19.522	24.299	5.4089	8.1333	10.325	2.7486	2.1566	7.3902	1	1	1	28.445	19.522	24.299	5.4089	8.1333	10.325	2.7486	2.1566	7.3902	0	0	0	28.286	19.522	24.106	0
Copine-3 OS=Homo sapiens GN=CPNE3 PE=1 SV=1	CPNE3	O75131	O75131	24	15	310								p <= 0.05, fold <=0.5	60 kDa	0.0186876	0.00107103	0.000288812	-1.44098	-1.82933	-3.1988	22.141	20.449	21.468	11.106	3.9674	8.5203	7.5252	6.4348	4.0656	1.9237	1	4.0528	22.141	20.449	21.468	11.106	3.9674	8.5203	7.5252	6.4348	4.0656	1.9237	0	4.0528	24.596	22.604	24.106	2.9693
Tripeptidyl-peptidase 2 OS=Homo sapiens GN=TPP2 PE=1 SV=4	TPP2	P29144	P29144	12	10	342	1							p <= 0.05, fold <=0.5	138 kDa	0.0221049	8.90834e-05	0.000100944	-2.40414	-2.88043	-1.75499	17.314	16.439	16.2	7.4372	1	1	2.0615	1.4377	3.2845	3.9436	5.3631	5.4931	17.314	16.439	16.2	7.4372	0	0	2.0615	1.4377	3.2845	3.9436	5.3631	5.4931	17.217	16.439	16.071	3.9591
Monocarboxylate transporter 4 OS=Homo sapiens GN=SLC16A3 PE=1 SV=1	SLC16A3	O15427	O15427	74	20	332	2							p <= 0.05, fold <=0.5	49 kDa	0.0337345	0.0337345	0.0337345	-3.34193	-3.34193	-3.34193	12.367	11.302	6.7498	1	1	1	1	1	1	1	1	1	12.367	11.302	6.7498	0	0	0	0	0	0	0	0	0	12.298	11.302	6.6962	0
CD59 glycoprotein OS=Homo sapiens GN=CD59 PE=1 SV=1	CD59	P13987	P13987	35	51	376								p <= 0.05, fold <=0.5	14 kDa	0.0329875	0.00651551	0.00371737	-1.83069	-2.13941	-2.99694	8.6572	7.1921	8.0998	4.7328	1	1	3.4358	1	1	1	1	1	8.6572	7.1921	8.0998	4.7328	0	0	3.4358	0	0	0	0	0	8.6087	7.1922	8.0354	0
Mesoderm-specific transcript homolog protein OS=Homo sapiens GN=MEST PE=2 SV=2	MEST	Q5EB52	Q5EB52	42	17	343	2							p <= 0.05, fold <=0.5	39 kDa	0.0407517	0.0407517	0.0407517	-2.6371	-2.6371	-2.6371	7.4204	7.1921	4.0499	1	1	1	1	1	1	1	1	1	7.4204	7.1921	4.0499	0	0	0	0	0	0	0	0	0	7.3788	7.1922	4.0177	0
WASH complex subunit 7 OS=Homo sapiens GN=KIAA1033 PE=1 SV=2	KIAA1033	Q2M389	Q2M389	22	14	326								p <= 0.05, fold <=0.5	136 kDa	0.023233	0.0315799	0.0327388	-1.83214	-2.08773	-2.25735	6.1837	4.1098	4.0499	2.0283	1	1	1.3743	1	1	1	1	1	6.1837	4.1098	4.0499	2.0283	0	0	1.3743	0	0	0	0	0	6.149	4.1098	4.0177	0
PCI domain-containing protein 2 OS=Homo sapiens GN=PCID2 PE=1 SV=2	PCID2	Q5JVF3	Q5JVF3	14	5	295								p <= 0.05, fold <=0.5	46 kDa	0.0302607	0.0154197	0.00616751	-1.60134	-1.31767	-2.46044	4.947	6.1647	5.3998	1	1	3.4417	2.7486	2.8755	1	1	1	1	4.947	6.1647	5.3998	0	0	3.4417	2.7486	2.8755	0	0	0	0	4.9192	6.1647	5.3569	0
Cystathionine beta-synthase OS=Homo sapiens GN=CBS PE=1 SV=2	CBS	P35520	P35520	20	24	346								p <= 0.05, fold <=0.5	61 kDa	0.0115514	0.0115514	0.0115514	-1.85365	-1.85365	-1.85365	3.7102	3.0823	4.0499	1	1	1	1	1	1	1	1	1	3.7102	3.0823	4.0499	0	0	0	0	0	0	0	0	0	3.6894	3.0824	4.0177	0
Argininosuccinate synthase OS=Homo sapiens GN=ASS1 PE=1 SV=2	ASS1	P00966	P00966	20	47	343	2							p <= 0.05, fold >=2	47 kDa	0.00552001	0.00555682	0.0216806	6.0925	3.72908	4.719	1	1	1	60.174	67.1	77.439	12.369	15.096	12.317	27.605	32.179	19.226	0	0	0	60.174	67.1	77.439	12.369	15.096	12.317	27.605	32.179	19.226	0	0	0	27.714
UDP-glucose 6-dehydrogenase OS=Homo sapiens GN=UGDH PE=1 SV=1	UGDH	O60701	O60701	14	22	324								p <= 0.05, fold >=2	55 kDa	0.00907636	0.0258864	0.0277996	3.09706	1.61146	1.44446	3.7102	5.1372	4.0499	30.425	38.633	41.301	13.743	10.064	15.602	13.803	8.9385	12.36	3.7102	5.1372	4.0499	30.425	38.633	41.301	13.743	10.064	15.602	13.803	8.9385	12.36	3.6894	5.1373	4.0177	13.857
Cluster of Glucosamine--fructose-6-phosphate aminotransferase [isomerizing] 1 OS=Homo sapiens GN=GFPT1 PE=1 SV=3 (Q06210)	GFPT1	Q06210	Q06210	26	10	340								p <= 0.05, fold >=2	79 kDa	0.0274174	0.00122573	0.00997409	3.83574	2.56883	3.58492	1	3.0823	1	27.044	16.267	29.255	9.6202	11.502	9.0325	15.774	23.24	21.972	0	3.0823	0	27.044	16.267	29.255	9.6202	11.502	9.0325	15.774	23.24	21.972	0	3.0824	0	15.836
Annexin A4 OS=Homo sapiens GN=ANXA4 PE=1 SV=4	ANXA4	P09525	P09525	41	21	352	1							p <= 0.05, fold >=2	36 kDa	0.00974022	0.00961298	0.0382144	2.95766	1.9992	1.92502	1	4.1098	6.7498	23.149	34.567	34.417	12.369	16.157	18.886	12.817	11.62	20.599	0	4.1098	6.7498	23.149	34.567	34.417	12.369	16.157	18.886	12.817	11.62	20.599	0	4.1098	6.6962	12.867
Enoyl-CoA delta isomerase 1, mitochondrial OS=Homo sapiens GN=ECI1 PE=1 SV=1	ECI1	P42126	P42126	no										p <= 0.05, fold >=2	33 kDa	0.00108275	0.0076292	0.0416978	1.76747	1.04109	1.2126	6.1837	6.1647	6.7498	20.283	22.367	22.371	11.682	13.659	13.959	14.788	11.62	17.853	6.1837	6.1647	6.7498	20.283	22.367	22.371	11.682	13.659	13.959	14.788	11.62	17.853	6.149	6.1647	6.6962	14.847
Tryptophan--tRNA ligase, cytoplasmic OS=Homo sapiens GN=WARS PE=1 SV=2	WARS	P23381	P23381	40	12	348								p <= 0.05, fold >=2	53 kDa	0.0153582	0.000301096	0.00938836	1.38604	2.09322	2.03008	6.1837	8.2196	12.15	20.283	28.467	20.65	41.229	35.944	36.13	43.379	34.86	30.212	6.1837	8.2196	12.15	20.283	28.467	20.65	41.229	35.944	36.13	43.379	34.86	30.212	6.149	8.2196	12.053	43.55
6-phosphofructokinase, muscle type OS=Homo sapiens GN=PFKM PE=1 SV=2	PFKM	P08237	P08237	19	11	352								p <= 0.05, fold >=2	85 kDa	0.00372485	0.00623851	0.0372954	1.65797	1.41531	2.00561	7.9199	4.831	5.5426	20.117	16.267	21.345	18.017	13.444	17.331	18.732	22.66	32.067	7.9199	4.831	5.5426	20.117	16.267	21.345	18.017	13.444	17.331	18.732	22.66	32.067	11.068	6.1647	10.714	18.806
Dihydropyrimidinase-related protein 2 OS=Homo sapiens GN=DPYSL2 PE=1 SV=1	DPYSL2	Q16555	Q16555	29	46	298	1							p <= 0.05, fold >=2	62 kDa	0.00168793	0.0346678	0.00408858	4.39296	4.18391	4.49299	1	1	1	19.364	21.785	21.879	18.533	23.676	12.317	19.762	24.033	23.758	0	0	0	19.364	21.785	21.879	18.533	23.676	12.317	19.762	24.033	23.758	0	0	0	20.785
Cluster of Aldehyde dehydrogenase, mitochondrial OS=Homo sapiens GN=ALDH2 PE=1 SV=2 (P05091)	ALDH2	P05091	P05091	4	77									p <= 0.05, fold >=2	56 kDa	0.0370117	0.0109233	0.00789651	4.3226	3.00771	4.62178	1	1	1	16.227	16.267	27.534	8.933	8.6265	6.5691	22.676	22.346	28.839	0	0	0	16.227	16.267	27.534	8.933	8.6265	6.5691	22.676	22.346	28.839	0	0	0	22.765
Mitochondrial inner membrane protein OS=Homo sapiens GN=IMMT PE=1 SV=1	IMMT	Q16891	Q16891	9	6	357								p <= 0.05, fold >=2	84 kDa	0.0358751	0.00539623	0.0470827	1.08956	1.43033	1.31492	8.6572	6.1647	4.0499	16.227	10.167	13.767	19.24	14.377	17.244	20.704	12.514	13.733	8.6572	6.1647	4.0499	16.227	10.167	13.767	19.24	14.377	17.244	20.704	12.514	13.733	8.6087	6.1647	4.0177	20.785
Hydroxymethylglutaryl-CoA synthase, cytoplasmic OS=Homo sapiens GN=HMGCS1 PE=1 SV=2	HMGCS1	Q01581	Q01581	6	17	333								p <= 0.05, fold >=2	57 kDa	0.0100569	0.000777754	0.0167917	4.08896	2.05148	4.45845	1	1	1	14.666	16.267	20.12	4.017	4.3132	4.1057	19.718	18.771	27.466	0	0	0	14.666	16.267	20.12	4.017	4.3132	4.1057	19.718	18.771	27.466	0	0	0	19.796
Aconitate hydratase, mitochondrial OS=Homo sapiens GN=ACO2 PE=1 SV=2	ACO2	Q99798	Q99798	2	25	340								p <= 0.05, fold >=2	85 kDa	0.0329329	0.0356655	0.00325593	1.20891	1.1363	2.19185	11.131	6.1647	4.0499	13.522	20.333	15.488	17.866	15.096	13.959	29.577	29.497	38.452	11.131	6.1647	4.0499	13.522	20.333	15.488	17.866	15.096	13.959	29.577	29.497	38.452	11.068	6.1647	4.0177	29.693
Ribosome maturation protein SBDS OS=Homo sapiens GN=SBDS PE=1 SV=4	SBDS	Q9Y3A5	Q9Y3A5	8	12	197								p <= 0.05, fold >=2	29 kDa	0.0311346	0.000879508	0.0410812	2.7405	3.12137	2.01491	2.4735	1	1	12.846	10.167	6.8834	13.056	14.377	11.496	5.9154	8.0447	4.1198	2.4735	0	0	12.846	10.167	6.8834	13.056	14.377	11.496	5.9154	8.0447	4.1198	2.4596	0	0	5.9387
UTP--glucose-1-phosphate uridylyltransferase OS=Homo sapiens GN=UGP2 PE=1 SV=5	UGP2	Q16851	Q16851	10	62	364		1	12					p <= 0.05, fold >=2	57 kDa	0.00280298	0.0210323	0.0216425	3.70506	3.37107	3.79791	1	1	1	12.846	14.233	12.046	8.2459	12.94	9.8536	17.746	11.62	12.36	0	0	0	12.846	14.233	12.046	8.2459	12.94	9.8536	17.746	11.62	12.36	0	0	0	17.816
Farnesyl pyrophosphate synthase OS=Homo sapiens GN=FDPS PE=1 SV=4	FDPS	P14324	P14324	21		340								p <= 0.05, fold >=2	48 kDa	0.0327276	0.025099	0.00830607	1.63465	1.42202	1.80503	3.7102	5.1372	1	11.494	12.2	6.8834	8.933	10.064	7.3902	10.845	9.8324	13.733	3.7102	5.1372	0	11.494	12.2	6.8834	8.933	10.064	7.3902	10.845	9.8324	13.733	3.6894	5.1373	0	10.888
Glyoxylate reductase/hydroxypyruvate reductase OS=Homo sapiens GN=GRHPR PE=1 SV=1	GRHPR	Q9UBQ7	Q9UBQ7	8	17	331								p <= 0.05, fold >=2	36 kDa	0.045814	0.0226451	0.0332049	1.69605	2.51802	1.8396	1	5.1372	1	10.142	6.1	6.8834	13.056	17.972	9.8536	7.8871	8.0447	9.613	0	5.1372	0	10.142	6.1	6.8834	13.056	17.972	9.8536	7.8871	8.0447	9.613	0	5.1373	0	7.9182
Prolyl endopeptidase OS=Homo sapiens GN=PREP PE=1 SV=2	PREP	P48147	P48147	17		337	1							p <= 0.05, fold >=2	81 kDa	0.0406419	0.0109861	0.0309861	3.78209	2.37466	2.32038	1	1	1	10.142	12.2	18.929	5.4973	4.3132	5.7479	5.9154	3.5754	5.4931	0	0	0	10.142	12.2	18.929	5.4973	4.3132	5.7479	5.9154	3.5754	5.4931	0	0	0	5.9387
Phosphoglycolate phosphatase OS=Homo sapiens GN=PGP PE=1 SV=1	PGP	A6NDG6	A6NDG6	14	12	214								p <= 0.05, fold >=2	34 kDa	0.00690729	0.0373444	0.0249059	3.41461	3.20805	2.38715	1	1	1	9.4655	12.2	10.325	8.933	12.221	6.5691	3.9436	6.257	5.4931	0	0	0	9.4655	12.2	10.325	8.933	12.221	6.5691	3.9436	6.257	5.4931	0	0	0	3.9591
Mitochondrial import inner membrane translocase subunit TIM44 OS=Homo sapiens GN=TIMM44 PE=1 SV=2	TIMM44	O43615	O43615	5	2	321								p <= 0.05, fold >=2	51 kDa	0.0280492	0.0328443	0.0495581	3.51905	4.13249	1.90708	1	1	1	8.1133	14.233	12.046	12.369	23.004	17.244	4.9295	3.5754	2.7466	0	0	0	8.1133	14.233	12.046	12.369	23.004	17.244	4.9295	3.5754	2.7466	0	0	0	4.9489
Ribosyldihydronicotinamide dehydrogenase [quinone] OS=Homo sapiens GN=NQO2 PE=1 SV=5	NQO2	P16083	P16083	8	18	315	1							p <= 0.05, fold >=2	26 kDa	0.0244986	0.0298901	0.0209254	2.69123	3.24213	2.84062	1	1	1	8.1133	6.1	5.1626	12.369	8.6265	7.3902	7.8871	5.3631	8.2397	0	0	0	8.1133	6.1	5.1626	12.369	8.6265	7.3902	7.8871	5.3631	8.2397	0	0	0	7.9182
Isochorismatase domain-containing protein 1 OS=Homo sapiens GN=ISOC1 PE=1 SV=3	ISOC1	Q96CN7	Q96CN7	4	10	296								p <= 0.05, fold >=2	32 kDa	0.0302207	0.0247969	0.0023336	1.85516	1.81485	2.85242	1	3.0823	1	7.4372	4.0667	6.8834	4.1229	7.1887	6.5691	11.831	12.514	12.36	0	3.0823	0	7.4372	4.0667	6.8834	4.1229	7.1887	6.5691	11.831	12.514	12.36	0	3.0824	0	11.877
Atlastin-3 OS=Homo sapiens GN=ATL3 PE=1 SV=1	ATL3	Q6DD88	Q6DD88	17	6	211	1							p <= 0.05, fold >=2	61 kDa	0.00417515	0.041493	0.0339949	2.5317	3.2871	3.15608	1	1	1	6.085	6.1	5.1626	6.1844	10.783	12.317	11.831	8.0447	6.8664	0	0	0	6.085	6.1	5.1626	6.1844	10.783	12.317	11.831	8.0447	6.8664	0	0	0	11.877
Cluster of Protein FAM49B OS=Homo sapiens GN=FAM49B PE=1 SV=1 (Q9NUQ9)	FAM49B	Q9NUQ9	Q9NUQ9											p <= 0.05, |fold| >=2, inconsistent	37 kDa	0.0211866	0.00458938	0.0198137	1.45204	1.04503	-2.38711	6.1837	4.1098	5.3998	11.494	14.233	17.209	10.307	12.221	9.8536	1	1	1	6.1837	4.1098	5.3998	11.494	14.233	17.209	10.307	12.221	9.8536	0	0	0	6.149	4.1098	5.3569	0
Drebrin OS=Homo sapiens GN=DBN1 PE=1 SV=4	DBN1	Q16643	Q16643											p <= 0.05, |fold| >=2, inconsistent	71 kDa	0.0228079	0.0187163	0.00852252	-3.31443	-2.84398	1.00928	7.4204	10.274	12.15	1	1	1	1	2.1566	1	20.704	18.771	20.599	7.4204	10.274	12.15	0	0	0	0	2.1566	0	20.704	18.771	20.599	7.3788	10.275	12.053	20.785
Keratin, type I cytoskeletal 18 OS=Homo sapiens GN=KRT18 PE=1 SV=2	KRT18	P05783	P05783	57	15	360								p <= 0.05, |fold| >=2, inconsistent	48 kDa	0.0415749	0.00130203	0.00136168	1.47825	1.49294	-6.20673	78.693	69.391	73.498	150.54	223.88	242.93	193.49	219.46	210.72	1	1	1	78.693	69.391	73.498	150.54	223.88	242.93	193.49	219.46	210.72	0	0	0	78.708	69.867	73.658	0
Keratin, type II cytoskeletal 7 OS=Homo sapiens GN=KRT7 PE=1 SV=5	KRT7	P08729	P08729	31	34	332	3							p <= 0.05, |fold| >=2, inconsistent	51 kDa	0.0216574	0.00237426	0.0282723	2.42457	1.42429	-4.74835	24.715	20.49	35.429	105.54	163.45	163.91	79.414	73.986	63.007	1	1	1	24.715	20.49	35.429	105.54	163.45	163.91	79.414	73.986	63.007	0	0	0	35.664	31.851	50.891	0
Keratin, type II cytoskeletal 8 OS=Homo sapiens GN=KRT8 PE=1 SV=7	KRT8	P05787	P05787	57	19	351		1						p <= 0.05, |fold| >=2, inconsistent	54 kDa	0.00912059	0.00557878	0.0110489	1.7989	1.82996	-6.09224	71.895	54.465	78.316	201.17	273.95	237.06	235.72	214.26	277.7	1	1	1	71.895	54.465	78.316	201.17	273.95	237.06	235.72	214.26	277.7	0	0	0	81.167	65.757	91.068	0
Carbamoyl-phosphate synthase [ammonia], mitochondrial OS=Homo sapiens GN=CPS1 PE=1 SV=2	CPS1	P31327	P31327	16	13	342	1	1							165 kDa	0.000652646	0.00617636	-	7.09395	7.708	0	1	1	1	137.62	130.17	142.05	180.4	209.57	237.31	1	1	1	0	0	0	137.62	130.17	142.05	180.4	209.57	237.31	0	0	0	0	0	0	0
Keratin, type I cytoskeletal 17 OS=Homo sapiens GN=KRT17 PE=1 SV=2	KRT17	Q04695	Q04695	43	32	327	6		23						48 kDa	0.00292908	0.0679387	-	6.3551	3.73195	0	1	1	1	73.229	87.528	84.826	17.253	16.039	6.5691	1	1	1	0	0	0	73.229	87.528	84.826	17.253	16.039	6.5691	0	0	0	0	0	0	0
Plastin-2 OS=Homo sapiens GN=LCP1 PE=1 SV=6	LCP1	P13796	P13796	24	23	355	1	1							70 kDa	0.00523753	-	-	5.88546	0	0	1	1	1	67.525	55.578	54.243	1	1	1	1	1	1	0	0	0	67.525	55.578	54.243	0	0	0	0	0	0	0	0	0	0
Cluster of Alkaline phosphatase, placental type OS=Homo sapiens GN=ALPP PE=1 SV=2 (P05187)	ALPP	P05187 P10696	P05187	2	21	301									58 kDa	0.00308092	-	-	5.62276	0	0	1	1	1	43.947	52.533	51.343	1	1	1	1	1	1	0	0	0	43.947	52.533	51.343	0	0	0	0	0	0	0	0	0	0
Folate receptor alpha OS=Homo sapiens GN=FOLR1 PE=1 SV=3	FOLR1	P15328	P15328	24	64	345		7	12						30 kDa	0.00905484	-	-	5.59008	0	0	1	1	1	50.032	54.9	39.58	1	1	1	1	1	1	0	0	0	50.032	54.9	39.58	0	0	0	0	0	0	0	0	0	0
Epiplakin OS=Homo sapiens GN=EPPK1 PE=1 SV=2	EPPK1	P58107	P58107	19	8	230	2	1							556 kDa	0.0234504	0.0226627	0.189719	5.46202	4.29147	-1.92056	5.6971	4.66	1	189.75	115.79	195.07	74.322	93.324	54.751	1	1	1	5.6971	4.66	0	189.75	115.79	195.07	74.322	93.324	54.751	0	0	0	11.068	6.1647	0	0
Fascin OS=Homo sapiens GN=FSCN1 PE=1 SV=3	FSCN1	Q16658	Q16658	63	7	315	6		20	3		4			55 kDa	0.0161816	0.0312142	0.0624868	2.23161	1.25619	0.968906	14.841	14.384	13.5	54.089	69.133	77.439	26.799	36.663	38.593	22.676	34.86	26.092	14.841	14.384	13.5	54.089	69.133	77.439	26.799	36.663	38.593	22.676	34.86	26.092	14.758	14.384	13.392	22.765
Peroxisomal multifunctional enzyme type 2 OS=Homo sapiens GN=HSD17B4 PE=1 SV=3	HSD17B4	P51659	P51659	16	17	350									80 kDa	0.0166109	0.00773247	0.056001	3.77849	2.5293	2.9673	1	4.1098	1	20.959	28.467	34.417	14.43	9.3454	11.496	12.817	11.62	23.346	0	4.1098	0	20.959	28.467	34.417	14.43	9.3454	11.496	12.817	11.62	23.346	0	4.1098	0	12.867
DNA mismatch repair protein Msh2 OS=Homo sapiens GN=MSH2 PE=1 SV=1	MSH2	P43246	P43246	43	2	364	2								105 kDa	0.0520205	0.00790338	6.11263e-05	3.7099	3.60268	3.77591	3.7102	1	1	20.283	18.3	36.138	25.425	25.879	18.065	26.619	24.134	27.466	3.7102	0	0	20.283	18.3	36.138	25.425	25.879	18.065	26.619	24.134	27.466	3.6894	0	0	26.724
Nuclear pore membrane glycoprotein 210 OS=Homo sapiens GN=NUP210 PE=1 SV=3	NUP210	Q8TEM1	Q8TEM1	50	16	322									205 kDa	0.0808857	0.0145705	0.0234002	3.66759	5.49054	3.52209	1	1	1	18.255	6.1	13.767	52.224	48.165	34.488	12.817	13.408	8.2397	0	0	0	18.255	6.1	13.767	52.224	48.165	34.488	12.817	13.408	8.2397	0	0	0	12.867
Plectin OS=Homo sapiens GN=PLEC PE=1 SV=3	PLEC	Q15149	Q15149	21	9	353	1								532 kDa	0.012091	0.0184376	0.0157081	3.19861	2.34343	0.62427	58.613	45.685	42.476	501.9	357.98	487.61	277.5	277.44	189.95	71.442	71.03	83.77	58.613	45.685	42.476	501.9	357.98	487.61	277.5	277.44	189.95	71.442	71.03	83.77	60.261	46.235	42.855	72.254
Succinyl-CoA:3-ketoacid coenzyme A transferase 1, mitochondrial OS=Homo sapiens GN=OXCT1 PE=1 SV=1	OXCT1	P55809	P55809	10	32	343		2							56 kDa	0.000573718	0.0040746	0.116078	2.99427	2.69895	1.18588	8.6572	1	4.0499	31.818	38.633	38.771	30.438	30.405	28.161	10.845	10.726	9.613	8.6572	0	4.0499	31.818	38.633	38.771	30.438	30.405	28.161	10.845	10.726	9.613	8.6087	0	4.0177	10.888
Spectrin alpha chain, brain OS=Homo sapiens GN=SPTAN1 PE=1 SV=3	SPTAN1	Q13813	Q13813	18	33	334	1	3							285 kDa	0.0859997	0.00359325	0.00148992	2.03235	2.70405	3.31952	23.498	17.467	8.0998	96.683	38.633	65.393	125.06	97.767	96.894	174.5	172.51	142.82	23.498	17.467	8.0998	96.683	38.633	65.393	125.06	97.767	96.894	174.5	172.51	142.82	23.366	17.467	8.0354	175.19
Spectrin beta chain, brain 1 OS=Homo sapiens GN=SPTBN1 PE=1 SV=2	SPTBN1	Q01082	Q01082	27	79	333	1								275 kDa	0.121411	0.0113348	0.00014275	1.78819	2.443	3.11782	14.841	16.439	18.899	69.437	26.433	77.439	98.977	99.709	74.173	146.77	149.73	139.09	14.841	16.439	18.899	69.437	26.433	77.439	98.977	99.709	74.173	146.77	149.73	139.09	14.758	16.439	18.749	150.45
Serpin B6 OS=Homo sapiens GN=SERPINB6 PE=1 SV=3	SERPINB6	P35237	P35237	1	2	63									43 kDa	0.0608655	0.0115648	0.00654535	1.38369	2.47876	1.41363	12.164	9.247	8.0998	25.136	18.3	33.568	57.73	62.552	44.217	22.189	26.669	29.761	12.164	9.247	8.0998	25.136	18.3	33.568	57.73	62.552	44.217	22.189	26.669	29.761	12.298	9.2471	8.0354	22.765
NAD(P) transhydrogenase, mitochondrial OS=Homo sapiens GN=NNT PE=1 SV=3	NNT	Q13423	Q13423												114 kDa	0.0291493	0.0239795	0.0546239	5.32321	3.84388	2.80993	1	1	1	52.06	28.467	39.58	14.43	17.972	10.675	8.873	8.0447	4.1198	0	0	0	52.06	28.467	39.58	14.43	17.972	10.675	8.873	8.0447	4.1198	0	0	0	8.908
Tumor necrosis factor ligand superfamily member 13B OS=Homo sapiens GN=TNFSF13B PE=1 SV=1	TNFSF13B	Q9Y275	Q9Y275												31 kDa	0.42265	-	-	5.11089	0	0	1	1	1	1	101.67	1	1	1	1	1	1	1	0	0	0	0	101.67	0	0	0	0	0	0	0	0	0	0	0
Guanine deaminase OS=Homo sapiens GN=GDA PE=1 SV=1	GDA	Q9Y2T3	Q9Y2T3												51 kDa	0.0443916	0.00236027	-	5.01785	3.76217	0	1	1	1	19.607	34.567	43.021	12.369	14.377	13.959	1	1	1	0	0	0	19.607	34.567	43.021	12.369	14.377	13.959	0	0	0	0	0	0	0
Nicotinate phosphoribosyltransferase OS=Homo sapiens GN=NAPRT1 PE=1 SV=2	NAPRT1	Q6XQN6	Q6XQN6												58 kDa	0.0107628	-	-	4.91155	0	0	1	1	1	27.72	26.433	36.138	1	1	1	1	1	1	0	0	0	27.72	26.433	36.138	0	0	0	0	0	0	0	0	0	0
Delta(3,5)-Delta(2,4)-dienoyl-CoA isomerase, mitochondrial OS=Homo sapiens GN=ECH1 PE=1 SV=2	ECH1	Q13011	Q13011												36 kDa	0.0496116	0.00380461	0.0672681	4.69293	3.58432	3.44644	1	1	1	16.903	36.6	24.092	12.369	12.94	10.675	13.803	13.408	5.4931	0	0	0	16.903	36.6	24.092	12.369	12.94	10.675	13.803	13.408	5.4931	0	0	0	13.857
Cluster of Glutathione S-transferase Mu 1 OS=Homo sapiens GN=GSTM1 PE=1 SV=3 (P09488)	GSTM1	P09488 P28161 Q03013	P09488												26 kDa	0.017651	-	0.0198545	4.64695	0	2.33085	1	1	1	24.34	19.835	30.986	1	1	1	4.4396	4.4693	6.1841	0	0	0	24.34	19.835	30.986	0	0	0	4.4396	4.4693	6.1841	0	0	0	5.9387
Pyruvate carboxylase, mitochondrial OS=Homo sapiens GN=PC PE=1 SV=2	PC	P11498	P11498												130 kDa	0.024589	0.0644588	-	4.5478	4.84723	0	1	1	1	26.368	16.267	27.534	35.732	36.663	13.959	1	1	1	0	0	0	26.368	16.267	27.534	35.732	36.663	13.959	0	0	0	0	0	0	0
Melanoma-associated antigen D2 OS=Homo sapiens GN=MAGED2 PE=1 SV=2	MAGED2	Q9UNF1	Q9UNF1												65 kDa	0.0434908	0.42265	-	4.53421	1.02519	0	1	1	1	16.808	32.533	20.17	1	1	4.1057	1	1	1	0	0	0	16.808	32.533	20.17	0	0	4.1057	0	0	0	0	0	0	0
Ataxin-10 OS=Homo sapiens GN=ATXN10 PE=1 SV=1	ATXN10	Q9UBB4	Q9UBB4												53 kDa	0.0651805	0.0339	0.184325	4.50807	2.50754	2.04829	1	1	1	17.579	16.267	34.417	4.1229	7.1887	5.7479	5.9154	1	5.4931	0	0	0	17.579	16.267	34.417	4.1229	7.1887	5.7479	5.9154	0	5.4931	0	0	0	5.9387
Kynureninase OS=Homo sapiens GN=KYNU PE=1 SV=1	KYNU	Q16719	Q16719												52 kDa	0.097783	0.000321094	-	4.38709	3.99726	0	1	1	1	23.664	8.1333	30.975	16.492	15.815	15.602	1	1	1	0	0	0	23.664	8.1333	30.975	16.492	15.815	15.602	0	0	0	0	0	0	0
Translin-associated protein X OS=Homo sapiens GN=TSNAX PE=1 SV=1	TSNAX	Q99598	Q99598												33 kDa	0.0411891	0.00152448	-	4.33776	3.33423	0	1	1	1	12.17	24.4	24.092	9.6202	10.783	9.8536	1	1	1	0	0	0	12.17	24.4	24.092	9.6202	10.783	9.8536	0	0	0	0	0	0	0
Polyadenylate-binding protein-interacting protein 1 OS=Homo sapiens GN=PAIP1 PE=1 SV=1	PAIP1	Q9H074	Q9H074												54 kDa	0.0157357	0.184004	-	4.28833	1.14276	0	1	1	1	16.227	18.3	24.092	2.7486	2.8755	1	1	1	1	0	0	0	16.227	18.3	24.092	2.7486	2.8755	0	0	0	0	0	0	0	0
Bifunctional ATP-dependent dihydroxyacetone kinase/FAD-AMP lyase (cyclizing) OS=Homo sapiens GN=DAK PE=1 SV=2	DAK	Q3LXA3	Q3LXA3												59 kDa	0.0247316	0.0437567	-	4.23726	2.31939	0	1	1	1	18.255	14.233	24.092	4.8101	3.5944	6.5691	1	1	1	0	0	0	18.255	14.233	24.092	4.8101	3.5944	6.5691	0	0	0	0	0	0	0
Cluster of Aldo-keto reductase family 1 member C3 OS=Homo sapiens GN=AKR1C3 PE=1 SV=4 (P42330)	AKR1C3	P42330	P42330												37 kDa	0.00152402	-	-	4.19027	0	0	1	1	1	19.548	17.275	17.944	1	1	1	1	1	1	0	0	0	19.548	17.275	17.944	0	0	0	0	0	0	0	0	0	0
DNA mismatch repair protein Msh6 OS=Homo sapiens GN=MSH6 PE=1 SV=2	MSH6	P52701	P52701												153 kDa	0.194391	0.00607725	0.029916	4.17771	4.21674	3.56648	1	1	1	35.834	8.1333	10.325	17.179	17.253	21.349	14.788	12.514	8.2397	0	0	0	35.834	8.1333	10.325	17.179	17.253	21.349	14.788	12.514	8.2397	0	0	0	14.847
Desmoplakin OS=Homo sapiens GN=DSP PE=1 SV=3	DSP	P15924	P15924												332 kDa	0.32549	0.0307684	-	4.08314	5.72563	0	1	1	1	41.243	1	8.6043	64.593	59.667	34.488	1	1	1	0	0	0	41.243	0	8.6043	64.593	59.667	34.488	0	0	0	0	0	0	0
Cluster of Keratin, type II cytoskeletal 75 OS=Homo sapiens GN=KRT75 PE=1 SV=2 (O95678)	KRT75	O95678 P02538 P04259 P48668	O95678												60 kDa	0.404137	0.230378	-	3.99463	1.59608	0	1	1	1	44.406	1	2.4156	2.9596	5.11	1	1	1	1	0	0	0	44.406	0	2.4156	2.9596	5.11	0	0	0	0	0	0	0	0
4-trimethylaminobutyraldehyde dehydrogenase OS=Homo sapiens GN=ALDH9A1 PE=1 SV=3	ALDH9A1	P49189	P49189												54 kDa	0.05572	0.105688	-	3.96181	2.95098	0	1	1	1	10.142	14.233	22.371	6.8716	12.221	4.1057	1	1	1	0	0	0	10.142	14.233	22.371	6.8716	12.221	4.1057	0	0	0	0	0	0	0
Sulfide:quinone oxidoreductase, mitochondrial OS=Homo sapiens GN=SQRDL PE=1 SV=1	SQRDL	Q9Y6N5	Q9Y6N5												50 kDa	0.0444996	-	-	3.90769	0	0	1	1	1	10.142	14.233	20.65	1	1	1	1	1	1	0	0	0	10.142	14.233	20.65	0	0	0	0	0	0	0	0	0	0
Fatty acid-binding protein, heart OS=Homo sapiens GN=FABP3 PE=1 SV=4	FABP3	P05413	P05413												15 kDa	0.190565	-	-	3.88522	0	0	1	1	1	1	24.4	18.929	1	1	1	1	1	1	0	0	0	0	24.4	18.929	0	0	0	0	0	0	0	0	0	0
Keratin, type I cytoskeletal 16 OS=Homo sapiens GN=KRT16 PE=1 SV=4	KRT16	P08779	P08779												51 kDa	0.42265	0.42265	-	3.84753	1.33325	0	1	1	1	41.186	1	1	1	5.5591	1	1	1	1	0	0	0	41.186	0	0	0	5.5591	0	0	0	0	0	0	0	0
General transcription factor II-I OS=Homo sapiens GN=GTF2I PE=1 SV=2	GTF2I	P78347	P78347												112 kDa	0.0112161	0.0768477	0.134453	3.84462	3.65636	3.02987	1	1	1	16.903	14.233	11.963	10.274	19.341	8.2113	12.817	8.9385	2.7466	0	0	0	16.903	14.233	11.963	10.274	19.341	8.2113	12.817	8.9385	2.7466	0	0	0	12.867
Pyruvate dehydrogenase E1 component subunit alpha, somatic form, mitochondrial OS=Homo sapiens GN=PDHA1 PE=1 SV=3	PDHA1	P08559	P08559												43 kDa	0.00662495	0.00140294	0.42265	3.83464	3.01106	1.1564	1	1	1	14.161	12.443	16.198	7.6408	7.9935	8.5504	1	1	4.687	0	0	0	14.161	12.443	16.198	7.6408	7.9935	8.5504	0	0	4.687	0	0	0	0
Trifunctional enzyme subunit beta, mitochondrial OS=Homo sapiens GN=HADHB PE=1 SV=3	HADHB	P55084	P55084												51 kDa	0.0108627	0.00263709	0.584112	3.79337	3.76148	0.593818	1	2.0549	1	15.55	18.3	22.371	16.492	17.972	20.528	1	1	4.1198	0	2.0549	0	15.55	18.3	22.371	16.492	17.972	20.528	0	0	4.1198	0	2.0549	0	0
Endoplasmic reticulum-Golgi intermediate compartment protein 1 OS=Homo sapiens GN=ERGIC1 PE=1 SV=1	ERGIC1	Q969X5	Q969X5												33 kDa	0.0372448	0.0331908	-	3.79121	2.20309	0	1	1	1	9.4655	18.3	13.767	5.4973	5.0321	3.2845	1	1	1	0	0	0	9.4655	18.3	13.767	5.4973	5.0321	3.2845	0	0	0	0	0	0	0
Protein SEC13 homolog OS=Homo sapiens GN=SEC13 PE=1 SV=3	SEC13	P55735	P55735												36 kDa	0.0315988	0.00582071	0.0634606	3.77835	3.4741	2.64127	1	1	1	10.818	18.3	12.046	9.6202	12.221	11.496	6.9013	3.5754	8.2397	0	0	0	10.818	18.3	12.046	9.6202	12.221	11.496	6.9013	3.5754	8.2397	0	0	0	6.9284
Cluster of Annexin A8 OS=Homo sapiens GN=ANXA8 PE=1 SV=3 (P13928)	ANXA8	P13928	P13928												37 kDa	0.0185814	0.00446971	-	3.76518	3.36039	0	1	1	1	14.198	16.267	10.325	10.995	10.783	9.0325	1	1	1	0	0	0	14.198	16.267	10.325	10.995	10.783	9.0325	0	0	0	0	0	0	0
Microsomal glutathione S-transferase 3 OS=Homo sapiens GN=MGST3 PE=1 SV=1	MGST3	O14880	O14880												17 kDa	0.117086	0.200368	-	3.73943	1.85742	0	1	1	1	10.818	22.367	6.8834	4.1229	1	5.7479	1	1	1	0	0	0	10.818	22.367	6.8834	4.1229	0	5.7479	0	0	0	0	0	0	0
UDP-glucose 4-epimerase OS=Homo sapiens GN=GALE PE=1 SV=2	GALE	Q14376	Q14376												38 kDa	0.00480287	0.00373566	-	3.7186	2.14067	0	1	1	1	11.494	14.233	13.767	4.8101	4.3132	4.1057	1	1	1	0	0	0	11.494	14.233	13.767	4.8101	4.3132	4.1057	0	0	0	0	0	0	0
Rho GTPase-activating protein 1 OS=Homo sapiens GN=ARHGAP1 PE=1 SV=1	ARHGAP1	Q07960	Q07960												50 kDa	0.016528	0.00368026	-	3.71823	3.22064	0	1	1	1	15.55	10.167	13.767	10.307	8.6265	9.0325	1	1	1	0	0	0	15.55	10.167	13.767	10.307	8.6265	9.0325	0	0	0	0	0	0	0
Phosphomevalonate kinase OS=Homo sapiens GN=PMVK PE=1 SV=3	PMVK	Q15126	Q15126												22 kDa	0.0954232	0.0268574	0.19252	3.70091	2.13722	2.14453	1	1	1	15.55	18.3	5.1626	5.4973	3.5944	4.1057	6.9013	5.3631	1	0	0	0	15.55	18.3	5.1626	5.4973	3.5944	4.1057	6.9013	5.3631	0	0	0	0	6.9284
Ras-related protein Rab-5A OS=Homo sapiens GN=RAB5A PE=1 SV=2	RAB5A	P20339	P20339												24 kDa	0.014327	0.0070678	0.42265	3.69818	3.37002	1.59754	1	1	1	15.523	12.913	10.503	8.8339	10.679	11.504	1	1	7.0788	0	0	0	15.523	12.913	10.503	8.8339	10.679	11.504	0	0	7.0788	0	0	0	0
Dynamin-1-like protein OS=Homo sapiens GN=DNM1L PE=1 SV=2	DNM1L	O00429	O00429												82 kDa	0.0852788	0.00435931	0.293027	3.69295	4.23015	1.16592	1	1	1	18.931	6.1	13.767	19.24	16.534	20.528	3.9436	1.7877	1	0	0	0	18.931	6.1	13.767	19.24	16.534	20.528	3.9436	1.7877	0	0	0	0	3.9591
NAD kinase domain-containing protein 1 OS=Homo sapiens GN=NADKD1 PE=1 SV=2	NADKD1	Q4G0N4	Q4G0N4												49 kDa	0.0225968	-	-	3.63046	0	0	1	1	1	9.4655	12.2	15.488	1	1	1	1	1	1	0	0	0	9.4655	12.2	15.488	0	0	0	0	0	0	0	0	0	0
Exportin-7 OS=Homo sapiens GN=XPO7 PE=1 SV=3	XPO7	Q9UIA9	Q9UIA9												124 kDa	0.00046473	0.160752	0.0216562	3.62807	3.12674	2.44115	1	1	1	12.846	12.2	12.046	15.117	2.8755	8.2113	5.9154	6.257	4.1198	0	0	0	12.846	12.2	12.046	15.117	2.8755	8.2113	5.9154	6.257	4.1198	0	0	0	5.9387
Keratin, type I cytoskeletal 14 OS=Homo sapiens GN=KRT14 PE=1 SV=4	KRT14	P02533	P02533												52 kDa	0.42265	0.42265	-	3.5621	1.10702	0	1	1	1	33.434	1	1	1	4.462	1	1	1	1	0	0	0	33.434	0	0	0	4.462	0	0	0	0	0	0	0	0
Leukocyte elastase inhibitor OS=Homo sapiens GN=SERPINB1 PE=1 SV=1	SERPINB1	P30740	P30740												43 kDa	0.0332065	0.0135215	-	3.56181	3.99949	0	1	1	1	10.27	9.3428	15.814	17.848	17.662	12.473	1	1	1	0	0	0	10.27	9.3428	15.814	17.848	17.662	12.473	0	0	0	0	0	0	0
Lysophosphatidylcholine acyltransferase 1 OS=Homo sapiens GN=LPCAT1 PE=1 SV=2	LPCAT1	Q8NF37	Q8NF37												59 kDa	0.0418425	0.00221627	-	3.55996	3.10842	0	1	1	1	8.7894	16.267	10.325	8.933	7.9076	9.0325	1	1	1	0	0	0	8.7894	16.267	10.325	8.933	7.9076	9.0325	0	0	0	0	0	0	0
Calpain-1 catalytic subunit OS=Homo sapiens GN=CAPN1 PE=1 SV=1	CAPN1	P07384	P07384												82 kDa	0.103798	0.203588	0.0241291	3.55892	2.83748	3.3217	1	1	1	18.931	6.1	10.325	13.743	3.5944	4.1057	12.817	8.9385	8.2397	0	0	0	18.931	6.1	10.325	13.743	3.5944	4.1057	12.817	8.9385	8.2397	0	0	0	12.867
Cluster of V-type proton ATPase subunit B, brain isoform OS=Homo sapiens GN=ATP6V1B2 PE=1 SV=3 (P21281)	ATP6V1B2	P21281	P21281												57 kDa	0.013246	0.0400943	-	3.50572	3.54315	0	1	1	1	10.142	10.167	13.767	7.5587	15.096	12.317	1	1	1	0	0	0	10.142	10.167	13.767	7.5587	15.096	12.317	0	0	0	0	0	0	0
Selenium-binding protein 1 OS=Homo sapiens GN=SELENBP1 PE=1 SV=2	SELENBP1	Q13228	Q13228												52 kDa	0.08348	0.258071	0.00597882	3.49065	1.27888	4.53325	1	1	1	5.4089	16.267	12.046	4.1229	2.1566	1	19.718	25.028	24.719	0	0	0	5.4089	16.267	12.046	4.1229	2.1566	0	19.718	25.028	24.719	0	0	0	19.796
Protein S100-A4 OS=Homo sapiens GN=S100A4 PE=1 SV=1	S100A4	P26447	P26447												12 kDa	0.212286	0.19856	0.220644	3.47591	1.29141	1.80609	1	1	1	1	20.333	12.046	2.7486	3.5944	1	5.9154	3.5754	1	0	0	0	0	20.333	12.046	2.7486	3.5944	0	5.9154	3.5754	0	0	0	0	5.9387
Inverted formin-2 OS=Homo sapiens GN=INF2 PE=1 SV=2	INF2	Q27J81	Q27J81												136 kDa	0.212046	0.139958	0.189592	3.47374	2.7829	2.50452	1	1	1	20.283	1	12.046	10.995	7.1887	2.4634	8.873	7.1508	1	0	0	0	20.283	0	12.046	10.995	7.1887	2.4634	8.873	7.1508	0	0	0	0	8.908
Leucine-rich repeat-containing protein 47 OS=Homo sapiens GN=LRRC47 PE=1 SV=1	LRRC47	Q8N1G4	Q8N1G4												63 kDa	0.0121145	0.0173166	-	3.46098	2.92512	0	1	1	1	8.7894	12.2	12.046	6.8716	9.3454	6.5691	1	1	1	0	0	0	8.7894	12.2	12.046	6.8716	9.3454	6.5691	0	0	0	0	0	0	0
Keratin, type II cytoskeletal 80 OS=Homo sapiens GN=KRT80 PE=1 SV=2	KRT80	Q6KB66	Q6KB66												51 kDa	0.0515762	-	-	3.45838	0	0	1	1	1	6.7309	11.358	14.887	1	1	1	1	1	1	0	0	0	6.7309	11.358	14.887	0	0	0	0	0	0	0	0	0	0
Keratin, type II cytoskeletal 5 OS=Homo sapiens GN=KRT5 PE=1 SV=3	KRT5	P13647	P13647												62 kDa	0.405352	0.42265	-	3.44745	1.86957	0	1	1	1	29.849	1	1.8781	1	8.9627	1	1	1	1	0	0	0	29.849	0	1.8781	0	8.9627	0	0	0	0	0	0	0	0
Heterogeneous nuclear ribonucleoprotein U-like protein 1 OS=Homo sapiens GN=HNRNPUL1 PE=1 SV=2	HNRNPUL1	Q9BUJ2	Q9BUJ2												96 kDa	0.0529331	0.42265	-	3.43344	0.85753	0	1	1	1	8.7894	8.1333	15.488	3.4358	1	1	1	1	1	0	0	0	8.7894	8.1333	15.488	3.4358	0	0	0	0	0	0	0	0	0
Abhydrolase domain-containing protein 10, mitochondrial OS=Homo sapiens GN=ABHD10 PE=1 SV=1	ABHD10	Q9NUJ1	Q9NUJ1												34 kDa	0.0306472	0.0809264	0.42265	3.42862	3.14854	0.33636	1	1	1	9.4655	14.233	8.6043	10.995	11.502	4.1057	1	1.7877	1	0	0	0	9.4655	14.233	8.6043	10.995	11.502	4.1057	0	1.7877	0	0	0	0	0
Annexin A7 OS=Homo sapiens GN=ANXA7 PE=1 SV=3	ANXA7	P20073	P20073												53 kDa	0.00918551	0.00818742	0.42265	3.4273	2.32564	-1.01195	1	1	4.0499	16.903	22.367	25.813	10.307	9.3454	10.675	1	1	1	0	0	4.0499	16.903	22.367	25.813	10.307	9.3454	10.675	0	0	0	0	0	4.0177	0
Signal recognition particle receptor subunit alpha OS=Homo sapiens GN=SRPR PE=1 SV=2	SRPR	P08240	P08240												70 kDa	0.183505	0.0242106	0.42265	3.41675	4.1014	1.46066	1	1	1	15.55	1	15.488	14.43	22.285	14.78	1	6.257	1	0	0	0	15.55	0	15.488	14.43	22.285	14.78	0	6.257	0	0	0	0	0
Cytoplasmic aconitate hydratase OS=Homo sapiens GN=ACO1 PE=1 SV=3	ACO1	P21399	P21399												98 kDa	0.000315641	0.0220105	0.981195	3.41071	2.25243	-0.0255743	1	1	4.0499	21.635	20.333	22.371	11.682	6.4699	10.675	3.9436	1	1	0	0	4.0499	21.635	20.333	22.371	11.682	6.4699	10.675	3.9436	0	0	0	0	4.0177	3.9591
3-hydroxyisobutyrate dehydrogenase, mitochondrial OS=Homo sapiens GN=HIBADH PE=1 SV=2	HIBADH	P31937	P31937												35 kDa	0.0107423	0.00394311	0.225998	3.38379	2.791	1.6249	1	1	1	8.7894	12.2	10.325	6.1844	7.1887	7.3902	1.9718	1.7877	5.4931	0	0	0	8.7894	12.2	10.325	6.1844	7.1887	7.3902	1.9718	1.7877	5.4931	0	0	0	1.9796
Proteasome subunit beta type-9 OS=Homo sapiens GN=PSMB9 PE=1 SV=2	PSMB9	P28065	P28065												23 kDa	0.0100698	-	-	3.36935	0	0	1	1	1	8.7894	10.167	12.046	1	1	1	1	1	1	0	0	0	8.7894	10.167	12.046	0	0	0	0	0	0	0	0	0	0
Proactivator polypeptide OS=Homo sapiens GN=PSAP PE=1 SV=2	PSAP	P07602	P07602												58 kDa	0.0931171	0.18853	0.42265	3.3672	2.68631	1.72058	1	1	1	6.085	16.267	8.6043	8.2459	10.064	1	7.8871	1	1	0	0	0	6.085	16.267	8.6043	8.2459	10.064	0	7.8871	0	0	0	0	0	7.9182
Cluster of E3 SUMO-protein ligase RanBP2 OS=Homo sapiens GN=RANBP2 PE=1 SV=2 (P49792)	RANBP2	P49792 A6NKT7	P49792												358 kDa	0.225165	0.00850649	0.0982578	3.36607	4.13616	2.57067	1	1	1	19.607	1	10.325	20.615	16.534	15.602	6.9013	2.6816	8.2397	0	0	0	19.607	0	10.325	20.615	16.534	15.602	6.9013	2.6816	8.2397	0	0	0	6.9284
Long-chain-fatty-acid--CoA ligase 3 OS=Homo sapiens GN=ACSL3 PE=1 SV=3	ACSL3	O95573	O95573												80 kDa	0.0797778	0.0285887	0.0569589	3.36142	4.33628	3.25048	1	1	1	11.151	5.0675	14.614	24.382	13.647	22.571	10.84	5.3585	12.352	0	0	0	11.151	5.0675	14.614	24.382	13.647	22.571	10.84	5.3585	12.352	0	0	0	11.877
Succinyl-CoA ligase [GDP-forming] subunit beta, mitochondrial OS=Homo sapiens GN=SUCLG2 PE=1 SV=2	SUCLG2	Q96I99	Q96I99												47 kDa	0.122062	0.041094	-	3.35761	2.69273	0	1	1	1	5.4089	8.1333	17.209	6.8716	4.3132	8.2113	1	1	1	0	0	0	5.4089	8.1333	17.209	6.8716	4.3132	8.2113	0	0	0	0	0	0	0
GTP:AMP phosphotransferase, mitochondrial OS=Homo sapiens GN=AK3 PE=1 SV=4	AK3	Q9UIJ7	Q9UIJ7												26 kDa	0.0779496	0.018609	0.22406	3.3402	2.84908	2.41288	1	1	1	6.7611	8.1333	15.488	5.4973	7.9076	8.2113	1	5.3631	9.613	0	0	0	6.7611	8.1333	15.488	5.4973	7.9076	8.2113	0	5.3631	9.613	0	0	0	0
Heat shock 70 kDa protein 4L OS=Homo sapiens GN=HSPA4L PE=1 SV=3	HSPA4L	O95757	O95757												95 kDa	0.055083	0.0255118	0.0858999	3.33214	2.95167	1.0239	1	2.7202	1	8.6342	19.616	19.287	10.929	9.5475	16.041	2.909	2.8249	3.8642	0	2.7202	0	8.6342	19.616	19.287	10.929	9.5475	16.041	2.909	2.8249	3.8642	0	9.2471	0	7.9182
Acylamino-acid-releasing enzyme OS=Homo sapiens GN=APEH PE=1 SV=4	APEH	P13798	P13798												81 kDa	0.055685	0.199126	0.42265	3.32284	2.09293	0.642039	1	1	1	6.085	10.167	13.767	6.8716	1	4.9268	1	2.6816	1	0	0	0	6.085	10.167	13.767	6.8716	0	4.9268	0	2.6816	0	0	0	0	0
EH domain-containing protein 2 OS=Homo sapiens GN=EHD2 PE=1 SV=2	EHD2	Q9NZN4	Q9NZN4												61 kDa	0.000862921	0.0574936	-	3.31988	2.22357	0	1	1	1	9.4655	10.167	10.325	3.4358	6.4699	4.1057	1	1	1	0	0	0	9.4655	10.167	10.325	3.4358	6.4699	4.1057	0	0	0	0	0	0	0
Erythrocyte band 7 integral membrane protein OS=Homo sapiens GN=STOM PE=1 SV=3	STOM	P27105	P27105												32 kDa	0.0301267	0.0215006	0.0562239	3.31718	4.5549	2.54279	1	1	1	10.818	12.2	6.8834	20.615	30.193	19.707	3.9436	8.0447	5.4931	0	0	0	10.818	12.2	6.8834	20.615	30.193	19.707	3.9436	8.0447	5.4931	0	0	0	3.9591
Polypeptide N-acetylgalactosaminyltransferase 2 OS=Homo sapiens GN=GALNT2 PE=1 SV=1	GALNT2	Q10471	Q10471												65 kDa	0.0656724	0.0451057	-	3.30377	2.27312	0	1	1	1	14.608	8.1333	6.8834	6.1844	5.0321	3.2845	1	1	1	0	0	0	14.608	8.1333	6.8834	6.1844	5.0321	3.2845	0	0	0	0	0	0	0
NADPH--cytochrome P450 reductase OS=Homo sapiens GN=POR PE=1 SV=2	POR	P16435	P16435												77 kDa	0.119307	0.0505755	0.248738	3.27402	4.43483	2.60044	1	1	1	9.4655	4.0667	15.488	17.866	15.815	31.203	11.831	5.3631	1	0	0	0	9.4655	4.0667	15.488	17.866	15.815	31.203	11.831	5.3631	0	0	0	0	11.877
Protein-glutamine gamma-glutamyltransferase 2 OS=Homo sapiens GN=TGM2 PE=1 SV=2	TGM2	P21980	P21980												77 kDa	0.0189787	-	-	3.27146	0	0	1	1	1	8.7894	8.1333	12.046	1	1	1	1	1	1	0	0	0	8.7894	8.1333	12.046	0	0	0	0	0	0	0	0	0	0
Putative ATP-dependent RNA helicase DHX30 OS=Homo sapiens GN=DHX30 PE=1 SV=1	DHX30	Q7L2E3	Q7L2E3												134 kDa	0.183542	0.00984418	0.00216681	3.23721	4.63823	3.75364	1	1	1	13.522	1	13.767	25.425	28.755	20.528	13.803	14.302	12.36	0	0	0	13.522	0	13.767	25.425	28.755	20.528	13.803	14.302	12.36	0	0	0	13.857
3-ketoacyl-CoA thiolase, mitochondrial OS=Homo sapiens GN=ACAA2 PE=1 SV=2	ACAA2	P42765	P42765												42 kDa	0.0743535	0.00118038	0.00482493	3.20145	2.50187	2.04756	1	3.0823	1	8.1133	16.267	22.371	10.307	8.6265	9.8536	7.8871	6.257	6.8664	0	3.0823	0	8.1133	16.267	22.371	10.307	8.6265	9.8536	7.8871	6.257	6.8664	0	3.0824	0	7.9182
Unconventional myosin-Ie OS=Homo sapiens GN=MYO1E PE=1 SV=2	MYO1E	Q12965	Q12965												127 kDa	0.0204336	0.0184617	0.42265	3.18422	2.92078	-0.539994	1	2.3619	1	16.789	10.299	12.56	9.6649	14.088	9.2778	1	1	1	0	2.3619	0	16.789	10.299	12.56	9.6649	14.088	9.2778	0	0	0	0	3.0824	0	0
Glycogen [starch] synthase, muscle OS=Homo sapiens GN=GYS1 PE=1 SV=2	GYS1	P13807	P13807												84 kDa	0.102839	0.379061	0.42265	3.17841	1.43691	0.40483	1	1	1	9.3255	4.0667	13.767	1.3743	1	5.7479	1.9718	1	1	0	0	0	9.3255	4.0667	13.767	1.3743	0	5.7479	1.9718	0	0	0	0	0	1.9796
Carboxymethylenebutenolidase homolog OS=Homo sapiens GN=CMBL PE=1 SV=1	CMBL	Q96DG6	Q96DG6												28 kDa	0.0298435	0.0199499	0.42265	3.16439	3.59319	-0.434704	1	2.0549	1	15.55	12.2	8.6043	16.492	20.128	12.317	1	1	1	0	2.0549	0	15.55	12.2	8.6043	16.492	20.128	12.317	0	0	0	0	2.0549	0	0
Catalase OS=Homo sapiens GN=CAT PE=1 SV=3	CAT	P04040	P04040												60 kDa	0.0297943	0.193655	0.42265	3.14714	0.880986	0.661932	1	1	1	6.085	10.167	10.325	2.0615	1	2.4634	1	1	2.7466	0	0	0	6.085	10.167	10.325	2.0615	0	2.4634	0	0	2.7466	0	0	0	0
Guanine nucleotide-binding protein-like 3 OS=Homo sapiens GN=GNL3 PE=1 SV=2	GNL3	Q9BVP2	Q9BVP2												62 kDa	0.1851	0.040326	0.237917	3.14666	2.65177	1.53208	1	1	1	13.522	1	12.046	7.5587	7.1887	4.1057	4.9295	1	2.7466	0	0	0	13.522	0	12.046	7.5587	7.1887	4.1057	4.9295	0	2.7466	0	0	0	4.9489
Probable ATP-dependent RNA helicase DDX46 OS=Homo sapiens GN=DDX46 PE=1 SV=2	DDX46	Q7L014	Q7L014												117 kDa	0.0294538	0.0118106	-	3.1466	2.97619	0	1	1	1	10.142	6.1	10.325	6.8716	9.3454	7.3902	1	1	1	0	0	0	10.142	6.1	10.325	6.8716	9.3454	7.3902	0	0	0	0	0	0	0
Armadillo repeat-containing X-linked protein 3 OS=Homo sapiens GN=ARMCX3 PE=1 SV=1	ARMCX3	Q9UH62	Q9UH62												43 kDa	0.102777	-	-	3.14433	0	0	1	1	1	5.4089	14.233	6.8834	1	1	1	1	1	1	0	0	0	5.4089	14.233	6.8834	0	0	0	0	0	0	0	0	0	0
Procollagen galactosyltransferase 1 OS=Homo sapiens GN=GLT25D1 PE=1 SV=1	GLT25D1	Q8NBJ5	Q8NBJ5												72 kDa	0.0433371	0.0504613	0.115797	3.14408	2.80077	2.67776	1	1	1	7.4372	12.2	6.8834	7.5587	4.3132	9.0325	6.9013	2.6816	9.613	0	0	0	7.4372	12.2	6.8834	7.5587	4.3132	9.0325	6.9013	2.6816	9.613	0	0	0	6.9284
Phosphatidylinositol-binding clathrin assembly protein OS=Homo sapiens GN=PICALM PE=1 SV=2	PICALM	Q13492	Q13492												71 kDa	0.0489249	0.0408207	-	3.13346	2.49679	0	1	1	1	9.3064	5.4507	11.569	4.1518	5.322	7.4591	1	1	1	0	0	0	9.3064	5.4507	11.569	4.1518	5.322	7.4591	0	0	0	0	0	0	0
Protein PRRC1 OS=Homo sapiens GN=PRRC1 PE=1 SV=1	PRRC1	Q96M27	Q96M27												47 kDa	0.0102876	0.272932	-	3.127	0.594835	0	1	1	1	7.4372	10.167	8.6043	1.3743	2.1566	1	1	1	1	0	0	0	7.4372	10.167	8.6043	1.3743	2.1566	0	0	0	0	0	0	0	0
Fatty aldehyde dehydrogenase OS=Homo sapiens GN=ALDH3A2 PE=1 SV=1	ALDH3A2	P51648	P51648												55 kDa	0.15831	0.00834729	0.0118871	3.11338	2.4279	3.21265	1	1	1	2.0283	10.167	13.767	6.1844	5.0321	4.9268	7.8871	8.9385	10.986	0	0	0	2.0283	10.167	13.767	6.1844	5.0321	4.9268	7.8871	8.9385	10.986	0	0	0	7.9182
Prostaglandin reductase 1 OS=Homo sapiens GN=PTGR1 PE=1 SV=2	PTGR1	Q14914	Q14914												36 kDa	0.0959789	0.00858813	-	3.11281	3.79732	0	1	1	1	6.085	6.1	13.767	15.117	15.096	11.496	1	1	1	0	0	0	6.085	6.1	13.767	15.117	15.096	11.496	0	0	0	0	0	0	0
Protein transport protein Sec31A OS=Homo sapiens GN=SEC31A PE=1 SV=3	SEC31A	O94979	O94979												133 kDa	0.184002	0.0384492	0.0689542	3.10947	2.76055	2.79726	1	1	1	12.846	1	12.046	8.933	6.4699	4.9268	6.9013	9.8324	4.1198	0	0	0	12.846	0	12.046	8.933	6.4699	4.9268	6.9013	9.8324	4.1198	0	0	0	6.9284
m7GpppX diphosphatase OS=Homo sapiens GN=DCPS PE=1 SV=2	DCPS	Q96C86	Q96C86												39 kDa	0.015278	0.0561856	0.192208	3.10656	2.36152	2.48884	1	1	1	8.7894	10.167	6.8834	4.1229	7.1887	4.1057	6.9013	8.9385	1	0	0	0	8.7894	10.167	6.8834	4.1229	7.1887	4.1057	6.9013	8.9385	0	0	0	0	6.9284
Mitochondrial dicarboxylate carrier OS=Homo sapiens GN=SLC25A10 PE=1 SV=2	SLC25A10	Q9UBX3	Q9UBX3												31 kDa	0.000675784	0.0107362	0.42265	3.08899	3.90695	1.10865	1	1	1	8.7894	8.1333	8.6043	17.179	12.221	15.602	1	4.4693	1	0	0	0	8.7894	8.1333	8.6043	17.179	12.221	15.602	0	4.4693	0	0	0	0	0
Cytosolic Fe-S cluster assembly factor NUBP2 OS=Homo sapiens GN=NUBP2 PE=1 SV=1	NUBP2	Q9Y5Y2	Q9Y5Y2												29 kDa	0.045972	0.187363	-	3.08586	2.11183	0	1	1	1	10.142	10.167	5.1626	5.4973	6.4699	1	1	1	1	0	0	0	10.142	10.167	5.1626	5.4973	6.4699	0	0	0	0	0	0	0	0
Vesicular integral-membrane protein VIP36 OS=Homo sapiens GN=LMAN2 PE=1 SV=1	LMAN2	Q12907	Q12907												40 kDa	0.120762	0.18697	0.115535	3.08523	1.53892	2.75793	1	1	1	14.198	6.1	5.1626	4.1229	3.5944	1	3.9436	5.3631	10.986	0	0	0	14.198	6.1	5.1626	4.1229	3.5944	0	3.9436	5.3631	10.986	0	0	0	3.9591
Aflatoxin B1 aldehyde reductase member 2 OS=Homo sapiens GN=AKR7A2 PE=1 SV=3	AKR7A2	O43488	O43488												40 kDa	0.0591937	0.0224072	-	3.08288	2.68563	0	1	1	1	5.3821	8.0931	11.944	4.7829	7.1603	7.3577	1	1	1	0	0	0	5.3821	8.0931	11.944	4.7829	7.1603	7.3577	0	0	0	0	0	0	0
Tumor protein D52 OS=Homo sapiens GN=TPD52 PE=1 SV=2	TPD52	P55327	P55327												24 kDa	0.0764061	0.0483974	-	3.07094	3.66493	0	1	1	1	10.818	4.0667	10.325	7.5587	16.534	13.959	1	1	1	0	0	0	10.818	4.0667	10.325	7.5587	16.534	13.959	0	0	0	0	0	0	0
Glutamate--cysteine ligase regulatory subunit OS=Homo sapiens GN=GCLM PE=1 SV=1	GCLM	P48507	P48507												31 kDa	0.0613138	0.0457371	-	3.06858	3.04949	0	1	1	1	6.085	12.2	6.8834	6.8716	6.4699	11.496	1	1	1	0	0	0	6.085	12.2	6.8834	6.8716	6.4699	11.496	0	0	0	0	0	0	0
EF-hand domain-containing protein D2 OS=Homo sapiens GN=EFHD2 PE=1 SV=1	EFHD2	Q96C19	Q96C19												27 kDa	0.0263687	0.0655951	-	3.05787	3.46473	0	1	1	1	10.278	6.1	8.6043	15.395	11.648	6.0785	1	1	1	0	0	0	10.278	6.1	8.6043	15.395	11.648	6.0785	0	0	0	0	0	0	0
COP9 signalosome complex subunit 7a OS=Homo sapiens GN=COPS7A PE=1 SV=1	COPS7A	Q9UBW8	Q9UBW8												30 kDa	0.0604326	0.00834729	0.42265	3.05352	2.4279	1.29535	1	1	1	6.7611	6.1	12.046	6.1844	5.0321	4.9268	1	5.3631	1	0	0	0	6.7611	6.1	12.046	6.1844	5.0321	4.9268	0	5.3631	0	0	0	0	0
3'(2'),5'-bisphosphate nucleotidase 1 OS=Homo sapiens GN=BPNT1 PE=1 SV=1	BPNT1	O95861	O95861												33 kDa	0.027854	0.118051	-	3.03229	2.6906	0	1	1	1	6.085	8.1333	10.325	7.5587	9.3454	2.4634	1	1	1	0	0	0	6.085	8.1333	10.325	7.5587	9.3454	2.4634	0	0	0	0	0	0	0
Monoglyceride lipase OS=Homo sapiens GN=MGLL PE=1 SV=2	MGLL	Q99685	Q99685												33 kDa	0.027854	0.42265	-	3.03229	0.470441	0	1	1	1	6.085	8.1333	10.325	1	2.1566	1	1	1	1	0	0	0	6.085	8.1333	10.325	0	2.1566	0	0	0	0	0	0	0	0
Far upstream element-binding protein 3 OS=Homo sapiens GN=FUBP3 PE=1 SV=2	FUBP3	Q96I24	Q96I24												62 kDa	0.035466	0.0392904	-	3.02162	2.31428	0	1	1	1	10.754	6.1	7.5084	6.4955	3.7231	4.7021	1	1	1	0	0	0	10.754	6.1	7.5084	6.4955	3.7231	4.7021	0	0	0	0	0	0	0
Protein S100-A6 OS=Homo sapiens GN=S100A6 PE=1 SV=1	S100A6	P06703	P06703												10 kDa	0.253659	0.190313	-	3.00901	1.28517	0	1	1	1	1	16.267	6.8834	3.4358	2.8755	1	1	1	1	0	0	0	0	16.267	6.8834	3.4358	2.8755	0	0	0	0	0	0	0	0
DBIRD complex subunit KIAA1967 OS=Homo sapiens GN=KIAA1967 PE=1 SV=2	KIAA1967	Q8N163	Q8N163												103 kDa	0.100739	0.072376	0.0368388	3.00651	3.3317	2.86641	1	1	1	12.846	6.1	5.1626	13.056	12.221	4.9268	6.9013	5.3631	9.613	0	0	0	12.846	6.1	5.1626	13.056	12.221	4.9268	6.9013	5.3631	9.613	0	0	0	6.9284
L-aminoadipate-semialdehyde dehydrogenase-phosphopantetheinyl transferase OS=Homo sapiens GN=AASDHPPT PE=1 SV=2	AASDHPPT	Q9NRN7	Q9NRN7												36 kDa	0.00643496	0.0757447	0.211989	2.9883	2.69585	1.74681	1	1	1	8.7894	8.1333	6.8834	8.2459	7.9076	3.2845	1	3.5754	5.4931	0	0	0	8.7894	8.1333	6.8834	8.2459	7.9076	3.2845	0	3.5754	5.4931	0	0	0	0
3-mercaptopyruvate sulfurtransferase OS=Homo sapiens GN=MPST PE=1 SV=3	MPST	P25325	P25325												33 kDa	0.0157383	0.0668071	0.0240916	2.96924	2.65584	2.84244	1	1	1	8.7894	6.1	8.6043	4.1229	5.751	9.0325	8.873	7.1508	5.4931	0	0	0	8.7894	6.1	8.6043	4.1229	5.751	9.0325	8.873	7.1508	5.4931	0	0	0	8.908
Alpha-parvin OS=Homo sapiens GN=PARVA PE=1 SV=1	PARVA	Q9NVD7	Q9NVD7												42 kDa	0.187009	0.42265	-	2.9519	1.22899	0	1	1	1	1	10.167	12.046	1	5.0321	1	1	1	1	0	0	0	0	10.167	12.046	0	5.0321	0	0	0	0	0	0	0	0
Cytochrome c1, heme protein, mitochondrial OS=Homo sapiens GN=CYC1 PE=1 SV=3	CYC1	P08574	P08574												35 kDa	0.29527	0.0406499	0.42265	2.94271	3.46474	0.894113	1	1	1	16.903	1	5.1626	7.5587	10.783	14.78	1	3.5754	1	0	0	0	16.903	0	5.1626	7.5587	10.783	14.78	0	3.5754	0	0	0	0	0
NEDD8-activating enzyme E1 catalytic subunit OS=Homo sapiens GN=UBA3 PE=1 SV=2	UBA3	Q8TBC4	Q8TBC4												52 kDa	0.0981622	0.0893489	-	2.93098	1.40665	0	1	1	1	4.7328	6.1	12.046	3.4358	2.8755	1.6423	1	1	1	0	0	0	4.7328	6.1	12.046	3.4358	2.8755	1.6423	0	0	0	0	0	0	0
Enoyl-CoA delta isomerase 2, mitochondrial OS=Homo sapiens GN=ECI2 PE=1 SV=4	ECI2	O75521	O75521												44 kDa	0.0134221	0.030635	0.42265	2.92743	2.53996	1.10865	1	1	1	6.085	8.1333	8.6043	6.8716	6.4699	4.1057	1	4.4693	1	0	0	0	6.085	8.1333	8.6043	6.8716	6.4699	4.1057	0	4.4693	0	0	0	0	0
V-type proton ATPase subunit d 1 OS=Homo sapiens GN=ATP6V0D1 PE=1 SV=1	ATP6V0D1	P61421	P61421												40 kDa	0.0131862	0.023389	-	2.92711	2.7861	0	1	1	1	8.1133	6.1	8.6043	5.4973	8.6265	6.5691	1	1	1	0	0	0	8.1133	6.1	8.6043	5.4973	8.6265	6.5691	0	0	0	0	0	0	0
Splicing factor 3B subunit 2 OS=Homo sapiens GN=SF3B2 PE=1 SV=2	SF3B2	Q13435	Q13435												100 kDa	0.0131862	0.42265	-	2.92711	0.43705	0	1	1	1	8.1133	6.1	8.6043	2.0615	1	1	1	1	1	0	0	0	8.1133	6.1	8.6043	2.0615	0	0	0	0	0	0	0	0	0
Nuclear mitotic apparatus protein 1 OS=Homo sapiens GN=NUMA1 PE=1 SV=2	NUMA1	Q14980	Q14980												238 kDa	0.243065	0.0731418	0.110193	2.9233	2.59876	3.62327	1	1	1	14.874	1	6.8834	8.933	4.3132	4.9268	16.76	16.089	4.1198	0	0	0	14.874	0	6.8834	8.933	4.3132	4.9268	16.76	16.089	4.1198	0	0	0	16.826
N-acetyl-D-glucosamine kinase OS=Homo sapiens GN=NAGK PE=1 SV=4	NAGK	Q9UJ70	Q9UJ70												37 kDa	0.191284	0.42265	-	2.91746	0.573181	0	1	1	1	9.4655	12.2	1	1	1	2.4634	1	1	1	0	0	0	9.4655	12.2	0	0	0	2.4634	0	0	0	0	0	0	0
Isochorismatase domain-containing protein 2, mitochondrial OS=Homo sapiens GN=ISOC2 PE=1 SV=1	ISOC2	Q96AB3	Q96AB3												22 kDa	0.264173	0.000454375	0.0388377	2.91648	2.67983	3.37478	1	1	1	15.55	6.1	1	6.1844	6.4699	6.5691	10.845	13.408	6.8664	0	0	0	15.55	6.1	0	6.1844	6.4699	6.5691	10.845	13.408	6.8664	0	0	0	10.888
Cluster of Actin-like protein 6A OS=Homo sapiens GN=ACTL6A PE=1 SV=1 (O96019)	ACTL6A	O96019	O96019												47 kDa	0.071295	0.0309745	0.42265	2.90785	1.89627	1.3206	1	1	1	4.0566	8.1333	10.325	2.7486	4.3132	4.1057	1	1	5.4931	0	0	0	4.0566	8.1333	10.325	2.7486	4.3132	4.1057	0	0	5.4931	0	0	0	0
cAMP-dependent protein kinase type II-alpha regulatory subunit OS=Homo sapiens GN=PRKAR2A PE=1 SV=2	PRKAR2A	P13861	P13861												46 kDa	0.0439278	0.0113538	-	2.90428	3.59123	0	1	1	1	5.4089	10.167	6.8834	12.929	13.526	9.7018	1	1	1	0	0	0	5.4089	10.167	6.8834	12.929	13.526	9.7018	0	0	0	0	0	0	0
Elongation factor G, mitochondrial OS=Homo sapiens GN=GFM1 PE=1 SV=2	GFM1	Q96RP9	Q96RP9												83 kDa	0.0439278	0.00134615	-	2.90428	3.39833	0	1	1	1	5.4089	10.167	6.8834	10.995	10.783	9.8536	1	1	1	0	0	0	5.4089	10.167	6.8834	10.995	10.783	9.8536	0	0	0	0	0	0	0
Protein kinase C and casein kinase substrate in neurons protein 3 OS=Homo sapiens GN=PACSIN3 PE=1 SV=2	PACSIN3	Q9UKS6	Q9UKS6												48 kDa	0.0439278	-	-	2.90428	0	0	1	1	1	5.4089	10.167	6.8834	1	1	1	1	1	1	0	0	0	5.4089	10.167	6.8834	0	0	0	0	0	0	0	0	0	0
Cluster of Lamina-associated polypeptide 2, isoforms beta/gamma OS=Homo sapiens GN=TMPO PE=1 SV=2 (P42167)	TMPO	P42167 P42166	P42167												51 kDa	0.0191513	0.106537	0.42265	2.90352	1.64283	-1.21143	4.947	1	1	21.635	18.3	12.046	8.2459	3.5944	9.8536	1	1	1	4.947	0	0	21.635	18.3	12.046	8.2459	3.5944	9.8536	0	0	0	4.9192	0	0	0
Actin-related protein 2/3 complex subunit 1B OS=Homo sapiens GN=ARPC1B PE=1 SV=3	ARPC1B	O15143	O15143												41 kDa	0.192871	0.0212799	0.220644	2.90246	3.0659	1.80609	1	1	1	9.231	12.2	1	6.6332	8.0985	10.39	5.9154	3.5754	1	0	0	0	9.231	12.2	0	6.6332	8.0985	10.39	5.9154	3.5754	0	0	0	0	5.9387
CUGBP Elav-like family member 1 OS=Homo sapiens GN=CELF1 PE=1 SV=2	CELF1	Q92879	Q92879												52 kDa	0.142385	0.185587	-	2.90004	2.13849	0	1	1	1	2.7044	12.2	7.489	5.7391	6.4699	1	1	1	1	0	0	0	2.7044	12.2	7.489	5.7391	6.4699	0	0	0	0	0	0	0	0
Carnitine O-palmitoyltransferase 1, liver isoform OS=Homo sapiens GN=CPT1A PE=1 SV=2	CPT1A	P50416	P50416												88 kDa	0.14115	0.159811	0.0152035	2.87301	2.50875	4.05658	1	1	1	12.436	6.1	3.4417	8.2459	1.4377	7.3902	12.817	17.877	19.226	0	0	0	12.436	6.1	3.4417	8.2459	1.4377	7.3902	12.817	17.877	19.226	0	0	0	12.867
Putative deoxyribose-phosphate aldolase OS=Homo sapiens GN=DERA PE=1 SV=2	DERA	Q9Y315	Q9Y315												35 kDa	0.0144979	0.00345706	-	2.83898	1.97856	0	1	1	1	6.7611	6.1	8.6043	4.1229	3.5944	4.1057	1	1	1	0	0	0	6.7611	6.1	8.6043	4.1229	3.5944	4.1057	0	0	0	0	0	0	0
Adapter molecule crk OS=Homo sapiens GN=CRK PE=1 SV=2	CRK	P46108	P46108												34 kDa	0.0567822	0.0384769	-	2.83489	2.59569	0	1	1	1	10.142	6.1	5.1626	7.5587	6.4699	4.1057	1	1	1	0	0	0	10.142	6.1	5.1626	7.5587	6.4699	4.1057	0	0	0	0	0	0	0
2'-5'-oligoadenylate synthase 3 OS=Homo sapiens GN=OAS3 PE=1 SV=3	OAS3	Q9Y6K5	Q9Y6K5												121 kDa	0.0567822	-	-	2.83489	0	0	1	1	1	10.142	6.1	5.1626	1	1	1	1	1	1	0	0	0	10.142	6.1	5.1626	0	0	0	0	0	0	0	0	0	0
Acyl-coenzyme A thioesterase 9, mitochondrial OS=Homo sapiens GN=ACOT9 PE=1 SV=2	ACOT9	Q9Y305	Q9Y305												50 kDa	0.0642236	0.13106	0.42265	2.82112	2.23373	-0.434704	1	2.0549	1	8.7894	6.1	13.767	2.7486	6.4699	9.8536	1	1	1	0	2.0549	0	8.7894	6.1	13.767	2.7486	6.4699	9.8536	0	0	0	0	2.0549	0	0
Extended synaptotagmin-2 OS=Homo sapiens GN=ESYT2 PE=1 SV=1	ESYT2	A0FGR8	A0FGR8												102 kDa	0.00930354	0.208433	-	2.81398	2.13754	0	1	1	1	8.1133	6.1	6.8834	4.8101	1	7.3902	1	1	1	0	0	0	8.1133	6.1	6.8834	4.8101	0	7.3902	0	0	0	0	0	0	0
Dual specificity mitogen-activated protein kinase kinase 3 OS=Homo sapiens GN=MAP2K3 PE=1 SV=2	MAP2K3	P46734	P46734												39 kDa	0.0646809	0.067984	-	2.80299	2.44862	0	1	1	1	5.607	10.167	5.1626	4.1229	7.9076	4.3463	1	1	1	0	0	0	5.607	10.167	5.1626	4.1229	7.9076	4.3463	0	0	0	0	0	0	0
Sepiapterin reductase OS=Homo sapiens GN=SPR PE=1 SV=1	SPR	P35270	P35270												28 kDa	0.000620681	0.000533592	0.0841221	2.79901	3.25823	1.82347	1	3.0823	1	12.846	12.2	10.325	16.492	16.534	15.602	4.9295	8.9385	4.1198	0	3.0823	0	12.846	12.2	10.325	16.492	16.534	15.602	4.9295	8.9385	4.1198	0	3.0824	0	4.9489
Phosphoacetylglucosamine mutase OS=Homo sapiens GN=PGM3 PE=1 SV=1	PGM3	O95394	O95394												60 kDa	0.0544579	0.00794985	-	2.79315	1.98242	0	1	1	1	4.0566	8.1333	8.6043	3.4358	4.3132	4.1057	1	1	1	0	0	0	4.0566	8.1333	8.6043	3.4358	4.3132	4.1057	0	0	0	0	0	0	0
Serine/threonine-protein phosphatase 5 OS=Homo sapiens GN=PPP5C PE=1 SV=1	PPP5C	P53041	P53041												57 kDa	0.0544579	0.193655	-	2.79315	0.880986	0	1	1	1	4.0566	8.1333	8.6043	2.0615	1	2.4634	1	1	1	0	0	0	4.0566	8.1333	8.6043	2.0615	0	2.4634	0	0	0	0	0	0	0
Eukaryotic translation initiation factor 4 gamma 2 OS=Homo sapiens GN=EIF4G2 PE=1 SV=1	EIF4G2	P78344	P78344												102 kDa	0.247522	0.00528247	-	2.78115	3.79459	0	1	1	1	13.522	6.1	1	12.369	13.659	15.602	1	1	1	0	0	0	13.522	6.1	0	12.369	13.659	15.602	0	0	0	0	0	0	0
Serine/threonine-protein phosphatase 4 catalytic subunit OS=Homo sapiens GN=PPP4C PE=1 SV=1	PPP4C	P60510	P60510												35 kDa	0.0202068	0.241276	0.42265	2.77208	2.42194	1.16969	1	1	1	6.0283	8.5137	5.9508	4.9387	10.138	1	1	1	4.7489	0	0	0	6.0283	8.5137	5.9508	4.9387	10.138	0	0	0	4.7489	0	0	0	0
DNA-directed RNA polymerases I, II, and III subunit RPABC1 OS=Homo sapiens GN=POLR2E PE=1 SV=4	POLR2E	P19388	P19388												25 kDa	0.0973959	0.0109394	-	2.76772	2.2864	0	1	1	1	3.3805	10.167	6.8834	5.4973	5.0321	4.1057	1	1	1	0	0	0	3.3805	10.167	6.8834	5.4973	5.0321	4.1057	0	0	0	0	0	0	0
DNA polymerase delta catalytic subunit OS=Homo sapiens GN=POLD1 PE=1 SV=2	POLD1	P28340	P28340												124 kDa	0.190016	0.240605	0.0644329	2.76711	1.54937	3.69395	1	1	1	10.818	1	8.6043	2.7486	5.0321	1	8.873	10.726	19.226	0	0	0	10.818	0	8.6043	2.7486	5.0321	0	8.873	10.726	19.226	0	0	0	8.908
Putative RNA-binding protein Luc7-like 2 OS=Homo sapiens GN=LUC7L2 PE=1 SV=2	LUC7L2	Q9Y383	Q9Y383												47 kDa	0.0752121	0.42265	0.42265	2.76301	0.66254	1.56339	1	1	1	8.7894	8.1333	3.4417	2.7486	1	1	1	1	6.8664	0	0	0	8.7894	8.1333	3.4417	2.7486	0	0	0	0	6.8664	0	0	0	0
Small nuclear ribonucleoprotein Sm D1 OS=Homo sapiens GN=SNRPD1 PE=1 SV=1	SNRPD1	P62314	P62314												13 kDa	0.21108	0.336823	0.0728549	2.75929	1.18469	1.57292	1	6.1647	1	1	28.467	25.813	8.933	8.6265	1	9.8589	8.9385	5.4931	0	6.1647	0	0	28.467	25.813	8.933	8.6265	0	9.8589	8.9385	5.4931	0	6.1647	0	9.8978
Tubulin-folding cofactor B OS=Homo sapiens GN=TBCB PE=1 SV=2	TBCB	Q99426	Q99426												27 kDa	0.0758824	0.184004	0.200639	2.74546	1.14276	1.66371	1	1	1	3.3805	8.1333	8.6043	2.7486	2.8755	1	4.9295	3.5754	1	0	0	0	3.3805	8.1333	8.6043	2.7486	2.8755	0	4.9295	3.5754	0	0	0	0	4.9489
Replication protein A 70 kDa DNA-binding subunit OS=Homo sapiens GN=RPA1 PE=1 SV=2	RPA1	P27694	P27694												68 kDa	0.0311346	0.00776071	0.42265	2.7405	2.97122	-0.576442	2.4735	1	1	12.846	10.167	6.8834	9.6202	11.502	13.959	1	1	1	2.4735	0	0	12.846	10.167	6.8834	9.6202	11.502	13.959	0	0	0	2.4596	0	0	0
Emerin OS=Homo sapiens GN=EMD PE=1 SV=1	EMD	P50402	P50402												29 kDa	0.103063	0.0394339	0.456933	2.738	1.56218	1.01861	3.7102	1	1	7.4372	20.333	10.325	6.1844	5.751	4.9268	7.8871	2.6816	1	3.7102	0	0	7.4372	20.333	10.325	6.1844	5.751	4.9268	7.8871	2.6816	0	3.6894	0	0	7.9182
Cluster of 2-oxoglutarate dehydrogenase, mitochondrial OS=Homo sapiens GN=OGDH PE=1 SV=3 (Q02218)	OGDH	Q02218 Q9ULD0	Q02218												116 kDa	0.127903	0.00756598	0.0126514	2.73799	2.44601	2.3439	1	6.1647	1	27.72	6.1	20.65	17.179	15.815	11.496	14.788	14.302	12.36	0	6.1647	0	27.72	6.1	20.65	17.179	15.815	11.496	14.788	14.302	12.36	0	6.1647	0	14.847
DNA-directed RNA polymerases I and III subunit RPAC1 OS=Homo sapiens GN=POLR1C PE=1 SV=1	POLR1C	O15160	O15160												39 kDa	0.109182	0.0521452	0.42265	2.72287	2.7081	0.986375	1	1	1	3.3805	6.1	10.325	6.8716	8.6265	4.1057	3.9436	1	1	0	0	0	3.3805	6.1	10.325	6.8716	8.6265	4.1057	3.9436	0	0	0	0	0	3.9591
Sideroflexin-3 OS=Homo sapiens GN=SFXN3 PE=2 SV=2	SFXN3	Q9BWM7	Q9BWM7												36 kDa	0.0113944	0.00503869	0.671657	2.71496	2.37878	-0.337267	2.9995	1	1	8.5874	10.728	13.51	9.9994	6.8665	9.1363	1	1	1.9573	2.9995	0	0	8.5874	10.728	13.51	9.9994	6.8665	9.1363	0	0	1.9573	3.6894	0	0	0
Saccharopine dehydrogenase-like oxidoreductase OS=Homo sapiens GN=SCCPDH PE=1 SV=1	SCCPDH	Q8NBX0	Q8NBX0												47 kDa	0.161994	0.243693	0.0388666	2.70935	0.883265	1.91254	1	4.1098	1	13.522	4.0667	22.371	2.7486	3.5944	4.9268	4.9295	9.8324	8.2397	0	4.1098	0	13.522	4.0667	22.371	2.7486	3.5944	4.9268	4.9295	9.8324	8.2397	0	4.1098	0	4.9489
Cytochrome b-c1 complex subunit 2, mitochondrial OS=Homo sapiens GN=UQCRC2 PE=1 SV=3	UQCRC2	P22695	P22695												48 kDa	0.121877	0.0264755	0.0636481	2.70015	2.11295	1.95153	3.7102	1	6.7498	14.874	18.3	41.301	13.743	13.659	22.171	14.788	8.9385	20.599	3.7102	0	6.7498	14.874	18.3	41.301	13.743	13.659	22.171	14.788	8.9385	20.599	3.6894	0	6.6962	14.847
NADH dehydrogenase [ubiquinone] iron-sulfur protein 2, mitochondrial OS=Homo sapiens GN=NDUFS2 PE=1 SV=2	NDUFS2	O75306	O75306												53 kDa	0.0402379	0.09185	-	2.69578	2.52149	0	1	1	1	4.7328	6.1	8.6043	2.7486	7.9076	6.5691	1	1	1	0	0	0	4.7328	6.1	8.6043	2.7486	7.9076	6.5691	0	0	0	0	0	0	0
Aldose 1-epimerase OS=Homo sapiens GN=GALM PE=1 SV=1	GALM	Q96C23	Q96C23												38 kDa	0.100842	0.251314	-	2.692	1.95413	0	1	1	1	4.0566	10.167	5.1626	3.4358	7.1887	1	1	1	1	0	0	0	4.0566	10.167	5.1626	3.4358	7.1887	0	0	0	0	0	0	0	0
Ubiquitin fusion degradation protein 1 homolog OS=Homo sapiens GN=UFD1L PE=1 SV=3	UFD1L	Q92890	Q92890												35 kDa	0.0244986	0.00631124	-	2.69123	2.49076	0	1	1	1	8.1133	6.1	5.1626	6.1844	5.751	4.9268	1	1	1	0	0	0	8.1133	6.1	5.1626	6.1844	5.751	4.9268	0	0	0	0	0	0	0
Galactokinase OS=Homo sapiens GN=GALK1 PE=1 SV=1	GALK1	P51570	P51570												42 kDa	0.151537	0.42265	-	2.66893	0.470441	0	1	1	1	2.0283	10.167	6.8834	1	2.1566	1	1	1	1	0	0	0	2.0283	10.167	6.8834	0	2.1566	0	0	0	0	0	0	0	0
Tumor necrosis factor alpha-induced protein 2 OS=Homo sapiens GN=TNFAIP2 PE=1 SV=2	TNFAIP2	Q03169	Q03169												73 kDa	0.0465679	0.42265	-	2.66777	0.169626	0	1	1	1	8.1133	4.0667	6.8834	1.3743	1	1	1	1	1	0	0	0	8.1133	4.0667	6.8834	1.3743	0	0	0	0	0	0	0	0	0
Cluster of ATP-dependent RNA helicase DDX19A OS=Homo sapiens GN=DDX19A PE=1 SV=1 (Q9NUU7)	DDX19A	Q9NUU7	Q9NUU7												54 kDa	0.0131405	0.00220338	0.42265	2.666	2.56072	-0.576442	2.4735	1	1	7.6187	8.9931	11.78	8.827	7.4927	10.074	1	1	1	2.4735	0	0	7.6187	8.9931	11.78	8.827	7.4927	10.074	0	0	0	2.4596	0	0	0
GDP-L-fucose synthase OS=Homo sapiens GN=TSTA3 PE=1 SV=1	TSTA3	Q13630	Q13630												36 kDa	0.30409	0.42265	-	2.64951	0.43705	0	1	1	1	4.0566	1	13.767	2.0615	1	1	1	1	1	0	0	0	4.0566	0	13.767	2.0615	0	0	0	0	0	0	0	0	0
AP-2 complex subunit mu OS=Homo sapiens GN=AP2M1 PE=1 SV=2	AP2M1	Q96CW1	Q96CW1												50 kDa	0.196871	0.0630329	-	2.64479	2.30332	0	1	1	1	7.4372	1	10.325	6.1844	2.8755	5.7479	1	1	1	0	0	0	7.4372	0	10.325	6.1844	2.8755	5.7479	0	0	0	0	0	0	0
Melanoma-associated antigen B2 OS=Homo sapiens GN=MAGEB2 PE=1 SV=3	MAGEB2	O15479	O15479												35 kDa	0.0573222	0.213164	0.0781628	2.64469	0.984772	2.47271	1	1	1	4.0566	6.1	8.6043	2.0615	2.8755	1	3.9436	4.4693	8.2397	0	0	0	4.0566	6.1	8.6043	2.0615	2.8755	0	3.9436	4.4693	8.2397	0	0	0	3.9591
Keratin, type I cytoskeletal 9 OS=Homo sapiens GN=KRT9 PE=1 SV=3	KRT9	P35527	P35527												62 kDa	0.483771	0.707643	0.412878	2.64067	0.55705	-0.387809	13.604	10.274	8.0998	197.42	1	1	4.1229	38.819	4.1057	4.9295	7.1508	12.36	13.604	10.274	8.0998	197.42	0	0	4.1229	38.819	4.1057	4.9295	7.1508	12.36	13.528	10.275	8.0354	4.9489
Cluster of Caspase-1 OS=Homo sapiens GN=CASP1 PE=1 SV=1 (P29466)	CASP1	P29466	P29466												45 kDa	0.0865071	-	-	2.6396	0	0	1	1	1	9.4655	4.0667	5.1626	1	1	1	1	1	1	0	0	0	9.4655	4.0667	5.1626	0	0	0	0	0	0	0	0	0	0
UBX domain-containing protein 1 OS=Homo sapiens GN=UBXN1 PE=1 SV=2	UBXN1	Q04323	Q04323												33 kDa	0.184027	0.0309745	0.42265	2.61688	1.89627	0.33636	1	1	1	1.3522	10.167	6.8834	2.7486	4.3132	4.1057	1	1.7877	1	0	0	0	1.3522	10.167	6.8834	2.7486	4.3132	4.1057	0	1.7877	0	0	0	0	0
Mitochondrial-processing peptidase subunit beta OS=Homo sapiens GN=PMPCB PE=1 SV=2	PMPCB	O75439	O75439												54 kDa	0.0852555	0.00406951	0.42265	2.60991	1.85146	-0.576442	2.4735	1	1	5.4089	8.1333	13.767	6.1844	5.0321	4.9268	1	1	1	2.4735	0	0	5.4089	8.1333	13.767	6.1844	5.0321	4.9268	0	0	0	2.4596	0	0	0
Xaa-Pro aminopeptidase 1 OS=Homo sapiens GN=XPNPEP1 PE=1 SV=3	XPNPEP1	Q9NQW7	Q9NQW7												70 kDa	0.0507399	0.783775	0.576145	2.60587	0.296327	-0.805752	6.1837	1	1	11.494	14.233	24.092	4.1229	1	4.9268	1	2.6816	1	6.1837	0	0	11.494	14.233	24.092	4.1229	0	4.9268	0	2.6816	0	6.149	0	0	0
DnaJ homolog subfamily B member 1 OS=Homo sapiens GN=DNAJB1 PE=1 SV=4	DNAJB1	P25685	P25685												38 kDa	0.0386243	0.0285306	0.0595152	2.59751	2.78461	1.90047	1	1	2.6999	12.453	9.7893	6.2034	13.344	11.803	7.2378	3.9436	5.3631	8.2397	0	0	2.6999	12.453	9.7893	6.2034	13.344	11.803	7.2378	3.9436	5.3631	8.2397	0	0	2.6785	3.9591
Oxidoreductase HTATIP2 OS=Homo sapiens GN=HTATIP2 PE=1 SV=2	HTATIP2	Q9BUP3	Q9BUP3												27 kDa	0.0426512	0.0437856	-	2.58726	2.48532	0	1	1	1	4.7328	8.1333	5.1626	7.5587	4.3132	4.9268	1	1	1	0	0	0	4.7328	8.1333	5.1626	7.5587	4.3132	4.9268	0	0	0	0	0	0	0
Prostaglandin E synthase 2 OS=Homo sapiens GN=PTGES2 PE=1 SV=1	PTGES2	Q9H7Z7	Q9H7Z7												42 kDa	0.202053	0.015205	0.0807908	2.587	3.81793	2.32299	1	1	1	10.142	1	6.8834	10.995	16.534	14.78	6.9013	5.3631	2.7466	0	0	0	10.142	0	6.8834	10.995	16.534	14.78	6.9013	5.3631	2.7466	0	0	0	6.9284
Proteasome subunit beta type-8 OS=Homo sapiens GN=PSMB8 PE=1 SV=3	PSMB8	P28062	P28062												30 kDa	0.166166	0.734517	0.42265	2.58655	-0.349409	-1.01195	1	1	4.0499	21.635	6.1	8.6043	2.7486	1	1	1	1	1	0	0	4.0499	21.635	6.1	8.6043	2.7486	0	0	0	0	0	0	0	4.0177	0
Membrane-associated progesterone receptor component 1 OS=Homo sapiens GN=PGRMC1 PE=1 SV=3	PGRMC1	O00264	O00264												22 kDa	0.0749059	0.0117254	0.00451803	2.57218	2.30219	3.19321	1	1	5.3998	9.5941	22.367	12.046	14.245	8.9573	13.294	18.2	22.758	26.724	0	0	5.3998	9.5941	22.367	12.046	14.245	8.9573	13.294	18.2	22.758	26.724	0	0	5.3569	18.806
Isocitrate dehydrogenase [NAD] subunit beta, mitochondrial OS=Homo sapiens GN=IDH3B PE=1 SV=2	IDH3B	O43837	O43837												42 kDa	0.0960482	0.0319426	-	2.56243	3.4033	0	1	1	1	2.7044	8.1333	6.8834	13.056	7.1887	11.496	1	1	1	0	0	0	2.7044	8.1333	6.8834	13.056	7.1887	11.496	0	0	0	0	0	0	0
DnaJ homolog subfamily B member 11 OS=Homo sapiens GN=DNAJB11 PE=1 SV=1	DNAJB11	Q9UBS4	Q9UBS4												41 kDa	0.0960482	0.00880391	0.211238	2.56243	2.84695	0.914156	1	1	1	2.7044	8.1333	6.8834	6.1844	7.1887	8.2113	1.9718	2.6816	1	0	0	0	2.7044	8.1333	6.8834	6.1844	7.1887	8.2113	1.9718	2.6816	0	0	0	0	1.9796
Src substrate cortactin OS=Homo sapiens GN=CTTN PE=1 SV=2	CTTN	Q14247	Q14247												62 kDa	0.0960482	0.42265	-	2.56243	0.573181	0	1	1	1	2.7044	8.1333	6.8834	1	1	2.4634	1	1	1	0	0	0	2.7044	8.1333	6.8834	0	0	2.4634	0	0	0	0	0	0	0
Reticulocalbin-3 OS=Homo sapiens GN=RCN3 PE=1 SV=1	RCN3	Q96D15	Q96D15												37 kDa	0.0960482	-	-	2.56243	0	0	1	1	1	2.7044	8.1333	6.8834	1	1	1	1	1	1	0	0	0	2.7044	8.1333	6.8834	0	0	0	0	0	0	0	0	0	0
Interferon-induced, double-stranded RNA-activated protein kinase OS=Homo sapiens GN=EIF2AK2 PE=1 SV=2	EIF2AK2	P19525	P19525												62 kDa	0.183957	0.00391595	0.0221765	2.56215	3.32632	3.43467	1	1	1	8.1133	1	8.6043	10.995	10.064	9.0325	8.873	9.8324	13.733	0	0	0	8.1133	0	8.6043	10.995	10.064	9.0325	8.873	9.8324	13.733	0	0	0	8.908
Cluster of Pyridoxal-dependent decarboxylase domain-containing protein 1 OS=Homo sapiens GN=PDXDC1 PE=1 SV=2 (Q6P996)	PDXDC1	Q6P996	Q6P996												87 kDa	0.033387	-	-	2.56163	0	0	1	1	1	6.7611	4.0667	6.8834	1	1	1	1	1	1	0	0	0	6.7611	4.0667	6.8834	0	0	0	0	0	0	0	0	0	0
DnaJ homolog subfamily C member 3 OS=Homo sapiens GN=DNAJC3 PE=1 SV=1	DNAJC3	Q13217	Q13217												58 kDa	0.033387	-	-	2.56163	0	0	1	1	1	6.7611	4.0667	6.8834	1	1	1	1	1	1	0	0	0	6.7611	4.0667	6.8834	0	0	0	0	0	0	0	0	0	0
Glutathione synthetase OS=Homo sapiens GN=GSS PE=1 SV=1	GSS	P48637	P48637												52 kDa	0.0451607	0.119324	0.205004	2.55262	2.08253	-0.939803	1	2.0549	2.6999	10.142	8.1333	15.488	10.307	10.783	3.2845	1	1	1	0	2.0549	2.6999	10.142	8.1333	15.488	10.307	10.783	3.2845	0	0	0	0	2.0549	2.6785	0
28 kDa heat- and acid-stable phosphoprotein OS=Homo sapiens GN=PDAP1 PE=1 SV=1	PDAP1	Q13442	Q13442												21 kDa	0.10679	0.0463408	-	2.53677	1.86123	0	1	1	1	2.7044	6.1	8.6043	4.1229	4.3132	2.4634	1	1	1	0	0	0	2.7044	6.1	8.6043	4.1229	4.3132	2.4634	0	0	0	0	0	0	0
Sulfatase-modifying factor 2 OS=Homo sapiens GN=SUMF2 PE=1 SV=2	SUMF2	Q8NBJ7	Q8NBJ7												34 kDa	0.0590538	0.42265	0.42265	2.53211	0.66254	1.77114	1	1	1	4.0566	8.1333	5.1626	2.7486	1	1	1	1	8.2397	0	0	0	4.0566	8.1333	5.1626	2.7486	0	0	0	0	8.2397	0	0	0	0
Cluster of Mitochondrial glutamate carrier 1 OS=Homo sapiens GN=SLC25A22 PE=1 SV=1 (Q9H936)	SLC25A22	Q9H936	Q9H936												34 kDa	0.096065	0.00659122	0.770823	2.5317	2.90742	0.207335	1	2.0549	1	6.085	12.2	5.1626	8.2459	11.502	10.675	1	2.6816	1	0	2.0549	0	6.085	12.2	5.1626	8.2459	11.502	10.675	0	2.6816	0	0	2.0549	0	0
26S proteasome non-ATPase regulatory subunit 10 OS=Homo sapiens GN=PSMD10 PE=1 SV=1	PSMD10	O75832	O75832												24 kDa	0.00417515	0.42265	-	2.5317	1.02925	0	1	1	1	6.085	6.1	5.1626	4.1229	1	1	1	1	1	0	0	0	6.085	6.1	5.1626	4.1229	0	0	0	0	0	0	0	0	0
DnaJ homolog subfamily C member 9 OS=Homo sapiens GN=DNAJC9 PE=1 SV=1	DNAJC9	Q8WXX5	Q8WXX5												30 kDa	0.0286443	0.0464232	0.403414	2.52982	1.8758	0.68381	4.947	1	1	11.494	18.3	10.325	8.2459	11.502	5.7479	3.9436	4.4693	2.7466	4.947	0	0	11.494	18.3	10.325	8.2459	11.502	5.7479	3.9436	4.4693	2.7466	4.9192	0	0	3.9591
Serine hydroxymethyltransferase, cytosolic OS=Homo sapiens GN=SHMT1 PE=1 SV=1	SHMT1	P34896	P34896												53 kDa	0.168334	0.42265	-	2.52526	1.08139	0	1	1	1	2.8153	10.167	4.288	4.3482	1	1	1	1	1	0	0	0	2.8153	10.167	4.288	4.3482	0	0	0	0	0	0	0	0	0
Transmembrane emp24 domain-containing protein 4 OS=Homo sapiens GN=TMED4 PE=1 SV=1	TMED4	Q7Z7H5	Q7Z7H5												26 kDa	0.0746962	0.00168298	-	2.52479	2.02884	0	1	1	1	6.4778	7.6966	3.0903	3.835	4.1513	4.256	1	1	1	0	0	0	6.4778	7.6966	3.0903	3.835	4.1513	4.256	0	0	0	0	0	0	0
Transcription elongation factor A protein 1 OS=Homo sapiens GN=TCEA1 PE=1 SV=2	TCEA1	P23193	P23193												34 kDa	0.0133501	0.0247855	0.42265	2.52329	1.08701	1.35757	1	1	1	6.8568	5.2273	5.1626	2.0615	1.8481	2.4634	1	1	5.6876	0	0	0	6.8568	5.2273	5.1626	2.0615	1.8481	2.4634	0	0	5.6876	0	0	0	0
Alcohol dehydrogenase class-3 OS=Homo sapiens GN=ADH5 PE=1 SV=4	ADH5	P11766	P11766												40 kDa	0.183504	0.044125	-	2.52328	2.95034	0	1	1	1	8.1133	8.1333	1	4.8101	9.3454	9.0325	1	1	1	0	0	0	8.1133	8.1333	0	4.8101	9.3454	9.0325	0	0	0	0	0	0	0
E3 ubiquitin/ISG15 ligase TRIM25 OS=Homo sapiens GN=TRIM25 PE=1 SV=2	TRIM25	Q14258	Q14258												71 kDa	0.0599324	0.0449798	0.382324	2.52314	2.56985	0.745203	1	3.0823	1	14.198	8.1333	6.8834	6.8716	9.3454	13.959	3.9436	3.5754	1	0	3.0823	0	14.198	8.1333	6.8834	6.8716	9.3454	13.959	3.9436	3.5754	0	0	3.0824	0	3.9591
DNA-directed RNA polymerase II subunit RPB1 OS=Homo sapiens GN=POLR2A PE=1 SV=2	POLR2A	P24928	P24928												217 kDa	0.186309	0.0462837	0.42265	2.50602	2.95337	0.894113	1	1	1	7.4372	1	8.6043	8.2459	10.064	4.9268	1	3.5754	1	0	0	0	7.4372	0	8.6043	8.2459	10.064	4.9268	0	3.5754	0	0	0	0	0
Eukaryotic translation initiation factor 2A OS=Homo sapiens GN=EIF2A PE=1 SV=3	EIF2A	Q9BY44	Q9BY44												65 kDa	0.186309	0.0326914	-	2.50602	2.83156	0	1	1	1	7.4372	1	8.6043	8.933	5.0321	7.3902	1	1	1	0	0	0	7.4372	0	8.6043	8.933	5.0321	7.3902	0	0	0	0	0	0	0
Polymerase delta-interacting protein 2 OS=Homo sapiens GN=POLDIP2 PE=1 SV=1	POLDIP2	Q9Y2S7	Q9Y2S7												42 kDa	0.0309209	0.0237437	0.42265	2.50589	2.7156	0.33636	1	1	1	4.0566	6.1	6.8834	6.8716	7.9076	4.9268	1	1.7877	1	0	0	0	4.0566	6.1	6.8834	6.8716	7.9076	4.9268	0	1.7877	0	0	0	0	0
3-hydroxybutyrate dehydrogenase type 2 OS=Homo sapiens GN=BDH2 PE=1 SV=2	BDH2	Q9BUT1	Q9BUT1												27 kDa	0.030629	0.0759601	-	2.50548	2.11819	0	1	1	1	6.085	4.0667	6.8834	4.8101	5.751	2.4634	1	1	1	0	0	0	6.085	4.0667	6.8834	4.8101	5.751	2.4634	0	0	0	0	0	0	0
U3 small nucleolar ribonucleoprotein protein IMP3 OS=Homo sapiens GN=IMP3 PE=1 SV=1	IMP3	Q9NV31	Q9NV31												22 kDa	0.0580314	0.13009	0.42265	2.50071	2.67138	1.02852	1	1	1	7.4372	6.1	3.4417	4.1229	4.3132	10.675	1	1	4.1198	0	0	0	7.4372	6.1	3.4417	4.1229	4.3132	10.675	0	0	4.1198	0	0	0	0
Na(+)/H(+) exchange regulatory cofactor NHE-RF1 OS=Homo sapiens GN=SLC9A3R1 PE=1 SV=4	SLC9A3R1	O14745	O14745												39 kDa	0.139488	-	-	2.47963	0	0	1	1	1	2.0283	6.1	8.6043	1	1	1	1	1	1	0	0	0	2.0283	6.1	8.6043	0	0	0	0	0	0	0	0	0	0
Histone H1x OS=Homo sapiens GN=H1FX PE=1 SV=1	H1FX	Q92522	Q92522												22 kDa	0.0813425	0.184004	-	2.47477	1.14276	0	1	1	1	3.3805	8.1333	5.1626	2.7486	2.8755	1	1	1	1	0	0	0	3.3805	8.1333	5.1626	2.7486	2.8755	0	0	0	0	0	0	0	0
Serine/threonine-protein kinase OSR1 OS=Homo sapiens GN=OXSR1 PE=1 SV=1	OXSR1	O95747	O95747												58 kDa	0.00026369	0.000368132	0.42265	2.46923	2.34475	-0.434704	1	2.0549	1	7.4372	8.1333	6.8834	7.5587	6.4699	6.5691	1	1	1	0	2.0549	0	7.4372	8.1333	6.8834	7.5587	6.4699	6.5691	0	0	0	0	2.0549	0	0
Putative hexokinase HKDC1 OS=Homo sapiens GN=HKDC1 PE=2 SV=3	HKDC1	Q2TB90	Q2TB90												103 kDa	0.00432552	-	-	2.46148	0	0	1	1	1	5.2609	6.1	5.1626	1	1	1	1	1	1	0	0	0	5.2609	6.1	5.1626	0	0	0	0	0	0	0	0	0	0
THO complex subunit 2 OS=Homo sapiens GN=THOC2 PE=1 SV=2	THOC2	Q8NI27	Q8NI27												183 kDa	0.191159	0.0334046	0.0303565	2.44761	2.86124	3.74839	1	1	1	6.7611	1	8.6043	8.2459	8.6265	4.9268	10.845	11.62	17.853	0	0	0	6.7611	0	8.6043	8.2459	8.6265	4.9268	10.845	11.62	17.853	0	0	0	10.888
Charged multivesicular body protein 2a OS=Homo sapiens GN=CHMP2A PE=1 SV=1	CHMP2A	O43633	O43633												25 kDa	0.2356	-	-	2.44446	0	0	1	1	1	1	10.167	5.1626	1	1	1	1	1	1	0	0	0	0	10.167	5.1626	0	0	0	0	0	0	0	0	0	0
Calcium uniporter protein, mitochondrial OS=Homo sapiens GN=MCU PE=1 SV=1	MCU	Q8NE86	Q8NE86												40 kDa	0.235305	0.00451506	-	2.44224	2.3776	0	1	1	1	10.142	1	5.1626	4.8101	5.0321	5.7479	1	1	1	0	0	0	10.142	0	5.1626	4.8101	5.0321	5.7479	0	0	0	0	0	0	0
Replication factor C subunit 5 OS=Homo sapiens GN=RFC5 PE=1 SV=1	RFC5	P40937	P40937												38 kDa	0.0346112	0.00726589	0.618994	2.44172	2.50823	0.700136	1	3.0823	1	9.4655	6.1	12.046	7.5587	11.502	9.8536	1	6.257	1	0	3.0823	0	9.4655	6.1	12.046	7.5587	11.502	9.8536	0	6.257	0	0	3.0824	0	0
5'-AMP-activated protein kinase subunit gamma-1 OS=Homo sapiens GN=PRKAG1 PE=1 SV=1	PRKAG1	P54619	P54619												38 kDa	0.0697547	0.11261	-	2.44157	2.53925	0	1	1	1	7.6957	3.4387	5.1626	5.76	8.9013	2.7773	1	1	1	0	0	0	7.6957	3.4387	5.1626	5.76	8.9013	2.7773	0	0	0	0	0	0	0
Dihydrolipoyllysine-residue acetyltransferase component of pyruvate dehydrogenase complex, mitochondrial OS=Homo sapiens GN=DLAT PE=1 SV=3	DLAT	P10515	P10515												69 kDa	0.0615798	0.0837859	0.0100274	2.44094	2.12669	2.41523	2.4735	2.0549	1	6.085	10.167	13.767	4.1229	9.3454	10.675	11.831	8.0447	9.613	2.4735	2.0549	0	6.085	10.167	13.767	4.1229	9.3454	10.675	11.831	8.0447	9.613	2.4596	2.0549	0	11.877
Dipeptidyl peptidase 3 OS=Homo sapiens GN=DPP3 PE=1 SV=2	DPP3	Q9NY33	Q9NY33												83 kDa	0.0186819	0.934014	0.00634054	2.42766	-0.102988	2.55749	6.1837	3.0823	1	14.874	16.267	24.092	7.5587	1	1	18.732	16.983	24.719	6.1837	3.0823	0	14.874	16.267	24.092	7.5587	0	0	18.732	16.983	24.719	6.149	3.0824	0	18.806
Serine/arginine-rich splicing factor 5 OS=Homo sapiens GN=SRSF5 PE=1 SV=1	SRSF5	Q13243	Q13243												31 kDa	0.00417013	0.0486687	0.42265	2.41867	1.72404	0.336055	1	1	1	5.14	5.9038	4.9965	2.6823	2.8755	4.353	1	1	1.7869	0	0	0	5.14	5.9038	4.9965	2.6823	2.8755	4.353	0	0	1.7869	0	0	0	0
Protein S100-A16 OS=Homo sapiens GN=S100A16 PE=1 SV=1	S100A16	Q96FQ6	Q96FQ6												12 kDa	0.187242	0.18386	-	2.41654	1.65323	0	1	1	1	1	8.1333	6.8834	4.1229	4.3132	1	1	1	1	0	0	0	0	8.1333	6.8834	4.1229	4.3132	0	0	0	0	0	0	0	0
Tyrosine-protein kinase BAZ1B OS=Homo sapiens GN=BAZ1B PE=1 SV=2	BAZ1B	Q9UIG0	Q9UIG0												171 kDa	0.187135	0.42265	0.42265	2.41474	0.470441	0.986375	1	1	1	8.1133	1	6.8834	1	2.1566	1	3.9436	1	1	0	0	0	8.1133	0	6.8834	0	2.1566	0	3.9436	0	0	0	0	0	3.9591
Histone deacetylase complex subunit SAP18 OS=Homo sapiens GN=SAP18 PE=1 SV=1	SAP18	O00422	O00422												18 kDa	0.00857125	0.0746529	0.257462	2.41462	2.5478	1.76761	1	1	1	4.7328	6.1	5.1626	4.8101	8.6265	4.1057	2.9577	6.257	1	0	0	0	4.7328	6.1	5.1626	4.8101	8.6265	4.1057	2.9577	6.257	0	0	0	0	2.9693
DnaJ homolog subfamily C member 7 OS=Homo sapiens GN=DNAJC7 PE=1 SV=2	DNAJC7	Q99615	Q99615												56 kDa	0.200717	0.0453764	-	2.40503	2.70861	0	1	1	1	8.7894	6.1	1	8.933	5.751	4.9268	1	1	1	0	0	0	8.7894	6.1	0	8.933	5.751	4.9268	0	0	0	0	0	0	0
Amine oxidase [flavin-containing] B OS=Homo sapiens GN=MAOB PE=1 SV=3	MAOB	P27338	P27338												59 kDa	0.276772	-	-	2.4046	0	0	1	1	1	10.818	4.0667	1	1	1	1	1	1	1	0	0	0	10.818	4.0667	0	0	0	0	0	0	0	0	0	0	0
PDZ domain-containing protein GIPC1 OS=Homo sapiens GN=GIPC1 PE=1 SV=2	GIPC1	O14908	O14908												36 kDa	0.162048	-	-	2.40048	0	0	1	1	1	1.4978	8.1333	6.2083	1	1	1	1	1	1	0	0	0	1.4978	8.1333	6.2083	0	0	0	0	0	0	0	0	0	0
Uncharacterized protein CXorf38 OS=Homo sapiens GN=CXorf38 PE=1 SV=1	CXorf38	Q8TB03	Q8TB03												37 kDa	0.0381207	0.186703	-	2.38616	1.0501	0	1	1	1	4.7328	4.0667	6.8834	2.7486	1	2.4634	1	1	1	0	0	0	4.7328	4.0667	6.8834	2.7486	0	2.4634	0	0	0	0	0	0	0
Elongation factor Tu GTP-binding domain-containing protein 1 OS=Homo sapiens GN=EFTUD1 PE=1 SV=2	EFTUD1	Q7Z2Z2	Q7Z2Z2												125 kDa	0.0381207	-	-	2.38616	0	0	1	1	1	4.7328	4.0667	6.8834	1	1	1	1	1	1	0	0	0	4.7328	4.0667	6.8834	0	0	0	0	0	0	0	0	0	0
Interleukin-18 OS=Homo sapiens GN=IL18 PE=1 SV=1	IL18	Q14116	Q14116												22 kDa	0.0788422	0.0326072	0.249051	2.386	1.50094	-1.77484	6.1837	3.0823	1	16.903	26.433	10.325	8.933	8.6265	11.496	1	1	1	6.1837	3.0823	0	16.903	26.433	10.325	8.933	8.6265	11.496	0	0	0	6.149	3.0824	0	0
DnaJ homolog subfamily A member 2 OS=Homo sapiens GN=DNAJA2 PE=1 SV=1	DNAJA2	O60884	O60884												46 kDa	0.0185494	0.00177367	0.371329	2.38433	2.22912	1.45624	1	1	2.6999	8.1133	6.1	10.325	7.5587	7.9076	6.5691	2.9577	8.9385	1	0	0	2.6999	8.1133	6.1	10.325	7.5587	7.9076	6.5691	2.9577	8.9385	0	0	0	2.6785	2.9693
Transmembrane emp24 domain-containing protein 7 OS=Homo sapiens GN=TMED7 PE=1 SV=2	TMED7	Q9Y3B3	Q9Y3B3												25 kDa	0.227138	0.00580473	-	2.38111	2.21701	0	1	1	1	9.4655	1	5.1626	4.8101	5.0321	4.1057	1	1	1	0	0	0	9.4655	0	5.1626	4.8101	5.0321	4.1057	0	0	0	0	0	0	0
Protein ERGIC-53 OS=Homo sapiens GN=LMAN1 PE=1 SV=2	LMAN1	P49257	P49257												58 kDa	0.227138	-	0.240091	2.38111	0	1.65547	1	1	1	9.4655	1	5.1626	1	1	1	2.9577	1	5.4931	0	0	0	9.4655	0	5.1626	0	0	0	2.9577	0	5.4931	0	0	0	2.9693
Keratin, type II cytoskeletal 79 OS=Homo sapiens GN=KRT79 PE=1 SV=2	KRT79	Q5XKE5	Q5XKE5												58 kDa	0.042364	0.00970621	0.42265	2.36802	1.86196	-0.600745	2.5495	1	1	5.8792	10.841	6.7658	5.6088	4.3411	6.5876	1	1	1	2.5495	0	0	5.8792	10.841	6.7658	5.6088	4.3411	6.5876	0	0	0	17.217	0	0	0
Reticulocalbin-1 OS=Homo sapiens GN=RCN1 PE=1 SV=1	RCN1	Q15293	Q15293												39 kDa	0.271539	0.0358695	-	2.35817	2.71792	0	1	1	1	4.0566	1	10.325	6.1844	8.6265	4.9268	1	1	1	0	0	0	4.0566	0	10.325	6.1844	8.6265	4.9268	0	0	0	0	0	0	0
Septin-10 OS=Homo sapiens GN=SEPT10 PE=1 SV=2	2014-09-10	Q9P0V9	Q9P0V9												53 kDa	0.146839	0.184253	-	2.35759	0.798562	0	1	1	1	2.7044	4.0667	8.6043	2.0615	2.1566	1	1	1	1	0	0	0	2.7044	4.0667	8.6043	2.0615	2.1566	0	0	0	0	0	0	0	0
Mitochondrial ribonuclease P protein 1 OS=Homo sapiens GN=RG9MTD1 PE=1 SV=2	RG9MTD1	Q7L0Y3	Q7L0Y3												47 kDa	0.184327	0.0879149	-	2.35244	2.949	0	1	1	1	7.4372	1	6.8834	7.5587	11.502	4.1057	1	1	1	0	0	0	7.4372	0	6.8834	7.5587	11.502	4.1057	0	0	0	0	0	0	0
OCIA domain-containing protein 1 OS=Homo sapiens GN=OCIAD1 PE=1 SV=1	OCIAD1	Q9NX40	Q9NX40												28 kDa	0.21094	0.42265	0.42265	2.3232	1.20723	0.894113	1	1	1	5.4089	1	8.6043	1	1	4.9268	1	3.5754	1	0	0	0	5.4089	0	8.6043	0	0	4.9268	0	3.5754	0	0	0	0	0
Flavin reductase (NADPH) OS=Homo sapiens GN=BLVRB PE=1 SV=3	BLVRB	P30043	P30043												22 kDa	0.00264416	0.037524	0.00248318	2.32041	0.980776	2.09446	4.947	4.1098	8.0998	31.101	30.5	24.092	11.682	11.502	10.675	26.619	20.559	26.092	4.947	4.1098	8.0998	31.101	30.5	24.092	11.682	11.502	10.675	26.619	20.559	26.092	4.9192	4.1098	8.0354	26.724
UPF0585 protein C16orf13 OS=Homo sapiens GN=C16orf13 PE=1 SV=2	C16orf13	Q96S19	Q96S19												23 kDa	0.126982	-	-	2.31764	0	0	1	1	1	3.3805	8.1333	3.4417	1	1	1	1	1	1	0	0	0	3.3805	8.1333	3.4417	0	0	0	0	0	0	0	0	0	0
Crk-like protein OS=Homo sapiens GN=CRKL PE=1 SV=1	CRKL	P46109	P46109												34 kDa	0.218683	0.112985	-	2.3173	1.3163	0	1	1	1	8.7894	1	5.1626	2.7486	1.4377	3.2845	1	1	1	0	0	0	8.7894	0	5.1626	2.7486	1.4377	3.2845	0	0	0	0	0	0	0
Cluster of Probable DNA dC->dU-editing enzyme APOBEC-3D OS=Homo sapiens GN=APOBEC3D PE=1 SV=1 (Q96AK3)	APOBEC3D	Q9UH17	Q96AK3												47 kDa	0.198997	-	-	2.31347	0	0	1	1	1	5.779	8.1333	1	1	1	1	1	1	1	0	0	0	5.779	8.1333	0	0	0	0	0	0	0	0	0	0	0
Sorting nexin-6 OS=Homo sapiens GN=SNX6 PE=1 SV=1	SNX6	Q9UNH7	Q9UNH7												47 kDa	0.0397327	0.0943367	-	2.28719	1.53149	0	1	1	1	3.3805	6.1	5.1626	3.4358	3.5944	1.6423	1	1	1	0	0	0	3.3805	6.1	5.1626	3.4358	3.5944	1.6423	0	0	0	0	0	0	0
Cluster of Ras-related protein Rab-9A OS=Homo sapiens GN=RAB9A PE=1 SV=1 (P51151)	RAB9A	P51151	P51151												23 kDa	0.0397327	0.42265	-	2.28719	0.470441	0	1	1	1	3.3805	6.1	5.1626	1	2.1566	1	1	1	1	0	0	0	3.3805	6.1	5.1626	0	2.1566	0	0	0	0	0	0	0	0
ATP-dependent RNA helicase DDX42 OS=Homo sapiens GN=DDX42 PE=1 SV=1	DDX42	Q86XP3	Q86XP3												103 kDa	0.0111193	0.42265	-	2.2867	1.02519	0	1	1	1	5.4089	4.0667	5.1626	1	1	4.1057	1	1	1	0	0	0	5.4089	4.0667	5.1626	0	0	4.1057	0	0	0	0	0	0	0
Anamorsin OS=Homo sapiens GN=CIAPIN1 PE=1 SV=2	CIAPIN1	Q6FI81	Q6FI81												34 kDa	0.29607	0.247015	-	2.27774	1.14967	0	1	1	1	3.3805	10.167	1	2.0615	3.5944	1	1	1	1	0	0	0	3.3805	10.167	0	2.0615	3.5944	0	0	0	0	0	0	0	0
Proteasome subunit beta type-10 OS=Homo sapiens GN=PSMB10 PE=1 SV=1	PSMB10	P40306	P40306												29 kDa	0.29607	-	-	2.27774	0	0	1	1	1	3.3805	10.167	1	1	1	1	1	1	1	0	0	0	3.3805	10.167	0	0	0	0	0	0	0	0	0	0	0
Cell division cycle 5-like protein OS=Homo sapiens GN=CDC5L PE=1 SV=2	CDC5L	Q99459	Q99459												92 kDa	0.20534	0.291992	-	2.27721	1.41293	0	1	1	1	5.4089	8.1333	1	2.0615	1	4.9268	1	1	1	0	0	0	5.4089	8.1333	0	2.0615	0	4.9268	0	0	0	0	0	0	0
LETM1 and EF-hand domain-containing protein 1, mitochondrial OS=Homo sapiens GN=LETM1 PE=1 SV=1	LETM1	O95202	O95202												83 kDa	0.188933	0.048559	0.0769425	2.27672	2.09064	2.89767	1	1	1	7.4372	6.1	1	3.4358	3.5944	5.7479	6.9013	4.4693	10.986	0	0	0	7.4372	6.1	0	3.4358	3.5944	5.7479	6.9013	4.4693	10.986	0	0	0	6.9284
Splicing factor 3A subunit 2 OS=Homo sapiens GN=SF3A2 PE=1 SV=2	SF3A2	Q15428	Q15428												49 kDa	0.188933	-	0.42265	2.27672	0	1.3206	1	1	1	7.4372	6.1	1	1	1	1	1	1	5.4931	0	0	0	7.4372	6.1	0	0	0	0	0	0	5.4931	0	0	0	0
Guanine nucleotide exchange factor VAV2 OS=Homo sapiens GN=VAV2 PE=1 SV=2	VAV2	P52735	P52735												101 kDa	0.0519315	0.42265	0.42265	2.2607	-0.434704	-0.434704	1	2.0549	1	6.7611	4.0667	8.6043	1	1	1	1	1	1	0	2.0549	0	6.7611	4.0667	8.6043	0	0	0	0	0	0	0	2.0549	0	0
Very long-chain specific acyl-CoA dehydrogenase, mitochondrial OS=Homo sapiens GN=ACADVL PE=1 SV=1	ACADVL	P49748	P49748												70 kDa	0.0329176	0.00979788	0.870884	2.25832	1.1805	0.0435359	16.078	13.357	9.4497	42.595	71.166	72.276	28.173	34.506	25.455	14.788	14.302	10.986	16.078	13.357	9.4497	42.595	71.166	72.276	28.173	34.506	25.455	14.788	14.302	10.986	15.988	13.357	9.3746	14.847
Transformer-2 protein homolog alpha OS=Homo sapiens GN=TRA2A PE=1 SV=1	TRA2A	Q13595	Q13595												33 kDa	0.0719401	0.111213	-	2.25606	1.74823	0	1	1	1	3.3805	4.0667	6.8834	4.1229	4.3132	1.6423	1	1	1	0	0	0	3.3805	4.0667	6.8834	4.1229	4.3132	1.6423	0	0	0	0	0	0	0
Mesencephalic astrocyte-derived neurotrophic factor OS=Homo sapiens GN=MANF PE=1 SV=3	MANF	P55145	P55145												21 kDa	0.210101	0.0644867	0.42265	2.25055	3.67468	1.3206	1	1	1	8.1133	1	5.1626	13.056	7.1887	18.065	1	1	5.4931	0	0	0	8.1133	0	5.1626	13.056	7.1887	18.065	0	0	5.4931	0	0	0	0
Methylcrotonoyl-CoA carboxylase beta chain, mitochondrial OS=Homo sapiens GN=MCCC2 PE=1 SV=1	MCCC2	Q9HCC0	Q9HCC0												61 kDa	0.0392655	0.0393647	0.42265	2.25041	1.7628	0.986375	1	1	1	4.7328	6.1	3.4417	4.1229	3.5944	2.4634	3.9436	1	1	0	0	0	4.7328	6.1	3.4417	4.1229	3.5944	2.4634	3.9436	0	0	0	0	0	3.9591
Replication factor C subunit 4 OS=Homo sapiens GN=RFC4 PE=1 SV=2	RFC4	P35249	P35249												40 kDa	0.00203765	0.0170811	0.651811	2.24683	1.89595	-0.373978	3.7102	1	5.3998	14.198	18.3	15.488	12.369	12.94	12.317	1	2.6816	4.1198	3.7102	0	5.3998	14.198	18.3	15.488	12.369	12.94	12.317	0	2.6816	4.1198	3.6894	0	5.3569	0
Pyruvate dehydrogenase E1 component subunit beta, mitochondrial OS=Homo sapiens GN=PDHB PE=1 SV=3	PDHB	P11177	P11177												39 kDa	0.00301662	0.119874	0.59336	2.24354	1.0276	0.465763	8.6572	6.1647	1	20.959	26.433	27.534	13.056	9.3454	9.8536	5.9154	3.5754	12.36	8.6572	6.1647	0	20.959	26.433	27.534	13.056	9.3454	9.8536	5.9154	3.5754	12.36	8.6087	6.1647	0	5.9387
Transmembrane protein 126A OS=Homo sapiens GN=TMEM126A PE=1 SV=1	TMEM126A	Q9H061	Q9H061												22 kDa	0.42265	0.02975	-	2.23981	2.42507	0	1	1	1	12.17	1	1	6.8716	4.3132	4.9268	1	1	1	0	0	0	12.17	0	0	6.8716	4.3132	4.9268	0	0	0	0	0	0	0
Serum paraoxonase/arylesterase 2 OS=Homo sapiens GN=PON2 PE=1 SV=3	PON2	Q15165	Q15165												39 kDa	0.328252	0.0693964	-	2.22542	3.39621	0	1	1	1	2.7044	1	10.325	7.5587	15.815	8.2113	1	1	1	0	0	0	2.7044	0	10.325	7.5587	15.815	8.2113	0	0	0	0	0	0	0
Arfaptin-2 OS=Homo sapiens GN=ARFIP2 PE=1 SV=1	ARFIP2	P53365	P53365												38 kDa	0.185572	0.42265	-	2.22068	0.43705	0	1	1	1	1	6.1	6.8834	2.0615	1	1	1	1	1	0	0	0	0	6.1	6.8834	2.0615	0	0	0	0	0	0	0	0	0
Tripeptidyl-peptidase 1 OS=Homo sapiens GN=TPP1 PE=1 SV=2	TPP1	O14773	O14773												61 kDa	0.185572	-	-	2.22068	0	0	1	1	1	1	6.1	6.8834	1	1	1	1	1	1	0	0	0	0	6.1	6.8834	0	0	0	0	0	0	0	0	0	0
Cullin-1 OS=Homo sapiens GN=CUL1 PE=1 SV=2	CUL1	Q13616	Q13616												90 kDa	0.185658	0.128708	0.214173	2.21913	2.1913	1.90054	1	1	1	6.085	1	6.8834	3.4358	2.8755	7.3902	3.9436	6.257	1	0	0	0	6.085	0	6.8834	3.4358	2.8755	7.3902	3.9436	6.257	0	0	0	0	3.9591
Cytosolic non-specific dipeptidase OS=Homo sapiens GN=CNDP2 PE=1 SV=2	CNDP2	Q96KP4	Q96KP4												53 kDa	0.185658	0.104026	0.132964	2.21913	1.79051	2.75137	1	1	1	6.085	1	6.8834	2.0615	5.0321	3.2845	2.9577	6.257	10.986	0	0	0	6.085	0	6.8834	2.0615	5.0321	3.2845	2.9577	6.257	10.986	0	0	0	2.9693
Cytosolic purine 5'-nucleotidase OS=Homo sapiens GN=NT5C2 PE=1 SV=1	NT5C2	P49902	P49902												65 kDa	0.185658	-	-	2.21913	0	0	1	1	1	6.085	1	6.8834	1	1	1	1	1	1	0	0	0	6.085	0	6.8834	0	0	0	0	0	0	0	0	0	0
RING finger protein 114 OS=Homo sapiens GN=RNF114 PE=1 SV=1	RNF114	Q9Y508	Q9Y508												26 kDa	0.0688752	0.193144	-	2.21899	1.4867	0	1	1	1	2.7044	6.1	5.1626	4.1229	1	3.2845	1	1	1	0	0	0	2.7044	6.1	5.1626	4.1229	0	3.2845	0	0	0	0	0	0	0
Developmentally-regulated GTP-binding protein 2 OS=Homo sapiens GN=DRG2 PE=1 SV=1	DRG2	P55039	P55039												41 kDa	0.114674	0.025898	0.570567	2.21576	1.83872	1.02413	3.7102	1	1	5.4089	14.233	6.8834	6.8716	8.6265	4.9268	1	1	9.613	3.7102	0	0	5.4089	14.233	6.8834	6.8716	8.6265	4.9268	0	0	9.613	3.6894	0	0	0
Rho-related GTP-binding protein RhoB OS=Homo sapiens GN=RHOB PE=1 SV=1	RHOB	P62745	P62745												22 kDa	0.42265	-	-	2.21371	0	0	1	1	1	1	11.916	1	1	1	1	1	1	1	0	0	0	0	11.916	0	0	0	0	0	0	0	0	0	0	0
Cluster of Sulfotransferase 1A3/1A4 OS=Homo sapiens GN=SULT1A3 PE=1 SV=1 (P50224)	SULT1A3	P50224 P50226	P50224												34 kDa	0.285261	0.0392346	-	2.2128	2.90805	0	1	1	1	9.4655	1	3.4417	8.2459	9.3454	4.9268	1	1	1	0	0	0	9.4655	0	3.4417	8.2459	9.3454	4.9268	0	0	0	0	0	0	0
Protein LSM12 homolog OS=Homo sapiens GN=LSM12 PE=1 SV=2	LSM12	Q3MHD2	Q3MHD2												22 kDa	0.326841	0.0836404	0.185314	2.20908	2.18902	1.50572	1	1	1	2.7044	10.167	1	6.1844	5.0321	2.4634	3.9436	3.5754	1	0	0	0	2.7044	10.167	0	6.1844	5.0321	2.4634	3.9436	3.5754	0	0	0	0	3.9591
Dihydrolipoyllysine-residue succinyltransferase component of 2-oxoglutarate dehydrogenase complex, mitochondrial OS=Homo sapiens GN=DLST PE=1 SV=4	DLST	P36957	P36957												49 kDa	0.0169539	0.168279	0.269705	2.2086	1.28439	1.52369	1	1	8.0998	13.522	14.233	18.929	7.5587	7.1887	9.8536	4.9295	6.257	17.853	0	0	8.0998	13.522	14.233	18.929	7.5587	7.1887	9.8536	4.9295	6.257	17.853	0	0	8.0354	4.9489
Programmed cell death protein 10 OS=Homo sapiens GN=PDCD10 PE=1 SV=1	PDCD10	Q9BUL8	Q9BUL8												25 kDa	0.185012	0.0292774	-	2.20801	2.81286	0	1	1	1	6.7611	6.1	1	8.2459	7.9076	4.9268	1	1	1	0	0	0	6.7611	6.1	0	8.2459	7.9076	4.9268	0	0	0	0	0	0	0
Exosome complex component RRP4 OS=Homo sapiens GN=EXOSC2 PE=1 SV=2	EXOSC2	Q13868	Q13868												33 kDa	0.24898	0.0171446	0.42265	2.18702	2.80028	0.661932	1	1	1	4.0566	1	8.6043	5.4973	7.1887	8.2113	1	1	2.7466	0	0	0	4.0566	0	8.6043	5.4973	7.1887	8.2113	0	0	2.7466	0	0	0	0
SAP domain-containing ribonucleoprotein OS=Homo sapiens GN=SARNP PE=1 SV=3	SARNP	P82979	P82979												24 kDa	0.201677	0.0247692	-	2.18055	2.05189	0	1	1	1	7.4372	1	5.1626	4.1229	5.0321	3.2845	1	1	1	0	0	0	7.4372	0	5.1626	4.1229	5.0321	3.2845	0	0	0	0	0	0	0
Rho-related GTP-binding protein RhoF OS=Homo sapiens GN=RHOF PE=2 SV=1	RHOF	Q9HBH0	Q9HBH0												24 kDa	0.04803	0.186703	-	2.18039	1.0501	0	1	1	1	4.0566	6.1	3.4417	2.7486	1	2.4634	1	1	1	0	0	0	4.0566	6.1	3.4417	2.7486	0	2.4634	0	0	0	0	0	0	0
Phosphatidylinositol transfer protein alpha isoform OS=Homo sapiens GN=PITPNA PE=1 SV=2	PITPNA	Q00169	Q00169												32 kDa	0.00847996	0.42265	-	2.17982	1.18271	0	1	1	1	4.3636	4.0667	5.1626	4.8101	1	1	1	1	1	0	0	0	4.3636	4.0667	5.1626	4.8101	0	0	0	0	0	0	0	0	0
Isocitrate dehydrogenase [NADP], mitochondrial OS=Homo sapiens GN=IDH2 PE=1 SV=2	IDH2	P48735	P48735												51 kDa	0.20148	0.00372782	0.0126363	2.17882	4.02107	4.30889	1	1	1	7.4209	1	5.1626	14.749	17.955	16.002	21.185	15.632	22.643	0	0	0	7.4209	0	5.1626	14.749	17.955	16.002	21.185	15.632	22.643	0	0	0	21.775
5'-nucleotidase domain-containing protein 1 OS=Homo sapiens GN=NT5DC1 PE=1 SV=1	NT5DC1	Q5TFE4	Q5TFE4												52 kDa	0.362846	0.025656	-	2.15416	1.66199	0	1	1	1	2.0283	1	10.325	3.4358	3.5944	2.4634	1	1	1	0	0	0	2.0283	0	10.325	3.4358	3.5944	2.4634	0	0	0	0	0	0	0
DNA primase large subunit OS=Homo sapiens GN=PRIM2 PE=1 SV=2	PRIM2	P49643	P49643												59 kDa	0.191756	0.42265	0.42265	2.14756	0.816804	0.724708	1	1	1	5.4089	1	6.8834	1	1	3.2845	2.9577	1	1	0	0	0	5.4089	0	6.8834	0	0	3.2845	2.9577	0	0	0	0	0	2.9693
Deoxyhypusine synthase OS=Homo sapiens GN=DHPS PE=1 SV=1	DHPS	P49366	P49366												41 kDa	0.191756	0.42265	0.220644	2.14756	0.169626	1.80609	1	1	1	5.4089	1	6.8834	1.3743	1	1	5.9154	3.5754	1	0	0	0	5.4089	0	6.8834	1.3743	0	0	5.9154	3.5754	0	0	0	0	5.9387
DnaJ homolog subfamily C member 21 OS=Homo sapiens GN=DNAJC21 PE=1 SV=2	DNAJC21	Q5F1R6	Q5F1R6												62 kDa	0.108282	-	-	2.1474	0	0	1	1	1	2.0283	6.1	5.1626	1	1	1	1	1	1	0	0	0	2.0283	6.1	5.1626	0	0	0	0	0	0	0	0	0	0
Peptidyl-prolyl cis-trans isomerase FKBP8 OS=Homo sapiens GN=FKBP8 PE=1 SV=2	FKBP8	Q14318	Q14318												45 kDa	0.011264	-	0.42265	2.14686	0	0.642039	1	1	1	4.0566	4.0667	5.1626	1	1	1	1	2.6816	1	0	0	0	4.0566	4.0667	5.1626	0	0	0	0	2.6816	0	0	0	0	0
Uncharacterized protein C9orf142 OS=Homo sapiens GN=C9orf142 PE=1 SV=2	C9orf142	Q9BUH6	Q9BUH6												22 kDa	0.241921	0.42265	-	2.1364	0.470441	0	1	1	1	4.0566	8.1333	1	1	2.1566	1	1	1	1	0	0	0	4.0566	8.1333	0	0	2.1566	0	0	0	0	0	0	0	0
Pre-mRNA-splicing factor SYF1 OS=Homo sapiens GN=XAB2 PE=1 SV=2	XAB2	Q9HCS7	Q9HCS7												100 kDa	0.183504	0.42265	-	2.13586	0.66254	0	1	1	1	6.085	6.1	1	2.7486	1	1	1	1	1	0	0	0	6.085	6.1	0	2.7486	0	0	0	0	0	0	0	0	0
5'(3')-deoxyribonucleotidase, cytosolic type OS=Homo sapiens GN=NT5C PE=1 SV=2	NT5C	Q8TCD5	Q8TCD5												23 kDa	0.241251	0.137464	-	2.13532	2.09972	0	1	1	1	8.1133	4.0667	1	6.1844	5.0321	1.6423	1	1	1	0	0	0	8.1133	4.0667	0	6.1844	5.0321	1.6423	0	0	0	0	0	0	0
Plasma membrane calcium-transporting ATPase 4 OS=Homo sapiens GN=ATP2B4 PE=1 SV=2	ATP2B4	P23634	P23634												138 kDa	0.191648	0.0143512	0.00244655	2.12917	1.8459	2.4646	1	1	1	5.3416	1	6.7824	3.9115	3.9065	2.9663	5.9539	5.3981	5.2072	0	0	0	5.3416	0	6.7824	3.9115	3.9065	2.9663	5.9539	5.3981	5.2072	0	0	0	10.888
Protein ETHE1, mitochondrial OS=Homo sapiens GN=ETHE1 PE=1 SV=2	ETHE1	O95571	O95571												28 kDa	0.00755825	0.0317675	0.42265	2.11505	1.699	-1.01195	1	1	4.0499	7.4372	10.167	8.6043	8.2459	6.4699	4.9268	1	1	1	0	0	4.0499	7.4372	10.167	8.6043	8.2459	6.4699	4.9268	0	0	0	0	0	4.0177	0
Thioredoxin-related transmembrane protein 2 OS=Homo sapiens GN=TMX2 PE=1 SV=1	TMX2	Q9Y320	Q9Y320												34 kDa	0.066251	-	0.42265	2.10682	0	0.724708	1	1	1	3.3805	6.1	3.4417	1	1	1	2.9577	1	1	0	0	0	3.3805	6.1	3.4417	0	0	0	2.9577	0	0	0	0	0	2.9693
Transcription intermediary factor 1-beta OS=Homo sapiens GN=TRIM28 PE=1 SV=5	TRIM28	Q13263	Q13263												89 kDa	0.000544116	0.0210104	0.423667	2.10538	1.39565	-0.588941	4.947	9.247	12.15	39.214	34.567	39.58	28.861	21.566	18.886	6.9013	1	9.613	4.947	9.247	12.15	39.214	34.567	39.58	28.861	21.566	18.886	6.9013	0	9.613	4.9192	9.2471	12.053	6.9284
Membrane-associated progesterone receptor component 2 OS=Homo sapiens GN=PGRMC2 PE=1 SV=1	PGRMC2	O15173	O15173												24 kDa	0.0354922	0.0819456	0.440384	2.10496	1.73531	0.76562	4.947	1	1	7.9847	8.1333	13.767	6.3699	5.4202	11.34	1.5181	4.058	6.2345	4.947	0	0	7.9847	8.1333	13.767	6.3699	5.4202	11.34	1.5181	4.058	6.2345	4.9192	0	0	2.9693
Cluster of Tubulin gamma-1 chain OS=Homo sapiens GN=TUBG1 PE=1 SV=2 (P23258)	TUBG1	P23258	P23258												51 kDa	0.203187	0.0635418	0.42265	2.07224	2.0942	1.10865	1	1	1	4.7328	1	6.8834	2.7486	4.3132	5.7479	1	4.4693	1	0	0	0	4.7328	0	6.8834	2.7486	4.3132	5.7479	0	4.4693	0	0	0	0	0
Integrin-linked protein kinase OS=Homo sapiens GN=ILK PE=1 SV=2	ILK	Q13418	Q13418												51 kDa	0.203187	0.185981	-	2.07224	0.345586	0	1	1	1	4.7328	1	6.8834	1.3743	1.4377	1	1	1	1	0	0	0	4.7328	0	6.8834	1.3743	1.4377	0	0	0	0	0	0	0	0
Acetolactate synthase-like protein OS=Homo sapiens GN=ILVBL PE=1 SV=2	ILVBL	A1L0T0	A1L0T0												68 kDa	0.203187	-	0.0648119	2.07224	0	3.73517	1	1	1	4.7328	1	6.8834	1	1	1	6.9013	15.196	17.853	0	0	0	4.7328	0	6.8834	0	0	0	6.9013	15.196	17.853	0	0	0	6.9284
Switch-associated protein 70 OS=Homo sapiens GN=SWAP70 PE=1 SV=1	SWAP70	Q9UH65	Q9UH65												69 kDa	0.203187	-	-	2.07224	0	0	1	1	1	4.7328	1	6.8834	1	1	1	1	1	1	0	0	0	4.7328	0	6.8834	0	0	0	0	0	0	0	0	0	0
Poly(ADP-ribose) glycohydrolase ARH3 OS=Homo sapiens GN=ADPRHL2 PE=1 SV=1	ADPRHL2	Q9NX46	Q9NX46												39 kDa	0.025257	0.42265	-	2.07151	0.85753	0	1	1	1	3.3805	4.0667	5.1626	3.4358	1	1	1	1	1	0	0	0	3.3805	4.0667	5.1626	3.4358	0	0	0	0	0	0	0	0	0
Alpha-aminoadipic semialdehyde dehydrogenase OS=Homo sapiens GN=ALDH7A1 PE=1 SV=5	ALDH7A1	P49419	P49419												58 kDa	0.02539	0.110519	0.246843	2.07092	0.877128	0.877385	2.4735	2.0549	4.0499	15.55	10.167	10.325	3.4358	5.751	6.5691	3.9436	3.5754	8.2397	2.4735	2.0549	4.0499	15.55	10.167	10.325	3.4358	5.751	6.5691	3.9436	3.5754	8.2397	2.4596	2.0549	4.0177	3.9591
ATP synthase subunit e, mitochondrial OS=Homo sapiens GN=ATP5I PE=1 SV=2	ATP5I	P56385	P56385												8 kDa	0.266789	0.42265	-	2.06752	0.66254	0	1	1	1	1	8.1333	3.4417	2.7486	1	1	1	1	1	0	0	0	0	8.1333	3.4417	2.7486	0	0	0	0	0	0	0	0	0
SH3 domain-binding glutamic acid-rich-like protein OS=Homo sapiens GN=SH3BGRL PE=1 SV=1	SH3BGRL	O75368	O75368												13 kDa	0.266789	-	0.42265	2.06752	0	0.986375	1	1	1	1	8.1333	3.4417	1	1	1	3.9436	1	1	0	0	0	0	8.1333	3.4417	0	0	0	3.9436	0	0	0	0	0	3.9591
Cancer-related nucleoside-triphosphatase OS=Homo sapiens GN=NTPCR PE=1 SV=1	NTPCR	Q9BSD7	Q9BSD7												21 kDa	0.26648	0.0020001	0.0143057	2.06523	3.25726	3.0348	1	1	1	8.1133	1	3.4417	10.307	9.3454	9.0325	7.8871	9.8324	6.8664	0	0	0	8.1133	0	3.4417	10.307	9.3454	9.0325	7.8871	9.8324	6.8664	0	0	0	7.9182
Four and a half LIM domains protein 2 OS=Homo sapiens GN=FHL2 PE=1 SV=3	FHL2	Q14192	Q14192												32 kDa	0.269577	-	-	2.06049	0	0	1	1	1	3.3805	8.1333	1	1	1	1	1	1	1	0	0	0	3.3805	8.1333	0	0	0	0	0	0	0	0	0	0	0
Cluster of DCN1-like protein 5 OS=Homo sapiens GN=DCUN1D5 PE=1 SV=1 (Q9BTE7)	DCUN1D5	Q9BTE7	Q9BTE7												28 kDa	0.185651	0.42265	-	2.05992	0.85753	0	1	1	1	5.4089	6.1	1	3.4358	1	1	1	1	1	0	0	0	5.4089	6.1	0	3.4358	0	0	0	0	0	0	0	0	0
Eukaryotic translation initiation factor 3 subunit D OS=Homo sapiens GN=EIF3D PE=1 SV=1	EIF3D	O15371	O15371												64 kDa	0.0518266	0.076092	0.219957	2.05468	1.71845	-1.58965	4.947	3.0823	1	12.17	8.1333	17.209	10.307	13.659	5.7479	1	1	1	4.947	3.0823	0	12.17	8.1333	17.209	10.307	13.659	5.7479	0	0	0	4.9192	3.0824	0	0
Lanosterol 14-alpha demethylase OS=Homo sapiens GN=CYP51A1 PE=1 SV=3	CYP51A1	Q16850	Q16850												57 kDa	0.0181333	0.918878	0.42265	2.05165	-0.102069	-1.2504	1	5.1372	1	10.818	10.167	8.6043	2.7486	1.4377	2.4634	1	1	1	0	5.1372	0	10.818	10.167	8.6043	2.7486	1.4377	2.4634	0	0	0	0	5.1373	0	0
Dynein light chain roadblock-type 1 OS=Homo sapiens GN=DYNLRB1 PE=1 SV=3	DYNLRB1	Q9NP97	Q9NP97												11 kDa	0.184139	0.205176	-	2.0446	1.11944	0	1	1	1	1	5.5033	5.8735	2.3454	3.1725	1	1	1	1	0	0	0	0	5.5033	5.8735	2.3454	3.1725	0	0	0	0	0	0	0	0
N(G),N(G)-dimethylarginine dimethylaminohydrolase 2 OS=Homo sapiens GN=DDAH2 PE=1 SV=1	DDAH2	O95865	O95865												30 kDa	0.277389	-	-	2.04132	0	0	1	1	1	3.2154	8.1333	1	1	1	1	1	1	1	0	0	0	3.2154	8.1333	0	0	0	0	0	0	0	0	0	0	0
Pescadillo homolog OS=Homo sapiens GN=PES1 PE=1 SV=1	PES1	O00541	O00541												68 kDa	0.00858599	0.059696	0.0150754	2.04097	1.52865	1.8795	3.7102	1	1	6.7611	8.1333	8.6043	3.4358	6.4699	6.5691	7.8871	6.257	6.8664	3.7102	0	0	6.7611	8.1333	8.6043	3.4358	6.4699	6.5691	7.8871	6.257	6.8664	3.6894	0	0	7.9182
NADH dehydrogenase [ubiquinone] flavoprotein 1, mitochondrial OS=Homo sapiens GN=NDUFV1 PE=1 SV=4	NDUFV1	P49821	P49821												51 kDa	0.310355	0.0319604	-	2.03664	2.63033	0	1	1	1	2.7044	1	8.6043	6.8716	4.3132	7.3902	1	1	1	0	0	0	2.7044	0	8.6043	6.8716	4.3132	7.3902	0	0	0	0	0	0	0
Helicase SKI2W OS=Homo sapiens GN=SKIV2L PE=1 SV=3	SKIV2L	Q15477	Q15477												138 kDa	0.310355	0.192849	-	2.03664	1.54416	0	1	1	1	2.7044	1	8.6043	3.4358	4.3132	1	1	1	1	0	0	0	2.7044	0	8.6043	3.4358	4.3132	0	0	0	0	0	0	0	0
Core histone macro-H2A.1 OS=Homo sapiens GN=H2AFY PE=1 SV=4	H2AFY	O75367	O75367												40 kDa	0.0306587	0.0313478	0.806421	2.03604	1.38308	0.152936	13.418	7.9038	3.6349	24.406	33.317	44.629	26.398	22.519	16.176	9.9421	12.519	5.2865	13.418	7.9038	3.6349	24.406	33.317	44.629	26.398	22.519	16.176	9.9421	12.519	5.2865	13.528	8.2196	4.0177	10.888
Ribosome biogenesis regulatory protein homolog OS=Homo sapiens GN=RRS1 PE=1 SV=2	RRS1	Q15050	Q15050												41 kDa	0.187653	0.00598777	-	2.03123	2.2308	0	1	1	1	1	6.1	5.1626	4.1229	5.0321	4.9268	1	1	1	0	0	0	0	6.1	5.1626	4.1229	5.0321	4.9268	0	0	0	0	0	0	0
Tricarboxylate transport protein, mitochondrial OS=Homo sapiens GN=SLC25A1 PE=1 SV=2	SLC25A1	P53007	P53007												34 kDa	0.187535	0.00433116	0.42265	2.02946	2.62732	0.724708	1	1	1	6.085	1	5.1626	5.4973	6.4699	6.5691	2.9577	1	1	0	0	0	6.085	0	5.1626	5.4973	6.4699	6.5691	2.9577	0	0	0	0	0	2.9693
Mucin-1 OS=Homo sapiens GN=MUC1 PE=1 SV=3	MUC1	P15941	P15941												122 kDa	0.187535	-	-	2.02946	0	0	1	1	1	6.085	1	5.1626	1	1	1	1	1	1	0	0	0	6.085	0	5.1626	0	0	0	0	0	0	0	0	0	0
Zinc finger protein ZPR1 OS=Homo sapiens GN=ZNF259 PE=1 SV=1	ZNF259	O75312	O75312												51 kDa	0.0960817	0.42265	-	2.02929	0.816804	0	1	1	1	2.7044	6.1	3.4417	1	1	3.2845	1	1	1	0	0	0	2.7044	6.1	3.4417	0	0	3.2845	0	0	0	0	0	0	0
ATPase family AAA domain-containing protein 1 OS=Homo sapiens GN=ATAD1 PE=1 SV=1	ATAD1	Q8NBU5	Q8NBU5												41 kDa	0.0143303	0.0788731	-	2.02871	2.64636	0	1	1	1	4.7328	4.0667	3.4417	6.8716	8.6265	3.2845	1	1	1	0	0	0	4.7328	4.0667	3.4417	6.8716	8.6265	3.2845	0	0	0	0	0	0	0
SUMO-activating enzyme subunit 1 OS=Homo sapiens GN=SAE1 PE=1 SV=1	SAE1	Q9UBE0	Q9UBE0												38 kDa	0.0242081	0.0143548	0.258299	2.0241	2.20789	1.47054	1	4.1098	1	8.1133	8.1333	8.6043	6.8716	11.502	9.8536	7.8871	8.0447	1	0	4.1098	0	8.1133	8.1333	8.6043	6.8716	11.502	9.8536	7.8871	8.0447	0	0	4.1098	0	7.9182
UPF0160 protein MYG1, mitochondrial OS=Homo sapiens GN=C12orf10 PE=1 SV=2	C12orf10	Q9HB07	Q9HB07												42 kDa	0.0226676	0.00182952	0.258928	2.01787	2.50955	1.90222	3.7102	1	1	10.142	6.1	6.8834	9.6202	12.221	10.675	4.9295	2.6816	13.733	3.7102	0	0	10.142	6.1	6.8834	9.6202	12.221	10.675	4.9295	2.6816	13.733	3.6894	0	0	4.9489
Abhydrolase domain-containing protein 14B OS=Homo sapiens GN=ABHD14B PE=1 SV=1	ABHD14B	Q96IU4	Q96IU4												22 kDa	0.42265	0.000414855	0.100722	2.01697	3.22229	3.10402	1	1	1	10.142	1	1	9.6202	9.3454	9.0325	9.8589	3.5754	12.36	0	0	0	10.142	0	0	9.6202	9.3454	9.0325	9.8589	3.5754	12.36	0	0	0	9.8978
Protein transport protein Sec23B OS=Homo sapiens GN=SEC23B PE=1 SV=2	SEC23B	Q15437	Q15437												86 kDa	0.00855659	0.208345	0.157919	2.00518	0.722304	-1.16549	1.8374	1.5363	3.3556	10.47	7.0876	9.4565	4.4567	2.1566	4.4888	1	1	1	1.8374	1.5363	3.3556	10.47	7.0876	9.4565	4.4567	2.1566	4.4888	0	0	0	3.6894	2.0549	5.3569	0
Dynactin subunit 2 OS=Homo sapiens GN=DCTN2 PE=1 SV=4	DCTN2	Q13561	Q13561												44 kDa	0.245106	0.948053	0.42265	2.00134	0.0529201	-0.647668	1	1	2.6999	2.7044	4.0667	12.046	1	2.8755	1	1	1	1	0	0	2.6999	2.7044	4.0667	12.046	0	2.8755	0	0	0	0	0	0	2.6785	0
Cleavage and polyadenylation specificity factor subunit 2 OS=Homo sapiens GN=CPSF2 PE=1 SV=2	CPSF2	Q9P2I0	Q9P2I0												88 kDa	0.221494	-	-	1.99277	0	0	1	1	1	4.0566	1	6.8834	1	1	1	1	1	1	0	0	0	4.0566	0	6.8834	0	0	0	0	0	0	0	0	0	0
F-box only protein 2 OS=Homo sapiens GN=FBXO2 PE=1 SV=2	FBXO2	Q9UK22	Q9UK22												33 kDa	0.304284	0.239674	-	1.98035	1.87511	0	1	1	1	2.7044	8.1333	1	3.4358	1	6.5691	1	1	1	0	0	0	2.7044	8.1333	0	3.4358	0	6.5691	0	0	0	0	0	0	0
Inhibitor of nuclear factor kappa-B kinase-interacting protein OS=Homo sapiens GN=IKBIP PE=1 SV=1	IKBIP	Q70UQ0	Q70UQ0												39 kDa	0.304284	0.2078	-	1.98035	1.41475	0	1	1	1	2.7044	8.1333	1	4.1229	2.8755	1	1	1	1	0	0	0	2.7044	8.1333	0	4.1229	2.8755	0	0	0	0	0	0	0	0
Medium-chain specific acyl-CoA dehydrogenase, mitochondrial OS=Homo sapiens GN=ACADM PE=1 SV=1	ACADM	P11310	P11310												47 kDa	0.193112	0.18386	0.034972	1.97976	1.65323	2.59867	1	1	1	4.7328	6.1	1	4.1229	4.3132	1	6.9013	7.1508	4.1198	0	0	0	4.7328	6.1	0	4.1229	4.3132	0	6.9013	7.1508	4.1198	0	0	0	6.9284
DNA repair protein RAD50 OS=Homo sapiens GN=RAD50 PE=1 SV=1	RAD50	Q92878	Q92878												154 kDa	0.193112	0.113421	0.0175955	1.97976	1.64636	3.44116	1	1	1	4.7328	6.1	1	3.4358	4.3132	1.6423	11.831	12.514	8.2397	0	0	0	4.7328	6.1	0	3.4358	4.3132	1.6423	11.831	12.514	8.2397	0	0	0	11.877
Acetyl-CoA acetyltransferase, mitochondrial OS=Homo sapiens GN=ACAT1 PE=1 SV=1	ACAT1	P24752	P24752												45 kDa	0.0781937	0.105357	0.00946427	1.9716	1.66803	0.776107	7.4204	5.1372	6.7498	14.874	26.433	34.417	23.363	27.317	10.675	11.831	11.62	9.613	7.4204	5.1372	6.7498	14.874	26.433	34.417	23.363	27.317	10.675	11.831	11.62	9.613	7.3788	5.1373	6.6962	11.877
28S ribosomal protein S22, mitochondrial OS=Homo sapiens GN=MRPS22 PE=1 SV=1	MRPS22	P82650	P82650												41 kDa	0.0999833	0.0358985	0.42265	1.95581	1.56759	-0.928579	3.7102	1	1	3.3805	10.167	8.6043	4.8101	7.1887	4.9268	1	1	1	3.7102	0	0	3.3805	10.167	8.6043	4.8101	7.1887	4.9268	0	0	0	3.6894	0	0	0
Bifunctional 3'-phosphoadenosine 5'-phosphosulfate synthase 2 OS=Homo sapiens GN=PAPSS2 PE=1 SV=2	PAPSS2	O95340	O95340												70 kDa	0.0293826	0.0648159	0.0500511	1.95244	0.773613	-2.47539	4.947	4.1098	7.6267	22.446	26.636	15.488	9.6202	9.417	9.484	1	1	1	4.947	4.1098	7.6267	22.446	26.636	15.488	9.6202	9.417	9.484	0	0	0	4.9192	4.1098	9.3746	0
Electron transfer flavoprotein subunit beta OS=Homo sapiens GN=ETFB PE=1 SV=3	ETFB	P38117	P38117												28 kDa	0.0120145	0.0197482	0.0171082	1.94985	2.13523	0.959563	4.947	7.1921	8.0998	29.073	28.467	20.65	26.799	25.161	36.951	10.845	13.408	15.106	4.947	7.1921	8.0998	29.073	28.467	20.65	26.799	25.161	36.951	10.845	13.408	15.106	4.9192	7.1922	8.0354	10.888
Polymerase I and transcript release factor OS=Homo sapiens GN=PTRF PE=1 SV=1	PTRF	Q6NZI2	Q6NZI2												43 kDa	0.18384	0.020381	-	1.94754	4.06514	0	1	1	1	5.4089	1	5.1626	19.928	17.972	12.317	1	1	1	0	0	0	5.4089	0	5.1626	19.928	17.972	12.317	0	0	0	0	0	0	0
MKI67 FHA domain-interacting nucleolar phosphoprotein OS=Homo sapiens GN=MKI67IP PE=1 SV=1	MKI67IP	Q9BYG3	Q9BYG3												34 kDa	0.0153219	0.0551525	0.0912493	1.94338	1.98112	1.32238	1	4.1098	1	6.7611	8.1333	8.6043	6.8716	11.502	5.7479	3.9436	4.4693	6.8664	0	4.1098	0	6.7611	8.1333	8.6043	6.8716	11.502	5.7479	3.9436	4.4693	6.8664	0	4.1098	0	3.9591
Cathepsin D OS=Homo sapiens GN=CTSD PE=1 SV=1	CTSD	P07339	P07339												45 kDa	0.00226474	0.00483249	0.5636	1.93465	1.88648	0.235031	9.8939	10.274	4.0499	29.073	32.533	30.975	28.861	35.225	25.455	10.845	8.0447	9.613	9.8939	10.274	4.0499	29.073	32.533	30.975	28.861	35.225	25.455	10.845	8.0447	9.613	9.8385	10.275	4.0177	10.888
Deoxyribonucleoside 5'-monophosphate N-glycosidase OS=Homo sapiens GN=RCL PE=1 SV=1	RCL	O43598	O43598												19 kDa	0.42265	0.0349664	0.42265	1.93426	2.85913	0.894113	1	1	1	9.4655	1	1	8.933	7.9076	4.9268	1	3.5754	1	0	0	0	9.4655	0	0	8.933	7.9076	4.9268	0	3.5754	0	0	0	0	0
Parafibromin OS=Homo sapiens GN=CDC73 PE=1 SV=1	CDC73	Q6P1J9	Q6P1J9												61 kDa	0.42265	0.0401017	0.42265	1.93426	1.45444	1.29535	1	1	1	9.4655	1	1	2.0615	2.8755	3.2845	1	5.3631	1	0	0	0	9.4655	0	0	2.0615	2.8755	3.2845	0	5.3631	0	0	0	0	0
Cluster of Ras-related protein Rap-2c OS=Homo sapiens GN=RAP2C PE=1 SV=1 (Q9Y3L5)	RAP2C	Q9Y3L5 P61225	Q9Y3L5												21 kDa	0.42265	0.283049	-	1.93426	1.43	0	1	1	1	9.4655	1	1	1	2.1566	4.9268	1	1	1	0	0	0	9.4655	0	0	0	2.1566	4.9268	0	0	0	0	0	0	0
CDP-diacylglycerol--inositol 3-phosphatidyltransferase OS=Homo sapiens GN=CDIPT PE=1 SV=1	CDIPT	O14735	O14735												24 kDa	0.42265	0.42265	-	1.93426	0.816804	0	1	1	1	9.4655	1	1	1	1	3.2845	1	1	1	0	0	0	9.4655	0	0	0	0	3.2845	0	0	0	0	0	0	0
La-related protein 1 OS=Homo sapiens GN=LARP1 PE=1 SV=2	LARP1	Q6PKG0	Q6PKG0												124 kDa	0.213622	0.222055	0.861639	1.93341	1.90842	0.127202	2.2865	1	1	7.0284	1	8.3442	8.6215	6.4699	1	1	2.6816	1	2.2865	0	0	7.0284	0	8.3442	8.6215	6.4699	0	0	2.6816	0	2.4596	0	0	0
GTP-binding protein Rheb OS=Homo sapiens GN=RHEB PE=1 SV=1	RHEB	Q15382	Q15382												20 kDa	0.0141273	0.0724818	0.42265	1.93125	2.29644	-0.928579	3.7102	1	1	6.7611	8.1333	6.8834	6.1844	7.9076	13.959	1	1	1	3.7102	0	0	6.7611	8.1333	6.8834	6.1844	7.9076	13.959	0	0	0	3.6894	0	0	0
Aminopeptidase B OS=Homo sapiens GN=RNPEP PE=1 SV=2	RNPEP	Q9H4A4	Q9H4A4												73 kDa	0.0121424	0.174045	0.511072	1.91939	0.556068	0.26372	6.1837	5.1372	10.8	25.016	34.567	24.092	11.682	9.3454	11.496	9.8589	9.8324	6.8664	6.1837	5.1372	10.8	25.016	34.567	24.092	11.682	9.3454	11.496	9.8589	9.8324	6.8664	6.149	5.1373	10.714	9.8978
Squalene synthase OS=Homo sapiens GN=FDFT1 PE=1 SV=1	FDFT1	P37268	P37268												48 kDa	0.0956126	0.42265	0.0403971	1.90786	1.02925	3.7967	1	1	1	2.0283	4.0667	5.1626	4.1229	1	1	10.845	11.62	19.226	0	0	0	2.0283	4.0667	5.1626	4.1229	0	0	10.845	11.62	19.226	0	0	0	10.888
Pre-mRNA-processing factor 6 OS=Homo sapiens GN=PRPF6 PE=1 SV=1	PRPF6	O94906	O94906												107 kDa	0.243126	0.190617	0.21716	1.90082	1.2292	2.23972	1	1	1	6.7611	1	3.4417	2.7486	1	3.2845	4.9295	1	8.2397	0	0	0	6.7611	0	3.4417	2.7486	0	3.2845	4.9295	0	8.2397	0	0	0	4.9489
Nucleoside diphosphate kinase 3 OS=Homo sapiens GN=NME3 PE=1 SV=2	NME3	Q13232	Q13232												19 kDa	0.243126	0.42265	-	1.90082	0.169626	0	1	1	1	6.7611	1	3.4417	1.3743	1	1	1	1	1	0	0	0	6.7611	0	3.4417	1.3743	0	0	0	0	0	0	0	0	0
Protein Hikeshi OS=Homo sapiens GN=C11orf73 PE=1 SV=2	C11orf73	Q53FT3	Q53FT3												22 kDa	0.243126	-	-	1.90082	0	0	1	1	1	6.7611	1	3.4417	1	1	1	1	1	1	0	0	0	6.7611	0	3.4417	0	0	0	0	0	0	0	0	0	0
Peptidyl-prolyl cis-trans isomerase D OS=Homo sapiens GN=PPID PE=1 SV=3	PPID	Q08752	Q08752												41 kDa	0.221513	0.030308	0.930393	1.89802	2.62868	0.0655977	2.4735	1	1	8.7894	1	6.8834	12.369	7.9076	7.3902	1	2.6816	1	2.4735	0	0	8.7894	0	6.8834	12.369	7.9076	7.3902	0	2.6816	0	2.4596	0	0	0
Zinc finger CCCH domain-containing protein 15 OS=Homo sapiens GN=ZC3H15 PE=1 SV=1	ZC3H15	Q8WU90	Q8WU90												49 kDa	0.34618	0.0444943	-	1.89551	2.21044	0	1	1	1	2.0283	8.1333	1	6.1844	3.5944	4.1057	1	1	1	0	0	0	2.0283	8.1333	0	6.1844	3.5944	4.1057	0	0	0	0	0	0	0
Ubiquitin-conjugating enzyme E2 T OS=Homo sapiens GN=UBE2T PE=1 SV=1	UBE2T	Q9NPD8	Q9NPD8												23 kDa	0.207979	0.184004	0.248869	1.89486	1.14276	0.937445	1	1	1	4.0566	6.1	1	2.7486	2.8755	1	2.9577	1.7877	1	0	0	0	4.0566	6.1	0	2.7486	2.8755	0	2.9577	1.7877	0	0	0	0	2.9693
Protein FAM203B OS=Homo sapiens GN=FAM203B PE=3 SV=1	FAM203B	P0CB43	P0CB43												42 kDa	0.406693	0.42265	0.42265	1.89435	-0.434704	-0.434704	1	2.0549	1	2.0283	1	12.046	1	1	1	1	1	1	0	2.0549	0	2.0283	0	12.046	0	0	0	0	0	0	0	2.0549	0	0
Non-syndromic hearing impairment protein 5 OS=Homo sapiens GN=DFNA5 PE=1 SV=2	DFNA5	O60443	O60443												55 kDa	0.207435	-	-	1.89423	0	0	1	1	1	6.085	4.0667	1	1	1	1	1	1	1	0	0	0	6.085	4.0667	0	0	0	0	0	0	0	0	0	0	0
Succinate dehydrogenase [ubiquinone] flavoprotein subunit, mitochondrial OS=Homo sapiens GN=SDHA PE=1 SV=2	SDHA	P31040	P31040												73 kDa	0.0447474	0.0304603	0.123507	1.88379	0.966025	0.45256	7.4204	12.329	9.4497	29.073	30.5	48.184	23.363	17.253	16.423	12.817	13.408	13.733	7.4204	12.329	9.4497	29.073	30.5	48.184	23.363	17.253	16.423	12.817	13.408	13.733	7.3788	12.329	9.3746	12.867
Putative ATP-dependent Clp protease proteolytic subunit, mitochondrial OS=Homo sapiens GN=CLPP PE=1 SV=1	CLPP	Q16740	Q16740												30 kDa	0.184711	0.00373636	-	1.86068	2.66974	0	1	1	1	4.7328	1	5.1626	6.8716	6.4699	5.7479	1	1	1	0	0	0	4.7328	0	5.1626	6.8716	6.4699	5.7479	0	0	0	0	0	0	0
Bis(5'-nucleosyl)-tetraphosphatase [asymmetrical] OS=Homo sapiens GN=NUDT2 PE=1 SV=3	NUDT2	P50583	P50583												17 kDa	0.184711	0.0831804	0.42265	1.86068	2.17712	0.894113	1	1	1	4.7328	1	5.1626	4.1229	2.8755	6.5691	1	3.5754	1	0	0	0	4.7328	0	5.1626	4.1229	2.8755	6.5691	0	3.5754	0	0	0	0	0
NADH dehydrogenase [ubiquinone] iron-sulfur protein 7, mitochondrial OS=Homo sapiens GN=NDUFS7 PE=1 SV=3	NDUFS7	O75251	O75251												24 kDa	0.184711	0.0497849	-	1.86068	2.14835	0	1	1	1	4.7328	1	5.1626	5.4973	2.8755	4.9268	1	1	1	0	0	0	4.7328	0	5.1626	5.4973	2.8755	4.9268	0	0	0	0	0	0	0
Exportin-6 OS=Homo sapiens GN=XPO6 PE=1 SV=1	XPO6	Q96QU8	Q96QU8												129 kDa	0.184711	0.00512345	-	1.86068	1.43073	0	1	1	1	4.7328	1	5.1626	2.7486	2.8755	2.4634	1	1	1	0	0	0	4.7328	0	5.1626	2.7486	2.8755	2.4634	0	0	0	0	0	0	0
Lysine-specific histone demethylase 1A OS=Homo sapiens GN=KDM1A PE=1 SV=2	KDM1A	O60341	O60341												93 kDa	0.184711	0.230814	0.248869	1.86068	1.13584	0.937445	1	1	1	4.7328	1	5.1626	3.4358	2.1566	1	2.9577	1.7877	1	0	0	0	4.7328	0	5.1626	3.4358	2.1566	0	2.9577	1.7877	0	0	0	0	2.9693
Cytosolic 5'-nucleotidase 3 OS=Homo sapiens GN=NT5C3 PE=1 SV=3	NT5C3	Q9H0P0	Q9H0P0												38 kDa	0.184711	0.185981	-	1.86068	0.345586	0	1	1	1	4.7328	1	5.1626	1.3743	1.4377	1	1	1	1	0	0	0	4.7328	0	5.1626	1.3743	1.4377	0	0	0	0	0	0	0	0
Disabled homolog 2 OS=Homo sapiens GN=DAB2 PE=1 SV=3	DAB2	P98082	P98082												82 kDa	0.184711	0.42265	-	1.86068	0.169626	0	1	1	1	4.7328	1	5.1626	1.3743	1	1	1	1	1	0	0	0	4.7328	0	5.1626	1.3743	0	0	0	0	0	0	0	0	0
Protein TFG OS=Homo sapiens GN=TFG PE=1 SV=2	TFG	Q92734	Q92734												43 kDa	0.184711	-	-	1.86068	0	0	1	1	1	4.7328	1	5.1626	1	1	1	1	1	1	0	0	0	4.7328	0	5.1626	0	0	0	0	0	0	0	0	0	0
Junction plakoglobin OS=Homo sapiens GN=JUP PE=1 SV=3	JUP	P14923	P14923												82 kDa	0.42265	0.0569593	-	1.85534	1.94944	0	1	1	1	8.8551	1	1	4.8101	4.3132	2.4634	1	1	1	0	0	0	8.8551	0	0	4.8101	4.3132	2.4634	0	0	0	0	0	0	0
Cluster of Keratin, type I cytoskeletal 10 OS=Homo sapiens GN=KRT10 PE=1 SV=6 (P13645)	KRT10	P13645	P13645												59 kDa	0.519397	0.421596	0.821552	1.8489	1.2512	0.162475	24.773	11.679	21.599	199.51	1	8.6043	29.327	98.182	10.675	14.788	11.71	38.473	24.773	11.679	21.599	199.51	0	8.6043	29.327	98.182	10.675	14.788	11.71	38.473	27.056	12.329	21.428	14.847
Sjoegren syndrome/scleroderma autoantigen 1 OS=Homo sapiens GN=SSSCA1 PE=1 SV=1	SSSCA1	O60232	O60232												21 kDa	0.42265	0.42265	-	1.84658	0.66254	0	1	1	1	8.7894	1	1	2.7486	1	1	1	1	1	0	0	0	8.7894	0	0	2.7486	0	0	0	0	0	0	0	0	0
Serine/arginine-rich splicing factor 10 OS=Homo sapiens GN=SRSF10 PE=1 SV=1	SRSF10	O75494	O75494												31 kDa	0.0330343	0.1589	0.536191	1.84468	1.55519	-0.902607	1	5.9326	1	10.499	7.6348	10.358	11.371	8.6404	3.3004	1	2.2433	1	0	5.9326	0	10.499	7.6348	10.358	11.371	8.6404	3.3004	0	2.2433	0	0	7.1922	0	0
U4/U6.U5 tri-snRNP-associated protein 2 OS=Homo sapiens GN=USP39 PE=1 SV=2	USP39	Q53GS9	Q53GS9												65 kDa	0.0446218	0.0457934	0.089434	1.83859	1.64588	1.6135	1	5.1372	1	8.7894	8.1333	8.6043	5.4973	8.6265	8.2113	7.8871	9.8324	4.1198	0	5.1372	0	8.7894	8.1333	8.6043	5.4973	8.6265	8.2113	7.8871	9.8324	4.1198	0	5.1373	0	7.9182
Histidine triad nucleotide-binding protein 2, mitochondrial OS=Homo sapiens GN=HINT2 PE=1 SV=1	HINT2	Q9BX68	Q9BX68												17 kDa	0.42265	0.42265	0.0333115	1.82161	0.196481	3.01736	1	1	1	1	1	8.6043	1	1.4377	1	9.8589	8.9385	5.4931	0	0	0	0	0	8.6043	0	1.4377	0	9.8589	8.9385	5.4931	0	0	0	9.8978
Enteropeptidase OS=Homo sapiens GN=TMPRSS15 PE=1 SV=3	TMPRSS15	P98073	P98073												113 kDa	0.42265	-	-	1.82161	0	0	1	1	1	1	1	8.6043	1	1	1	1	1	1	0	0	0	0	0	8.6043	0	0	0	0	0	0	0	0	0	0
BRO1 domain-containing protein BROX OS=Homo sapiens GN=BROX PE=1 SV=1	BROX	Q5VW32	Q5VW32												46 kDa	0.204778	0.549442	0.539695	1.82055	0.513418	0.561478	3.7102	1	1	4.0566	4.0667	12.046	1.3743	4.3132	2.4634	2.9577	4.4693	1	3.7102	0	0	4.0566	4.0667	12.046	1.3743	4.3132	2.4634	2.9577	4.4693	0	3.6894	0	0	2.9693
V-type proton ATPase subunit D OS=Homo sapiens GN=ATP6V1D PE=1 SV=1	ATP6V1D	Q9Y5K8	Q9Y5K8												28 kDa	0.2848	0.190313	-	1.81937	1.28517	0	1	1	1	2.7044	1	6.8834	3.4358	2.8755	1	1	1	1	0	0	0	2.7044	0	6.8834	3.4358	2.8755	0	0	0	0	0	0	0	0
CDK5 regulatory subunit-associated protein 3 OS=Homo sapiens GN=CDK5RAP3 PE=1 SV=2	CDK5RAP3	Q96JB5	Q96JB5												57 kDa	0.155355	0.246156	0.185314	1.81851	0.584706	1.50572	1	1	1	1.3522	4.0667	5.1626	2.0615	1.4377	1	3.9436	3.5754	1	0	0	0	1.3522	4.0667	5.1626	2.0615	1.4377	0	3.9436	3.5754	0	0	0	0	3.9591
Fructosamine-3-kinase OS=Homo sapiens GN=FN3K PE=1 SV=1	FN3K	Q9H479	Q9H479												35 kDa	0.229629	-	-	1.81102	0	0	1	1	1	6.085	1	3.4417	1	1	1	1	1	1	0	0	0	6.085	0	3.4417	0	0	0	0	0	0	0	0	0	0
Mitochondrial-processing peptidase subunit alpha OS=Homo sapiens GN=PMPCA PE=1 SV=2	PMPCA	Q10713	Q10713												58 kDa	0.364142	0.0267357	0.42265	1.80532	2.3386	-0.647668	1	1	2.6999	3.3805	1	12.046	5.4973	10.064	8.2113	1	1	1	0	0	2.6999	3.3805	0	12.046	5.4973	10.064	8.2113	0	0	0	0	0	2.6785	0
Probable cytosolic iron-sulfur protein assembly protein CIAO1 OS=Homo sapiens GN=CIAO1 PE=1 SV=1	CIAO1	O76071	O76071												38 kDa	0.232639	0.0704399	-	1.80467	1.81433	0	1	1	1	3.3805	6.1	1	2.7486	2.8755	4.9268	1	1	1	0	0	0	3.3805	6.1	0	2.7486	2.8755	4.9268	0	0	0	0	0	0	0
CCR4-NOT transcription complex subunit 7 OS=Homo sapiens GN=CNOT7 PE=1 SV=3	CNOT7	Q9UIV1	Q9UIV1												33 kDa	0.232639	0.18697	0.42265	1.80467	1.53892	0.642039	1	1	1	3.3805	6.1	1	4.1229	3.5944	1	1	2.6816	1	0	0	0	3.3805	6.1	0	4.1229	3.5944	0	0	2.6816	0	0	0	0	0
Stromal cell-derived factor 2-like protein 1 OS=Homo sapiens GN=SDF2L1 PE=1 SV=2	SDF2L1	Q9HCN8	Q9HCN8												24 kDa	0.196354	0.294687	-	1.804	1.43182	0	1	1	1	5.4089	4.0667	1	2.0615	5.0321	1	1	1	1	0	0	0	5.4089	4.0667	0	2.0615	5.0321	0	0	0	0	0	0	0	0
Succinate dehydrogenase [ubiquinone] iron-sulfur subunit, mitochondrial OS=Homo sapiens GN=SDHB PE=1 SV=3	SDHB	P21912	P21912												32 kDa	0.0245616	0.00203627	0.752593	1.80111	2.39086	0.348128	1	3.0823	1	6.7611	4.0667	6.8834	7.5587	10.064	9.0325	1	4.4693	1	0	3.0823	0	6.7611	4.0667	6.8834	7.5587	10.064	9.0325	0	4.4693	0	0	3.0824	0	0
Cytochrome b-c1 complex subunit 7 OS=Homo sapiens GN=UQCRB PE=1 SV=2	UQCRB	P14927	P14927												14 kDa	0.192726	0.2078	-	1.76967	1.41475	0	1	1	1	1	4.0667	5.1626	4.1229	2.8755	1	1	1	1	0	0	0	0	4.0667	5.1626	4.1229	2.8755	0	0	0	0	0	0	0	0
KRR1 small subunit processome component homolog OS=Homo sapiens GN=KRR1 PE=1 SV=4	KRR1	Q13601	Q13601												44 kDa	0.192726	0.281419	-	1.76967	0.708143	0	1	1	1	1	4.0667	5.1626	1	1.4377	2.4634	1	1	1	0	0	0	0	4.0667	5.1626	0	1.4377	2.4634	0	0	0	0	0	0	0
Caldesmon OS=Homo sapiens GN=CALD1 PE=1 SV=3	CALD1	Q05682	Q05682												93 kDa	0.192726	-	-	1.76967	0	0	1	1	1	1	4.0667	5.1626	1	1	1	1	1	1	0	0	0	0	4.0667	5.1626	0	0	0	0	0	0	0	0	0	0
Ribonuclease P protein subunit p30 OS=Homo sapiens GN=RPP30 PE=1 SV=1	RPP30	P78346	P78346												29 kDa	0.19292	0.0352573	-	1.76825	1.97469	0	1	1	1	4.0566	1	5.1626	4.8101	2.8755	4.1057	1	1	1	0	0	0	4.0566	0	5.1626	4.8101	2.8755	4.1057	0	0	0	0	0	0	0
ATP-dependent RNA helicase DDX54 OS=Homo sapiens GN=DDX54 PE=1 SV=2	DDX54	Q8TDD1	Q8TDD1												99 kDa	0.19292	0.183507	-	1.76825	1.62115	0	1	1	1	4.0566	1	5.1626	4.1229	1	4.1057	1	1	1	0	0	0	4.0566	0	5.1626	4.1229	0	4.1057	0	0	0	0	0	0	0
Probable dimethyladenosine transferase OS=Homo sapiens GN=DIMT1 PE=1 SV=1	DIMT1	Q9UNQ2	Q9UNQ2												35 kDa	0.19292	0.192849	-	1.76825	1.54416	0	1	1	1	4.0566	1	5.1626	3.4358	4.3132	1	1	1	1	0	0	0	4.0566	0	5.1626	3.4358	4.3132	0	0	0	0	0	0	0	0
Acyl-protein thioesterase 2 OS=Homo sapiens GN=LYPLA2 PE=1 SV=1	LYPLA2	O95372	O95372												25 kDa	0.19292	0.193144	-	1.76825	1.4867	0	1	1	1	4.0566	1	5.1626	4.1229	1	3.2845	1	1	1	0	0	0	4.0566	0	5.1626	4.1229	0	3.2845	0	0	0	0	0	0	0
DnaJ homolog subfamily C member 11 OS=Homo sapiens GN=DNAJC11 PE=1 SV=2	DNAJC11	Q9NVH1	Q9NVH1												63 kDa	0.19292	0.00512345	0.42265	1.76825	1.43073	0.661932	1	1	1	4.0566	1	5.1626	2.7486	2.8755	2.4634	1	1	2.7466	0	0	0	4.0566	0	5.1626	2.7486	2.8755	2.4634	0	0	2.7466	0	0	0	0
Protein FAM98B OS=Homo sapiens GN=FAM98B PE=1 SV=1	FAM98B	Q52LJ0	Q52LJ0												37 kDa	0.19292	0.238604	-	1.76825	1.37418	0	1	1	1	4.0566	1	5.1626	1	4.3132	2.4634	1	1	1	0	0	0	4.0566	0	5.1626	0	4.3132	2.4634	0	0	0	0	0	0	0
DNA polymerase epsilon subunit 3 OS=Homo sapiens GN=POLE3 PE=1 SV=1	POLE3	Q9NRF9	Q9NRF9												17 kDa	0.19292	0.42265	-	1.76825	1.36884	0	1	1	1	4.0566	1	5.1626	1	1	5.7479	1	1	1	0	0	0	4.0566	0	5.1626	0	0	5.7479	0	0	0	0	0	0	0
Epidermal growth factor receptor kinase substrate 8-like protein 2 OS=Homo sapiens GN=EPS8L2 PE=1 SV=2	EPS8L2	Q9H6S3	Q9H6S3												81 kDa	0.19292	-	-	1.76825	0	0	1	1	1	4.0566	1	5.1626	1	1	1	1	1	1	0	0	0	4.0566	0	5.1626	0	0	0	0	0	0	0	0	0	0
Cullin-4A OS=Homo sapiens GN=CUL4A PE=1 SV=3	CUL4A	Q13619	Q13619												88 kDa	0.0403041	0.0592816	0.42265	1.76378	2.37502	0.539895	1	1	1	3.6936	4.0667	2.4273	4.4773	3.7986	7.2864	1	2.3616	1	0	0	0	3.6936	4.0667	2.4273	4.4773	3.7986	7.2864	0	2.3616	0	0	0	0	0
Cluster of Transcription activator BRG1 OS=Homo sapiens GN=SMARCA4 PE=1 SV=2 (P51532)	SMARCA4	P51532	P51532												185 kDa	0.221579	0.11011	0.000848055	1.75781	2.2081	4.40987	1	1	1	5.7038	1	3.4417	5.797	6.0646	2.0004	22.398	20.949	20.424	0	0	0	5.7038	0	3.4417	5.797	6.0646	2.0004	22.398	20.949	20.424	0	0	0	22.765
NEDD8 OS=Homo sapiens GN=NEDD8 PE=1 SV=1	NEDD8	Q15843	Q15843												9 kDa	0.42265	0.42265	-	1.75607	1.18271	0	1	1	1	1	8.1333	1	4.8101	1	1	1	1	1	0	0	0	0	8.1333	0	4.8101	0	0	0	0	0	0	0	0	0
Non-specific lipid-transfer protein OS=Homo sapiens GN=SCP2 PE=1 SV=2	SCP2	P22307	P22307												59 kDa	0.42265	0.42265	0.42265	1.75607	0.43705	0.724708	1	1	1	1	8.1333	1	2.0615	1	1	2.9577	1	1	0	0	0	0	8.1333	0	2.0615	0	0	2.9577	0	0	0	0	0	2.9693
Cytidine deaminase OS=Homo sapiens GN=CDA PE=1 SV=2	CDA	P32320	P32320												16 kDa	0.42265	-	-	1.75607	0	0	1	1	1	1	8.1333	1	1	1	1	1	1	1	0	0	0	0	8.1333	0	0	0	0	0	0	0	0	0	0	0
Hemicentin-1 OS=Homo sapiens GN=HMCN1 PE=1 SV=2	HMCN1	Q96RW7	Q96RW7												613 kDa	0.42265	-	-	1.75607	0	0	1	1	1	1	8.1333	1	1	1	1	1	1	1	0	0	0	0	8.1333	0	0	0	0	0	0	0	0	0	0	0
AP-2 complex subunit alpha-1 OS=Homo sapiens GN=AP2A1 PE=1 SV=3	AP2A1	O95782	O95782												108 kDa	0.161205	0.125967	0.885378	1.74952	1.36012	-0.191787	6.1146	1	1	15.001	4.7892	7.4949	7.6041	6.5575	6.6691	1	5.1045	1	6.1146	0	0	15.001	4.7892	7.4949	7.6041	6.5575	6.6691	0	5.1045	0	8.6087	0	0	0
ADP-ribosylation factor-like protein 8B OS=Homo sapiens GN=ARL8B PE=1 SV=1	ARL8B	Q9NVJ2	Q9NVJ2												22 kDa	0.18407	0.0608194	-	1.74594	3.26971	0	1	1	1	4.6628	1	4.3996	6.4959	8.4707	13.967	1	1	1	0	0	0	4.6628	0	4.3996	6.4959	8.4707	13.967	0	0	0	0	0	0	0
39S ribosomal protein L49, mitochondrial OS=Homo sapiens GN=MRPL49 PE=1 SV=1	MRPL49	Q13405	Q13405												19 kDa	0.238908	0.372446	0.99426	1.74046	0.767081	-0.00562839	1	1	2.6999	1	6.1	8.6043	4.1229	2.8755	1	1	2.6816	1	0	0	2.6999	0	6.1	8.6043	4.1229	2.8755	0	0	2.6816	0	0	0	2.6785	0
Macrophage-capping protein OS=Homo sapiens GN=CAPG PE=1 SV=2	CAPG	P40121	P40121												38 kDa	0.00704092	0.652618	0.276768	1.7307	-0.373376	0.700519	2.4735	3.0823	6.7498	14.874	12.2	13.767	2.7486	5.751	1	5.9154	4.4693	9.613	2.4735	3.0823	6.7498	14.874	12.2	13.767	2.7486	5.751	0	5.9154	4.4693	9.613	2.4596	3.0824	6.6962	5.9387
Protein pelota homolog OS=Homo sapiens GN=PELO PE=1 SV=2	PELO	Q9BRX2	Q9BRX2												43 kDa	0.331869	-	-	1.72417	0	0	1	1	1	2.0283	1	6.8834	1	1	1	1	1	1	0	0	0	2.0283	0	6.8834	0	0	0	0	0	0	0	0	0	0
Protein transport protein Sec24A OS=Homo sapiens GN=SEC24A PE=1 SV=2	SEC24A	O95486	O95486												120 kDa	0.215219	0.257458	0.26685	1.71525	1.27546	1.67762	1	1	1	5.4089	1	3.4417	1	2.1566	4.1057	5.9154	2.6816	1	0	0	0	5.4089	0	3.4417	0	2.1566	4.1057	5.9154	2.6816	0	0	0	0	5.9387
Vacuolar protein sorting-associated protein 28 homolog OS=Homo sapiens GN=VPS28 PE=1 SV=1	VPS28	Q9UK41	Q9UK41												25 kDa	0.215219	-	-	1.71525	0	0	1	1	1	5.4089	1	3.4417	1	1	1	1	1	1	0	0	0	5.4089	0	3.4417	0	0	0	0	0	0	0	0	0	0
NADH-ubiquinone oxidoreductase 75 kDa subunit, mitochondrial OS=Homo sapiens GN=NDUFS1 PE=1 SV=3	NDUFS1	P28331	P28331												79 kDa	0.0471578	0.00446602	0.454612	1.71486	2.03269	-0.652207	4.947	3.0823	1	11.494	6.1	12.046	13.743	10.064	13.138	2.9577	1.7877	1	4.947	3.0823	0	11.494	6.1	12.046	13.743	10.064	13.138	2.9577	1.7877	0	4.9192	3.0824	0	2.9693
Major vault protein OS=Homo sapiens GN=MVP PE=1 SV=4	MVP	Q14764	Q14764												99 kDa	0.00340151	0.285003	0.0206863	1.71376	-0.371428	-2.92761	6.1837	7.1921	9.4497	22.312	28.467	24.092	4.8101	7.9076	4.9268	1	1	1	6.1837	7.1921	9.4497	22.312	28.467	24.092	4.8101	7.9076	4.9268	0	0	0	6.149	7.1922	9.3746	0
Replication protein A 32 kDa subunit OS=Homo sapiens GN=RPA2 PE=1 SV=1	RPA2	P15927	P15927												29 kDa	0.187393	0.0237437	0.240091	1.70775	2.7156	1.65547	1	1	1	4.7328	4.0667	1	6.8716	7.9076	4.9268	2.9577	1	5.4931	0	0	0	4.7328	4.0667	0	6.8716	7.9076	4.9268	2.9577	0	5.4931	0	0	0	2.9693
Metastasis-associated protein MTA2 OS=Homo sapiens GN=MTA2 PE=1 SV=1	MTA2	O94776	O94776												75 kDa	0.187393	0.25027	-	1.70775	1.48752	0	1	1	1	4.7328	4.0667	1	4.8733	1	2.5389	1	1	1	0	0	0	4.7328	4.0667	0	4.8733	0	2.5389	0	0	0	0	0	0	0
Periplakin OS=Homo sapiens GN=PPL PE=1 SV=4	PPL	O60437	O60437												205 kDa	0.187393	-	-	1.70775	0	0	1	1	1	4.7328	4.0667	1	1	1	1	1	1	1	0	0	0	4.7328	4.0667	0	0	0	0	0	0	0	0	0	0	0
Syntaxin-binding protein 2 OS=Homo sapiens GN=STXBP2 PE=1 SV=2	STXBP2	Q15833	Q15833												66 kDa	0.187393	-	-	1.70775	0	0	1	1	1	4.7328	4.0667	1	1	1	1	1	1	1	0	0	0	4.7328	4.0667	0	0	0	0	0	0	0	0	0	0	0
Cluster of Ras-related protein Rab-32 OS=Homo sapiens GN=RAB32 PE=1 SV=3 (Q13637)	RAB32	Q13637	Q13637												25 kDa	0.42265	0.339348	-	1.70137	1.04679	0	1	1	1	7.7563	1	1	3.7601	1.4377	1	1	1	1	0	0	0	7.7563	0	0	3.7601	1.4377	0	0	0	0	0	0	0	0
WD repeat-containing protein 5 OS=Homo sapiens GN=WDR5 PE=1 SV=1	WDR5	P61964	P61964												37 kDa	0.244307	0.560631	0.42265	1.70077	-0.37996	-0.576442	2.4735	1	1	5.4089	8.1333	1	1	1.4377	1	1	1	1	2.4735	0	0	5.4089	8.1333	0	0	1.4377	0	0	0	0	2.4596	0	0	0
Bifunctional 3'-phosphoadenosine 5'-phosphosulfate synthase 1 OS=Homo sapiens GN=PAPSS1 PE=1 SV=2	PAPSS1	O43252	O43252												71 kDa	0.186085	0.0385887	-	1.68775	2.2744	0	1	1	1	4.5979	4.0667	1	3.4358	4.9605	6.1176	1	1	1	0	0	0	4.5979	4.0667	0	3.4358	4.9605	6.1176	0	0	0	0	0	0	0
Cluster of Ubiquilin-1 OS=Homo sapiens GN=UBQLN1 PE=1 SV=2 (Q9UMX0)	UBQLN1	Q9UMX0	Q9UMX0												63 kDa	0.225757	0.264734	-	1.68241	1.51699	0	1	1	1	1	3.2046	5.4243	2.4443	5.1415	1	1	1	1	0	0	0	0	3.2046	5.4243	2.4443	5.1415	0	0	0	0	0	0	0	0
Double-stranded RNA-specific adenosine deaminase OS=Homo sapiens GN=ADAR PE=1 SV=4	ADAR	P55265	P55265												136 kDa	0.127624	0.642075	0.862515	1.68131	0.350979	-0.189952	4.947	3.0823	1	12.846	4.0667	12.046	4.1229	5.751	1.6423	5.9154	1	1	4.947	3.0823	0	12.846	4.0667	12.046	4.1229	5.751	1.6423	5.9154	0	0	4.9192	3.0824	0	5.9387
N(G),N(G)-dimethylarginine dimethylaminohydrolase 1 OS=Homo sapiens GN=DDAH1 PE=1 SV=3	DDAH1	O94760	O94760												31 kDa	0.42265	-	-	1.67842	0	0	1	1	1	7.6023	1	1	1	1	1	1	1	1	0	0	0	7.6023	0	0	0	0	0	0	0	0	0	0	0	0
ADP-ribosylation factor-like protein 8A OS=Homo sapiens GN=ARL8A PE=1 SV=1	ARL8A	Q96BM9	Q96BM9												21 kDa	0.135902	0.00929135	-	1.67055	1.75406	0	1	1	1	2.0982	4.9681	2.4838	3.8115	3.0313	3.2764	1	1	1	0	0	0	2.0982	4.9681	2.4838	3.8115	3.0313	3.2764	0	0	0	0	0	0	0
Glycerol-3-phosphate dehydrogenase, mitochondrial OS=Homo sapiens GN=GPD2 PE=1 SV=3	GPD2	P43304	P43304												81 kDa	0.212201	0.0660105	0.093008	1.6695	3.82669	1.54814	1	1	1	3.3805	1	5.1626	16.492	7.1887	18.886	1.9718	2.6816	4.1198	0	0	0	3.3805	0	5.1626	16.492	7.1887	18.886	1.9718	2.6816	4.1198	0	0	0	1.9796
Ribosome biogenesis protein WDR12 OS=Homo sapiens GN=WDR12 PE=1 SV=2	WDR12	Q9GZL7	Q9GZL7												48 kDa	0.212201	0.281419	0.42265	1.6695	0.708143	0.40483	1	1	1	3.3805	1	5.1626	1	1.4377	2.4634	1.9718	1	1	0	0	0	3.3805	0	5.1626	0	1.4377	2.4634	1.9718	0	0	0	0	0	1.9796
Prostaglandin E synthase OS=Homo sapiens GN=PTGES PE=1 SV=2	PTGES	O14684	O14684												17 kDa	0.212201	0.42265	-	1.6695	0.66254	0	1	1	1	3.3805	1	5.1626	2.7486	1	1	1	1	1	0	0	0	3.3805	0	5.1626	2.7486	0	0	0	0	0	0	0	0	0
Calcium-binding mitochondrial carrier protein Aralar2 OS=Homo sapiens GN=SLC25A13 PE=1 SV=2	SLC25A13	Q9UJS0	Q9UJS0												74 kDa	0.00891018	0.082606	0.490647	1.65577	1.13073	0.266831	5.1624	6.3437	11.035	18.608	25.594	26.823	22.632	13.784	12.942	10.202	8.2004	8.7182	5.1624	6.3437	11.035	18.608	25.594	26.823	22.632	13.784	12.942	10.202	8.2004	8.7182	6.149	7.1922	12.053	11.877
Ferritin light chain OS=Homo sapiens GN=FTL PE=1 SV=2	FTL	P02792	P02792												20 kDa	0.42265	0.00584076	-	1.6534	3.43812	0	1	1	1	7.4372	1	1	9.6202	12.221	10.675	1	1	1	0	0	0	7.4372	0	0	9.6202	12.221	10.675	0	0	0	0	0	0	0
Ribosome-recycling factor, mitochondrial OS=Homo sapiens GN=MRRF PE=1 SV=1	MRRF	Q96E11	Q96E11												29 kDa	0.42265	0.125824	-	1.6534	1.7437	0	1	1	1	7.4372	1	1	4.8101	3.5944	1.6423	1	1	1	0	0	0	7.4372	0	0	4.8101	3.5944	1.6423	0	0	0	0	0	0	0
Branched-chain-amino-acid aminotransferase, mitochondrial OS=Homo sapiens GN=BCAT2 PE=1 SV=2	BCAT2	O15382	O15382												44 kDa	0.42265	0.213655	-	1.6534	1.38852	0	1	1	1	7.4372	1	1	2.7486	1	4.1057	1	1	1	0	0	0	7.4372	0	0	2.7486	0	4.1057	0	0	0	0	0	0	0
Nuclear factor NF-kappa-B p100 subunit OS=Homo sapiens GN=NFKB2 PE=1 SV=4	NFKB2	Q00653	Q00653												97 kDa	0.42265	-	-	1.6534	0	0	1	1	1	7.4372	1	1	1	1	1	1	1	1	0	0	0	7.4372	0	0	0	0	0	0	0	0	0	0	0	0
ADP-ribosylation factor-like protein 2 OS=Homo sapiens GN=ARL2 PE=1 SV=4	ARL2	P36404	P36404												21 kDa	0.114181	0.669396	0.87778	1.64775	0.358809	-0.182906	4.947	1	1	10.818	4.0667	6.8834	2.7486	2.8755	3.2845	1	1	4.1198	4.947	0	0	10.818	4.0667	6.8834	2.7486	2.8755	3.2845	0	0	4.1198	4.9192	0	0	0
Uridine 5'-monophosphate synthase OS=Homo sapiens GN=UMPS PE=1 SV=1	UMPS	P11172	P11172												52 kDa	0.0764259	0.211697	0.684711	1.64455	1.14987	-0.550325	1	6.1647	1	8.7894	8.1333	8.6043	3.4358	6.4699	8.2113	1	3.5754	1	0	6.1647	0	8.7894	8.1333	8.6043	3.4358	6.4699	8.2113	0	3.5754	0	0	6.1647	0	0
SUMO-activating enzyme subunit 2 OS=Homo sapiens GN=UBA2 PE=1 SV=2	UBA2	Q9UBT2	Q9UBT2												71 kDa	0.0383741	0.47047	0.240614	1.64401	0.707709	1.77472	3.7102	4.1098	1	6.7611	12.2	8.6043	5.4973	7.9076	1	5.9154	18.771	5.4931	3.7102	4.1098	0	6.7611	12.2	8.6043	5.4973	7.9076	0	5.9154	18.771	5.4931	3.6894	4.1098	0	5.9387
Cell differentiation protein RCD1 homolog OS=Homo sapiens GN=RQCD1 PE=1 SV=1	RQCD1	Q92600	Q92600												34 kDa	0.235749	0.219951	0.42265	1.63754	1.49434	-0.434704	1	2.0549	1	4.7328	1	6.8834	5.4973	1	4.9268	1	1	1	0	2.0549	0	4.7328	0	6.8834	5.4973	0	4.9268	0	0	0	0	2.0549	0	0
CTP synthase 2 OS=Homo sapiens GN=CTPS2 PE=1 SV=1	CTPS2	Q9NRF8	Q9NRF8												66 kDa	0.0250692	0.42265	-	1.62597	0.184132	0	1	1	1	3.7048	3.0085	2.5462	1	1.4084	1	1	1	1	0	0	0	3.7048	3.0085	2.5462	0	1.4084	0	0	0	0	0	0	0	0
Poly(U)-binding-splicing factor PUF60 OS=Homo sapiens GN=PUF60 PE=1 SV=1	PUF60	Q9UHX1	Q9UHX1												60 kDa	0.0204764	0.0938053	0.725174	1.62385	1.14086	0.221113	4.947	1	6.7498	10.818	16.267	12.046	9.6202	9.3454	9.0325	3.9436	5.3631	5.4931	4.947	0	6.7498	10.818	16.267	12.046	9.6202	9.3454	9.0325	3.9436	5.3631	5.4931	4.9192	0	6.6962	3.9591
Proteasome activator complex subunit 1 OS=Homo sapiens GN=PSME1 PE=1 SV=1	PSME1	Q06323	Q06323												29 kDa	0.0562964	0.767648	0.00547462	1.61439	0.103858	1.36841	6.1837	13.357	12.15	21.635	42.7	32.696	9.6202	12.94	11.496	27.605	29.497	24.719	6.1837	13.357	12.15	21.635	42.7	32.696	9.6202	12.94	11.496	27.605	29.497	24.719	6.149	13.357	12.053	27.714
Phosphatidylinositol 3,4,5-trisphosphate 5-phosphatase 2 OS=Homo sapiens GN=INPPL1 PE=1 SV=2	INPPL1	O15357	O15357												139 kDa	0.200789	-	-	1.61267	0	0	1	1	1	4.7328	1	3.4417	1	1	1	1	1	1	0	0	0	4.7328	0	3.4417	0	0	0	0	0	0	0	0	0	0
LanC-like protein 1 OS=Homo sapiens GN=LANCL1 PE=1 SV=1	LANCL1	O43813	O43813												45 kDa	0.319926	0.00396777	0.0263687	1.60538	2.87679	2.91834	1	1	1	2.0283	6.1	1	7.5587	7.9076	6.5691	5.9154	7.1508	9.613	0	0	0	2.0283	6.1	0	7.5587	7.9076	6.5691	5.9154	7.1508	9.613	0	0	0	5.9387
E3 ubiquitin-protein ligase CHIP OS=Homo sapiens GN=STUB1 PE=1 SV=2	STUB1	Q9UNE7	Q9UNE7												35 kDa	0.319926	0.184004	-	1.60538	1.14276	0	1	1	1	2.0283	6.1	1	2.7486	2.8755	1	1	1	1	0	0	0	2.0283	6.1	0	2.7486	2.8755	0	0	0	0	0	0	0	0
Immunoglobulin-binding protein 1 OS=Homo sapiens GN=IGBP1 PE=1 SV=1	IGBP1	P78318	P78318												39 kDa	0.319926	0.42265	-	1.60538	0.470441	0	1	1	1	2.0283	6.1	1	1	2.1566	1	1	1	1	0	0	0	2.0283	6.1	0	0	2.1566	0	0	0	0	0	0	0	0
tRNA-splicing ligase RtcB homolog OS=Homo sapiens GN=C22orf28 PE=1 SV=1	C22orf28	Q9Y3I0	Q9Y3I0												55 kDa	0.0707046	0.0991416	0.867392	1.60478	1.30624	-0.173931	8.6572	3.0823	1	18.255	10.167	10.325	13.743	7.9076	9.8536	4.9295	5.3631	1	8.6572	3.0823	0	18.255	10.167	10.325	13.743	7.9076	9.8536	4.9295	5.3631	0	8.6087	3.0824	0	4.9489
U1 small nuclear ribonucleoprotein 70 kDa OS=Homo sapiens GN=SNRNP70 PE=1 SV=2	SNRNP70	P08621	P08621												52 kDa	0.244035	0.198366	0.0797111	1.60411	1.81735	2.47716	2.4735	1	1	7.4372	1	5.1626	5.4973	8.6265	1.6423	6.9013	12.514	5.4931	2.4735	0	0	7.4372	0	5.1626	5.4973	8.6265	1.6423	6.9013	12.514	5.4931	2.4596	0	0	6.9284
Cluster of Dual specificity mitogen-activated protein kinase kinase 1 OS=Homo sapiens GN=MAP2K1 PE=1 SV=2 (Q02750)	MAP2K1	Q02750 P36507	Q02750												43 kDa	0.08339	0.285414	0.958053	1.60247	0.932736	0.0579308	6.1837	1	1	8.1133	8.1333	8.6043	4.1229	5.751	5.7479	3.9436	3.5754	1	6.1837	0	0	8.1133	8.1333	8.6043	4.1229	5.751	5.7479	3.9436	3.5754	0	6.149	0	0	3.9591
Golgi phosphoprotein 3-like OS=Homo sapiens GN=GOLPH3L PE=1 SV=1	GOLPH3L	Q9H4A5	Q9H4A5												33 kDa	0.473643	0.42265	0.42265	1.60125	-0.486217	-0.486217	1	2.2023	1	1	10.75	1	1	1	1	1	1	1	0	2.2023	0	0	10.75	0	0	0	0	0	0	0	0	5.1373	0	0
Vesicle-fusing ATPase OS=Homo sapiens GN=NSF PE=1 SV=3	NSF	P46459	P46459												83 kDa	0.247498	0.0283655	0.0394267	1.59001	2.01367	1.75317	1	4.1098	1	8.7894	1	8.6043	8.2459	5.751	10.675	7.8871	4.4693	8.2397	0	4.1098	0	8.7894	0	8.6043	8.2459	5.751	10.675	7.8871	4.4693	8.2397	0	4.1098	0	7.9182
Nucleoprotein TPR OS=Homo sapiens GN=TPR PE=1 SV=3	TPR	P12270	P12270												267 kDa	0.12137	0.00781725	0.0112908	1.58893	1.87331	1.85427	1	7.1921	5.3998	17.579	6.1	17.209	17.866	17.972	13.959	14.788	17.877	16.479	0	7.1921	5.3998	17.579	6.1	17.209	17.866	17.972	13.959	14.788	17.877	16.479	0	7.1922	5.3569	14.847
Acyl-coenzyme A thioesterase 13 OS=Homo sapiens GN=ACOT13 PE=1 SV=1	ACOT13	Q9NPJ3	Q9NPJ3												15 kDa	0.42265	0.193543	-	1.56615	2.18967	0	1	1	1	1	1	6.8834	5.4973	7.1887	1	1	1	1	0	0	0	0	0	6.8834	5.4973	7.1887	0	0	0	0	0	0	0	0
Cluster of Protein FRG1 OS=Homo sapiens GN=FRG1 PE=1 SV=1 (Q14331)	FRG1	Q14331	Q14331												29 kDa	0.42265	-	-	1.56615	0	0	1	1	1	1	1	6.8834	1	1	1	1	1	1	0	0	0	0	0	6.8834	0	0	0	0	0	0	0	0	0	0
Advillin OS=Homo sapiens GN=AVIL PE=1 SV=3	AVIL	O75366	O75366												92 kDa	0.42265	-	-	1.56615	0	0	1	1	1	1	1	6.8834	1	1	1	1	1	1	0	0	0	0	0	6.8834	0	0	0	0	0	0	0	0	0	0
Pterin-4-alpha-carbinolamine dehydratase OS=Homo sapiens GN=PCBD1 PE=1 SV=2	PCBD1	P61457	P61457												12 kDa	0.42265	-	-	1.56615	0	0	1	1	1	1	1	6.8834	1	1	1	1	1	1	0	0	0	0	0	6.8834	0	0	0	0	0	0	0	0	0	0
SWI/SNF-related matrix-associated actin-dependent regulator of chromatin subfamily E member 1 OS=Homo sapiens GN=SMARCE1 PE=1 SV=2	SMARCE1	Q969G3	Q969G3												47 kDa	0.42265	-	-	1.56615	0	0	1	1	1	1	1	6.8834	1	1	1	1	1	1	0	0	0	0	0	6.8834	0	0	0	0	0	0	0	0	0	0
Alcohol dehydrogenase [NADP(+)] OS=Homo sapiens GN=AKR1A1 PE=1 SV=3	AKR1A1	P14550	P14550												37 kDa	0.00236393	0.116891	0.71272	1.56561	0.646966	0.337732	7.4204	5.1372	10.8	20.959	22.367	25.813	15.117	10.783	10.675	4.9295	5.3631	19.226	7.4204	5.1372	10.8	20.959	22.367	25.813	15.117	10.783	10.675	4.9295	5.3631	19.226	7.3788	5.1373	10.714	4.9489
Phosducin-like protein 3 OS=Homo sapiens GN=PDCL3 PE=1 SV=1	PDCL3	Q9H2J4	Q9H2J4												28 kDa	0.246933	0.00259839	-	1.56348	2.22755	0	1	1	1	2.7044	1	5.1626	4.8101	4.3132	4.9268	1	1	1	0	0	0	2.7044	0	5.1626	4.8101	4.3132	4.9268	0	0	0	0	0	0	0
Dimethyladenosine transferase 2, mitochondrial OS=Homo sapiens GN=TFB2M PE=1 SV=1	TFB2M	Q9H5Q4	Q9H5Q4												45 kDa	0.246933	0.00550873	-	1.56348	1.89218	0	1	1	1	2.7044	1	5.1626	3.4358	3.5944	4.1057	1	1	1	0	0	0	2.7044	0	5.1626	3.4358	3.5944	4.1057	0	0	0	0	0	0	0
2,4-dienoyl-CoA reductase, mitochondrial OS=Homo sapiens GN=DECR1 PE=1 SV=1	DECR1	Q16698	Q16698												36 kDa	0.246933	0.0333942	0.0489243	1.56348	1.78608	3.01413	1	1	1	2.7044	1	5.1626	2.7486	4.3132	3.2845	7.8871	5.3631	10.986	0	0	0	2.7044	0	5.1626	2.7486	4.3132	3.2845	7.8871	5.3631	10.986	0	0	0	7.9182
tRNA (guanine(26)-N(2))-dimethyltransferase OS=Homo sapiens GN=TRMT1 PE=1 SV=1	TRMT1	Q9NXH9	Q9NXH9												72 kDa	0.246933	0.197065	-	1.56348	1.34197	0	1	1	1	2.7044	1	5.1626	2.0615	1.4377	4.1057	1	1	1	0	0	0	2.7044	0	5.1626	2.0615	1.4377	4.1057	0	0	0	0	0	0	0
Protein NDRG1 OS=Homo sapiens GN=NDRG1 PE=1 SV=1	NDRG1	Q92597	Q92597												43 kDa	0.246933	0.189652	-	1.56348	1.07927	0	1	1	1	2.7044	1	5.1626	1	2.8755	2.4634	1	1	1	0	0	0	2.7044	0	5.1626	0	2.8755	2.4634	0	0	0	0	0	0	0
E3 ubiquitin-protein ligase KCMF1 OS=Homo sapiens GN=KCMF1 PE=1 SV=2	KCMF1	Q9P0J7	Q9P0J7												42 kDa	0.246933	-	-	1.56348	0	0	1	1	1	2.7044	1	5.1626	1	1	1	1	1	1	0	0	0	2.7044	0	5.1626	0	0	0	0	0	0	0	0	0	0
Twinfilin-2 OS=Homo sapiens GN=TWF2 PE=1 SV=2	TWF2	Q6IBS0	Q6IBS0												40 kDa	0.42265	0.00631124	-	1.54615	2.49076	0	1	1	1	6.7611	1	1	6.1844	5.751	4.9268	1	1	1	0	0	0	6.7611	0	0	6.1844	5.751	4.9268	0	0	0	0	0	0	0
28S ribosomal protein S7, mitochondrial OS=Homo sapiens GN=MRPS7 PE=1 SV=2	MRPS7	Q9Y2R9	Q9Y2R9												28 kDa	0.42265	0.00489435	0.188837	1.54615	2.1552	1.74406	1	1	1	6.7611	1	1	4.1229	4.3132	4.9268	4.9295	1	4.1198	0	0	0	6.7611	0	0	4.1229	4.3132	4.9268	4.9295	0	4.1198	0	0	0	4.9489
Protein NipSnap homolog 1 OS=Homo sapiens GN=NIPSNAP1 PE=1 SV=1	NIPSNAP1	Q9BPW8	Q9BPW8												33 kDa	0.42265	0.0947155	0.024678	1.54615	1.9708	2.70179	1	1	1	6.7611	1	1	5.4973	2.1566	4.1057	5.9154	5.3631	8.2397	0	0	0	6.7611	0	0	5.4973	2.1566	4.1057	5.9154	5.3631	8.2397	0	0	0	5.9387
Heat shock protein beta-11 OS=Homo sapiens GN=HSPB11 PE=1 SV=1	HSPB11	Q9Y547	Q9Y547												16 kDa	0.42265	0.42265	-	1.54615	1.64619	0	1	1	1	6.7611	1	1	1	1	7.3902	1	1	1	0	0	0	6.7611	0	0	0	0	7.3902	0	0	0	0	0	0	0
Retinol dehydrogenase 13 OS=Homo sapiens GN=RDH13 PE=1 SV=2	RDH13	Q8NBN7	Q8NBN7												36 kDa	0.42265	0.230814	-	1.54615	1.13584	0	1	1	1	6.7611	1	1	3.4358	2.1566	1	1	1	1	0	0	0	6.7611	0	0	3.4358	2.1566	0	0	0	0	0	0	0	0
Protein syndesmos OS=Homo sapiens GN=NUDT16L1 PE=1 SV=1	NUDT16L1	Q9BRJ7	Q9BRJ7												23 kDa	0.42265	0.198439	-	1.54615	0.644687	0	1	1	1	6.7611	1	1	1.6812	1	2.009	1	1	1	0	0	0	6.7611	0	0	1.6812	0	2.009	0	0	0	0	0	0	0
Exosome complex component RRP42 OS=Homo sapiens GN=EXOSC7 PE=1 SV=3	EXOSC7	Q15024	Q15024												32 kDa	0.42265	0.246156	-	1.54615	0.584706	0	1	1	1	6.7611	1	1	2.0615	1.4377	1	1	1	1	0	0	0	6.7611	0	0	2.0615	1.4377	0	0	0	0	0	0	0	0
Transmembrane 9 superfamily member 2 OS=Homo sapiens GN=TM9SF2 PE=1 SV=1	TM9SF2	Q99805	Q99805												76 kDa	0.42265	0.42265	-	1.54615	0.573181	0	1	1	1	6.7611	1	1	1	1	2.4634	1	1	1	0	0	0	6.7611	0	0	0	0	2.4634	0	0	0	0	0	0	0
Syntaxin-binding protein 3 OS=Homo sapiens GN=STXBP3 PE=1 SV=2	STXBP3	O00186	O00186												68 kDa	0.42265	0.42265	-	1.54615	0.43705	0	1	1	1	6.7611	1	1	2.0615	1	1	1	1	1	0	0	0	6.7611	0	0	2.0615	0	0	0	0	0	0	0	0	0
Desmoglein-1 OS=Homo sapiens GN=DSG1 PE=1 SV=2	DSG1	Q02413	Q02413												114 kDa	0.42265	-	-	1.54615	0	0	1	1	1	6.7611	1	1	1	1	1	1	1	1	0	0	0	6.7611	0	0	0	0	0	0	0	0	0	0	0	0
Peptidyl-prolyl cis-trans isomerase FKBP10 OS=Homo sapiens GN=FKBP10 PE=1 SV=1	FKBP10	Q96AY3	Q96AY3												64 kDa	0.332663	0.125769	0.00594141	1.54522	1.18781	2.20547	1	1	4.0499	11.494	1	5.1626	6.1844	4.3132	3.2845	8.873	8.0447	10.986	0	0	4.0499	11.494	0	5.1626	6.1844	4.3132	3.2845	8.873	8.0447	10.986	0	0	4.0177	8.908
DNA-directed RNA polymerase II subunit RPB2 OS=Homo sapiens GN=POLR2B PE=1 SV=1	POLR2B	P30876	P30876												134 kDa	0.227245	0.0529056	0.711402	1.54505	2.01353	0.290005	1	2.0549	1	4.7328	6.1	1	3.4358	7.1887	5.7479	2.9577	1	1	0	2.0549	0	4.7328	6.1	0	3.4358	7.1887	5.7479	2.9577	0	0	0	2.0549	0	2.9693
Hsp70-binding protein 1 OS=Homo sapiens GN=HSPBP1 PE=1 SV=1	HSPBP1	Q9NZL4	Q9NZL4												39 kDa	0.0152733	0.710688	0.949261	1.54203	0.123076	-0.0139593	4.947	5.1372	4.0499	12.846	16.267	12.046	6.8716	3.5944	4.9268	4.9295	3.5754	5.4931	4.947	5.1372	4.0499	12.846	16.267	12.046	6.8716	3.5944	4.9268	4.9295	3.5754	5.4931	4.9192	5.1373	4.0177	4.9489
Low molecular weight phosphotyrosine protein phosphatase OS=Homo sapiens GN=ACP1 PE=1 SV=3	ACP1	P24666	P24666												18 kDa	0.0385124	0.0356624	0.929047	1.53522	1.4372	-0.113613	1	6.1647	5.3998	12.17	12.2	12.046	10.307	12.221	11.496	1	1	9.613	0	6.1647	5.3998	12.17	12.2	12.046	10.307	12.221	11.496	0	0	9.613	0	6.1647	5.3569	0
BAG family molecular chaperone regulator 2 OS=Homo sapiens GN=BAG2 PE=1 SV=1	BAG2	O95816	O95816												24 kDa	0.334829	0.035745	0.403068	1.53101	1.83717	0.950812	1	4.1098	1	11.494	1	5.1626	7.5587	9.3454	4.9268	3.9436	1	6.8664	0	4.1098	0	11.494	0	5.1626	7.5587	9.3454	4.9268	3.9436	0	6.8664	0	4.1098	0	3.9591
Sorcin OS=Homo sapiens GN=SRI PE=1 SV=1	SRI	P30626	P30626												22 kDa	0.215967	0.183473	0.266589	1.52679	1.07987	-2.31651	9.8939	1	4.0499	23.664	14.233	5.1626	9.6202	7.1887	14.78	1	1	1	9.8939	0	4.0499	23.664	14.233	5.1626	9.6202	7.1887	14.78	0	0	0	9.8385	0	4.0177	0
Protein unc-45 homolog A OS=Homo sapiens GN=UNC45A PE=1 SV=1	UNC45A	Q9H3U1	Q9H3U1												103 kDa	0.0534542	0.932127	0.45186	1.52592	0.0820485	-0.966122	1	7.1921	2.6999	9.4655	8.1333	13.767	5.4973	5.0321	1	1	3.5754	1	0	7.1921	2.6999	9.4655	8.1333	13.767	5.4973	5.0321	0	0	3.5754	0	0	7.1922	2.6785	0
Endoplasmic reticulum resident protein 44 OS=Homo sapiens GN=ERP44 PE=1 SV=1	ERP44	Q9BS26	Q9BS26												47 kDa	0.400278	0.288795	0.261867	1.52044	1.56344	1.75739	1	2.0549	1	2.0283	1	8.6043	1	3.5944	7.3902	1	4.4693	8.2397	0	2.0549	0	2.0283	0	8.6043	0	3.5944	7.3902	0	4.4693	8.2397	0	2.0549	0	0
Ras-related protein Rab-14 OS=Homo sapiens GN=RAB14 PE=1 SV=4	RAB14	P61106	P61106												24 kDa	0.0448152	0.041122	0.0583967	1.51572	1.55218	1.24835	7.4204	1	8.0998	20.959	14.233	12.046	13.743	21.566	13.138	14.788	10.726	13.733	7.4204	0	8.0998	20.959	14.233	12.046	13.743	21.566	13.138	14.788	10.726	13.733	13.528	0	16.071	21.775
Protein FAM3C OS=Homo sapiens GN=FAM3C PE=1 SV=1	FAM3C	Q92520	Q92520												25 kDa	0.119307	0.138719	0.30395	1.51263	1.16773	-1.49479	1	2.0549	5.3998	6.7611	12.2	5.1626	8.933	4.3132	5.7479	1	1	1	0	2.0549	5.3998	6.7611	12.2	5.1626	8.933	4.3132	5.7479	0	0	0	0	2.0549	5.3569	0
Cluster of Splicing factor U2AF 35 kDa subunit OS=Homo sapiens GN=U2AF1 PE=1 SV=3 (Q01081)	U2AF1	Q01081	Q01081												28 kDa	0.120412	0.0919413	0.58539	1.51179	1.127	-0.403101	2.4735	3.0823	1	9.4655	4.0667	5.1626	3.4358	4.3132	6.5691	2.9577	1	1	2.4735	3.0823	0	9.4655	4.0667	5.1626	3.4358	4.3132	6.5691	2.9577	0	0	2.4596	3.0824	0	2.9693
Serine/arginine-rich splicing factor 6 OS=Homo sapiens GN=SRSF6 PE=1 SV=2	SRSF6	Q13247	Q13247												40 kDa	0.12286	0.419249	0.690894	1.50573	0.794018	0.393118	1	1	4.0499	3.2333	8.4857	5.4608	4.242	1	5.2479	1	2.288	4.6569	0	0	4.0499	3.2333	8.4857	5.4608	4.242	0	5.2479	0	2.288	4.6569	0	0	4.0177	0
Methylthioribose-1-phosphate isomerase OS=Homo sapiens GN=MRI1 PE=1 SV=1	MRI1	Q9BV20	Q9BV20												39 kDa	0.188709	0.183796	0.42265	1.50393	2.18632	0.33636	1	1	1	1	4.0667	3.4417	6.1844	6.4699	1	1	1.7877	1	0	0	0	0	4.0667	3.4417	6.1844	6.4699	0	0	1.7877	0	0	0	0	0
Eukaryotic translation initiation factor 3 subunit G OS=Homo sapiens GN=EIF3G PE=1 SV=2	EIF3G	O75821	O75821												36 kDa	0.188709	0.42265	0.42265	1.50393	1.07341	0.724708	1	1	1	1	4.0667	3.4417	1	4.3132	1	2.9577	1	1	0	0	0	0	4.0667	3.4417	0	4.3132	0	2.9577	0	0	0	0	0	2.9693
Nucleoporin Nup43 OS=Homo sapiens GN=NUP43 PE=1 SV=1	NUP43	Q8NFH3	Q8NFH3												42 kDa	0.188709	-	-	1.50393	0	0	1	1	1	1	4.0667	3.4417	1	1	1	1	1	1	0	0	0	0	4.0667	3.4417	0	0	0	0	0	0	0	0	0	0
WD repeat-containing protein 61 OS=Homo sapiens GN=WDR61 PE=1 SV=1	WDR61	Q9GZS3	Q9GZS3												34 kDa	0.031732	0.0823794	0.081794	1.50383	1.25284	1.12471	1	5.1372	5.3998	10.818	8.1333	13.767	11.682	10.064	5.7479	8.873	8.0447	8.2397	0	5.1372	5.3998	10.818	8.1333	13.767	11.682	10.064	5.7479	8.873	8.0447	8.2397	0	5.1373	5.3569	8.908
PITH domain-containing protein 1 OS=Homo sapiens GN=PITHD1 PE=1 SV=1	PITHD1	Q9GZP4	Q9GZP4												24 kDa	0.188562	0.0159957	-	1.50221	2.43701	0	1	1	1	4.0566	1	3.4417	6.1844	4.3132	5.7479	1	1	1	0	0	0	4.0566	0	3.4417	6.1844	4.3132	5.7479	0	0	0	0	0	0	0
Nuclear pore complex protein Nup98-Nup96 OS=Homo sapiens GN=NUP98 PE=1 SV=4	NUP98	P52948	P52948												198 kDa	0.188562	0.196846	0.42265	1.50221	1.82144	1.56339	1	1	1	4.0566	1	3.4417	5.4973	1	4.1057	1	1	6.8664	0	0	0	4.0566	0	3.4417	5.4973	0	4.1057	0	0	6.8664	0	0	0	0
Acylpyruvase FAHD1, mitochondrial OS=Homo sapiens GN=FAHD1 PE=1 SV=2	FAHD1	Q6P587	Q6P587												25 kDa	0.188562	0.190017	0.0493083	1.50221	1.75916	2.53133	1	1	1	4.0566	1	3.4417	4.1229	5.0321	1	6.9013	3.5754	6.8664	0	0	0	4.0566	0	3.4417	4.1229	5.0321	0	6.9013	3.5754	6.8664	0	0	0	6.9284
DDRGK domain-containing protein 1 OS=Homo sapiens GN=DDRGK1 PE=1 SV=2	DDRGK1	Q96HY6	Q96HY6												36 kDa	0.188562	0.18393	-	1.50221	1.6506	0	1	1	1	4.0566	1	3.4417	1	4.3132	4.1057	1	1	1	0	0	0	4.0566	0	3.4417	0	4.3132	4.1057	0	0	0	0	0	0	0
U4/U6 small nuclear ribonucleoprotein Prp31 OS=Homo sapiens GN=PRPF31 PE=1 SV=2	PRPF31	Q8WWY3	Q8WWY3												55 kDa	0.188562	-	-	1.50221	0	0	1	1	1	4.0566	1	3.4417	1	1	1	1	1	1	0	0	0	4.0566	0	3.4417	0	0	0	0	0	0	0	0	0	0
Cluster of HLA class I histocompatibility antigen, A-68 alpha chain OS=Homo sapiens GN=HLA-A PE=1 SV=4 (P01891)	HLA-A	P01891 P05534	P01891												41 kDa	0.0673772	0.429101	0.477226	1.4993	0.311101	-0.629465	13.402	6.8165	9.5238	17.284	31.581	35.218	15.202	13.048	8.6499	3.375	1.7669	14.084	13.402	6.8165	9.5238	17.284	31.581	35.218	15.202	13.048	8.6499	3.375	1.7669	14.084	22.137	11.302	14.732	3.9591
Heterochromatin protein 1-binding protein 3 OS=Homo sapiens GN=HP1BP3 PE=1 SV=1	HP1BP3	Q5SSJ5	Q5SSJ5												61 kDa	0.0520439	0.42265	0.42265	1.49394	-1.01195	-1.01195	1	1	4.0499	4.0566	6.1	6.8834	1	1	1	1	1	1	0	0	4.0499	4.0566	6.1	6.8834	0	0	0	0	0	0	0	0	4.0177	0
Prenylcysteine oxidase 1 OS=Homo sapiens GN=PCYOX1 PE=1 SV=3	PCYOX1	Q9UHG3	Q9UHG3												57 kDa	0.189906	0.274265	0.256907	1.49351	1.76815	1.6127	1	1	1	3.3805	4.0667	1	2.7486	6.4699	1	1	2.6816	5.4931	0	0	0	3.3805	4.0667	0	2.7486	6.4699	0	0	2.6816	5.4931	0	0	0	0
Centromere protein V OS=Homo sapiens GN=CENPV PE=1 SV=1	CENPV	Q7Z7K6	Q7Z7K6												30 kDa	0.189906	-	-	1.49351	0	0	1	1	1	3.3805	4.0667	1	1	1	1	1	1	1	0	0	0	3.3805	4.0667	0	0	0	0	0	0	0	0	0	0	0
Complement decay-accelerating factor OS=Homo sapiens GN=CD55 PE=1 SV=4	CD55	P08174	P08174												41 kDa	0.189906	-	-	1.49351	0	0	1	1	1	3.3805	4.0667	1	1	1	1	1	1	1	0	0	0	3.3805	4.0667	0	0	0	0	0	0	0	0	0	0	0
Cluster of Vesicle-associated membrane protein 3 OS=Homo sapiens GN=VAMP3 PE=1 SV=3 (Q15836)	VAMP3	Q15836	Q15836												11 kDa	0.27299	0.771607	0.42265	1.49205	0.31289	-0.760519	1	3.0823	1	1	8.1333	5.1626	1	4.3132	1	1	1	1	0	3.0823	0	0	8.1333	5.1626	0	4.3132	0	0	0	0	0	3.0824	0	0
Translin OS=Homo sapiens GN=TSN PE=1 SV=1	TSN	Q15631	Q15631												26 kDa	0.0984252	0.0175956	0.00201162	1.49047	0.619948	1.01328	7.4204	5.1372	6.7498	12.17	16.267	25.813	8.933	10.064	10.675	11.831	13.408	13.733	7.4204	5.1372	6.7498	12.17	16.267	25.813	8.933	10.064	10.675	11.831	13.408	13.733	7.3788	5.1373	6.6962	11.877
SWI/SNF-related matrix-associated actin-dependent regulator of chromatin subfamily A member 5 OS=Homo sapiens GN=SMARCA5 PE=1 SV=1	SMARCA5	O60264	O60264												122 kDa	0.10745	0.1984	0.00295508	1.48018	0.773822	2.32675	2.1386	4.5808	4.6687	10.649	6.1	15.022	9.1909	6.0207	4.2597	17.212	17.803	22.116	2.1386	4.5808	4.6687	10.649	6.1	15.022	9.1909	6.0207	4.2597	17.212	17.803	22.116	2.4596	5.1373	5.3569	17.816
Protein RCC2 OS=Homo sapiens GN=RCC2 PE=1 SV=2	RCC2	Q9P258	Q9P258												56 kDa	0.113491	0.0386021	0.458992	1.46254	1.88048	0.917625	1	1	6.7498	10.818	8.1333	5.1626	11.682	11.502	9.0325	5.9154	1	9.613	0	0	6.7498	10.818	8.1333	5.1626	11.682	11.502	9.0325	5.9154	0	9.613	0	0	6.6962	5.9387
ATP synthase subunit gamma, mitochondrial OS=Homo sapiens GN=ATP5C1 PE=1 SV=1	ATP5C1	P36542	P36542												33 kDa	0.134083	0.0408984	0.00356936	1.461	1.70857	1.78994	4.947	7.1921	6.7498	13.522	26.433	12.046	26.112	15.096	20.528	18.732	23.24	23.346	4.947	7.1921	6.7498	13.522	26.433	12.046	26.112	15.096	20.528	18.732	23.24	23.346	4.9192	7.1922	6.6962	18.806
3-hydroxyisobutyryl-CoA hydrolase, mitochondrial OS=Homo sapiens GN=HIBCH PE=1 SV=2	HIBCH	Q6NVY1	Q6NVY1												43 kDa	0.301037	0.126518	-	1.44906	2.25654	0	1	1	1	2.0283	1	5.1626	7.5587	4.3132	2.4634	1	1	1	0	0	0	2.0283	0	5.1626	7.5587	4.3132	2.4634	0	0	0	0	0	0	0
Estradiol 17-beta-dehydrogenase 8 OS=Homo sapiens GN=HSD17B8 PE=1 SV=2	HSD17B8	Q92506	Q92506												27 kDa	0.301037	-	-	1.44906	0	0	1	1	1	2.0283	1	5.1626	1	1	1	1	1	1	0	0	0	2.0283	0	5.1626	0	0	0	0	0	0	0	0	0	0
Programmed cell death 6-interacting protein OS=Homo sapiens GN=PDCD6IP PE=1 SV=1	PDCD6IP	Q8WUM4	Q8WUM4												96 kDa	0.0203487	0.015067	0.0200745	1.44623	1.17015	0.735393	11.131	11.302	10.8	25.016	34.567	30.975	28.173	24.442	22.171	17.746	16.983	20.599	11.131	11.302	10.8	25.016	34.567	30.975	28.173	24.442	22.171	17.746	16.983	20.599	11.068	11.302	10.714	17.816
ADP-ribosylation factor-like protein 1 OS=Homo sapiens GN=ARL1 PE=1 SV=1	ARL1	P40616	P40616												20 kDa	0.144101	0.040186	0.272696	1.44159	1.54396	-1.93894	7.4204	3.0823	1	16.227	8.1333	6.8834	9.6202	10.783	13.138	1	1	1	7.4204	3.0823	0	16.227	8.1333	6.8834	9.6202	10.783	13.138	0	0	0	7.3788	3.0824	0	0
Hepatoma-derived growth factor OS=Homo sapiens GN=HDGF PE=1 SV=1	HDGF	P51858	P51858												27 kDa	0.0798393	0.112672	0.18405	1.44095	1.24017	-2.19758	6.1837	6.5776	1	16.77	13.017	7.575	15.67	8.6265	8.2113	1	1	1	6.1837	6.5776	0	16.77	13.017	7.575	15.67	8.6265	8.2113	0	0	0	6.149	7.1922	0	0
Rho-related GTP-binding protein RhoG OS=Homo sapiens GN=RHOG PE=1 SV=1	RHOG	P84095	P84095												21 kDa	0.112647	0.760465	0.42265	1.43533	-0.37967	-1.44779	6.1837	1	1	5.0819	10.167	6.8834	3.4358	1	1.8543	1	1	1	6.1837	0	0	5.0819	10.167	6.8834	3.4358	0	1.8543	0	0	0	6.149	0	0	0
GDP-mannose 4,6 dehydratase OS=Homo sapiens GN=GMDS PE=1 SV=1	GMDS	O60547	O60547												42 kDa	0.42265	0.18383	-	1.43296	1.85362	0	1	1	1	1	6.1	1	4.8101	5.0321	1	1	1	1	0	0	0	0	6.1	0	4.8101	5.0321	0	0	0	0	0	0	0	0
Prefoldin subunit 6 OS=Homo sapiens GN=PFDN6 PE=1 SV=1	PFDN6	O15212	O15212												15 kDa	0.42265	0.207289	-	1.43296	1.65808	0	1	1	1	1	6.1	1	3.4358	5.0321	1	1	1	1	0	0	0	0	6.1	0	3.4358	5.0321	0	0	0	0	0	0	0	0
CDGSH iron-sulfur domain-containing protein 2 OS=Homo sapiens GN=CISD2 PE=1 SV=1	CISD2	Q8N5K1	Q8N5K1												15 kDa	0.42265	0.213655	-	1.43296	1.38852	0	1	1	1	1	6.1	1	2.7486	1	4.1057	1	1	1	0	0	0	0	6.1	0	2.7486	0	4.1057	0	0	0	0	0	0	0
39S ribosomal protein L14, mitochondrial OS=Homo sapiens GN=MRPL14 PE=1 SV=1	MRPL14	Q6P1L8	Q6P1L8												16 kDa	0.42265	0.184004	-	1.43296	1.14276	0	1	1	1	1	6.1	1	2.7486	2.8755	1	1	1	1	0	0	0	0	6.1	0	2.7486	2.8755	0	0	0	0	0	0	0	0
GTP cyclohydrolase 1 feedback regulatory protein OS=Homo sapiens GN=GCHFR PE=1 SV=3	GCHFR	P30047	P30047												10 kDa	0.42265	0.42265	-	1.43296	0.66254	0	1	1	1	1	6.1	1	2.7486	1	1	1	1	1	0	0	0	0	6.1	0	2.7486	0	0	0	0	0	0	0	0	0
V-type proton ATPase subunit F OS=Homo sapiens GN=ATP6V1F PE=1 SV=2	ATP6V1F	Q16864	Q16864												13 kDa	0.42265	0.42265	-	1.43296	0.66254	0	1	1	1	1	6.1	1	2.7486	1	1	1	1	1	0	0	0	0	6.1	0	2.7486	0	0	0	0	0	0	0	0	0
DBIRD complex subunit ZNF326 OS=Homo sapiens GN=ZNF326 PE=1 SV=2	ZNF326	Q5BKZ1	Q5BKZ1												66 kDa	0.42265	0.42265	-	1.43296	0.43705	0	1	1	1	1	6.1	1	2.0615	1	1	1	1	1	0	0	0	0	6.1	0	2.0615	0	0	0	0	0	0	0	0	0
Glutaredoxin-1 OS=Homo sapiens GN=GLRX PE=1 SV=2	GLRX	P35754	P35754												12 kDa	0.42265	0.42265	-	1.43296	0.196481	0	1	1	1	1	6.1	1	1	1.4377	1	1	1	1	0	0	0	0	6.1	0	0	1.4377	0	0	0	0	0	0	0	0
7-dehydrocholesterol reductase OS=Homo sapiens GN=DHCR7 PE=1 SV=1	DHCR7	Q9UBM7	Q9UBM7												54 kDa	0.42265	-	0.161287	1.43296	0	2.04889	1	1	1	1	6.1	1	1	1	1	1.9718	3.5754	6.8664	0	0	0	0	6.1	0	0	0	0	1.9718	3.5754	6.8664	0	0	0	1.9796
Cluster of Small nuclear ribonucleoprotein G-like protein OS=Homo sapiens PE=3 SV=2 (A8MWD9)	Cluster	A8MWD9	A8MWD9												9 kDa	0.42265	-	-	1.43296	0	0	1	1	1	1	6.1	1	1	1	1	1	1	1	0	0	0	0	6.1	0	0	0	0	0	0	0	0	0	0	0
DDB1- and CUL4-associated factor 7 OS=Homo sapiens GN=DCAF7 PE=1 SV=1	DCAF7	P61962	P61962												39 kDa	0.42265	-	-	1.43296	0	0	1	1	1	1	6.1	1	1	1	1	1	1	1	0	0	0	0	6.1	0	0	0	0	0	0	0	0	0	0	0
Hematological and neurological expressed 1-like protein OS=Homo sapiens GN=HN1L PE=1 SV=1	HN1L	Q9H910	Q9H910												20 kDa	0.42265	-	-	1.43296	0	0	1	1	1	1	6.1	1	1	1	1	1	1	1	0	0	0	0	6.1	0	0	0	0	0	0	0	0	0	0	0
Mucin-13 OS=Homo sapiens GN=MUC13 PE=1 SV=2	MUC13	Q9H3R2	Q9H3R2												55 kDa	0.42265	-	-	1.43296	0	0	1	1	1	1	6.1	1	1	1	1	1	1	1	0	0	0	0	6.1	0	0	0	0	0	0	0	0	0	0	0
Protein unc-80 homolog OS=Homo sapiens GN=UNC80 PE=2 SV=2	UNC80	Q8N2C7	Q8N2C7												363 kDa	0.42265	-	-	1.43296	0	0	1	1	1	1	6.1	1	1	1	1	1	1	1	0	0	0	0	6.1	0	0	0	0	0	0	0	0	0	0	0
Glutathione S-transferase kappa 1 OS=Homo sapiens GN=GSTK1 PE=1 SV=3	GSTK1	Q9Y2Q3	Q9Y2Q3												25 kDa	0.288332	0.132399	0.361595	1.43236	1.33242	0.599774	4.947	1	2.6999	12.17	10.167	1	10.995	5.0321	5.7479	4.9295	2.6816	5.4931	4.947	0	2.6999	12.17	10.167	0	10.995	5.0321	5.7479	4.9295	2.6816	5.4931	4.9192	0	2.6785	4.9489
Lymphokine-activated killer T-cell-originated protein kinase OS=Homo sapiens GN=PBK PE=1 SV=3	PBK	Q96KB5	Q96KB5												36 kDa	0.42265	0.00603166	0.42265	1.43029	2.72306	0.642039	1	1	1	6.085	1	1	6.8716	7.1887	5.7479	1	2.6816	1	0	0	0	6.085	0	0	6.8716	7.1887	5.7479	0	2.6816	0	0	0	0	0
PDZ and LIM domain protein 1 OS=Homo sapiens GN=PDLIM1 PE=1 SV=4	PDLIM1	O00151	O00151												36 kDa	0.42265	0.0405136	-	1.43029	2.55618	0	1	1	1	6.085	1	1	4.8101	7.9076	4.9268	1	1	1	0	0	0	6.085	0	0	4.8101	7.9076	4.9268	0	0	0	0	0	0	0
Peptidyl-prolyl cis-trans isomerase NIMA-interacting 1 OS=Homo sapiens GN=PIN1 PE=1 SV=1	PIN1	Q13526	Q13526												18 kDa	0.42265	0.0586482	-	1.43029	2.46615	0	1	1	1	6.085	1	1	3.4358	5.751	7.3902	1	1	1	0	0	0	6.085	0	0	3.4358	5.751	7.3902	0	0	0	0	0	0	0
Sorting and assembly machinery component 50 homolog OS=Homo sapiens GN=SAMM50 PE=1 SV=3	SAMM50	Q9Y512	Q9Y512												52 kDa	0.42265	0.352727	-	1.43029	2.11661	0	1	1	1	6.085	1	1	1	2.1566	9.8536	1	1	1	0	0	0	6.085	0	0	0	2.1566	9.8536	0	0	0	0	0	0	0
U5 small nuclear ribonucleoprotein 40 kDa protein OS=Homo sapiens GN=SNRNP40 PE=1 SV=1	SNRNP40	Q96DI7	Q96DI7												39 kDa	0.42265	0.113614	-	1.43029	2.05273	0	1	1	1	6.085	1	1	6.1844	2.1566	4.1057	1	1	1	0	0	0	6.085	0	0	6.1844	2.1566	4.1057	0	0	0	0	0	0	0
Sigma non-opioid intracellular receptor 1 OS=Homo sapiens GN=SIGMAR1 PE=1 SV=1	SIGMAR1	Q99720	Q99720												25 kDa	0.42265	0.213447	0.00864167	1.43029	2.02205	2.70378	1	1	1	6.085	1	1	6.8716	4.3132	1	6.9013	7.1508	5.4931	0	0	0	6.085	0	0	6.8716	4.3132	0	6.9013	7.1508	5.4931	0	0	0	6.9284
Mitochondrial Rho GTPase 2 OS=Homo sapiens GN=RHOT2 PE=1 SV=2	RHOT2	Q8IXI1	Q8IXI1												68 kDa	0.42265	0.230814	0.185679	1.43029	1.13584	1.23231	1	1	1	6.085	1	1	3.4358	2.1566	1	3.1722	2.8761	1	0	0	0	6.085	0	0	3.4358	2.1566	0	3.1722	2.8761	0	0	0	0	3.9591
Tetratricopeptide repeat protein 9C OS=Homo sapiens GN=TTC9C PE=1 SV=1	TTC9C	Q8N5M4	Q8N5M4												20 kDa	0.42265	0.186703	-	1.43029	1.0501	0	1	1	1	6.085	1	1	2.7486	1	2.4634	1	1	1	0	0	0	6.085	0	0	2.7486	0	2.4634	0	0	0	0	0	0	0
Protein FAM162A OS=Homo sapiens GN=FAM162A PE=1 SV=2	FAM162A	Q96A26	Q96A26												17 kDa	0.42265	0.193655	-	1.43029	0.880986	0	1	1	1	6.085	1	1	2.0615	1	2.4634	1	1	1	0	0	0	6.085	0	0	2.0615	0	2.4634	0	0	0	0	0	0	0
Secretory carrier-associated membrane protein 3 OS=Homo sapiens GN=SCAMP3 PE=1 SV=3	SCAMP3	O14828	O14828												38 kDa	0.42265	0.185981	-	1.43029	0.345586	0	1	1	1	6.085	1	1	1.3743	1.4377	1	1	1	1	0	0	0	6.085	0	0	1.3743	1.4377	0	0	0	0	0	0	0	0
Tubulin-specific chaperone E OS=Homo sapiens GN=TBCE PE=1 SV=1	TBCE	Q15813	Q15813												59 kDa	0.42265	0.42265	-	1.43029	0.196481	0	1	1	1	6.085	1	1	1	1.4377	1	1	1	1	0	0	0	6.085	0	0	0	1.4377	0	0	0	0	0	0	0	0
Cytochrome b5 OS=Homo sapiens GN=CYB5A PE=1 SV=2	CYB5A	P00167	P00167												15 kDa	0.42265	-	-	1.43029	0	0	1	1	1	6.085	1	1	1	1	1	1	1	1	0	0	0	6.085	0	0	0	0	0	0	0	0	0	0	0	0
DNA-3-methyladenine glycosylase OS=Homo sapiens GN=MPG PE=1 SV=3	MPG	P29372	P29372												33 kDa	0.42265	-	-	1.43029	0	0	1	1	1	6.085	1	1	1	1	1	1	1	1	0	0	0	6.085	0	0	0	0	0	0	0	0	0	0	0	0
Mitochondrial import receptor subunit TOM70 OS=Homo sapiens GN=TOMM70A PE=1 SV=1	TOMM70A	O94826	O94826												67 kDa	0.11315	0.0481758	0.544158	1.41701	1.02172	0.279073	4.947	6.1647	12.15	14.874	16.267	30.975	17.866	12.94	16.423	7.8871	10.726	9.613	4.947	6.1647	12.15	14.874	16.267	30.975	17.866	12.94	16.423	7.8871	10.726	9.613	4.9192	6.1647	12.053	7.9182
Quinone oxidoreductase OS=Homo sapiens GN=CRYZ PE=1 SV=1	CRYZ	Q08257	Q08257												35 kDa	0.16452	0.0971769	0.116921	1.4157	1.17491	1.64181	4.947	1	2.6999	11.494	8.1333	3.4417	4.1229	7.1887	8.2113	7.8871	5.3631	13.733	4.947	0	2.6999	11.494	8.1333	3.4417	4.1229	7.1887	8.2113	7.8871	5.3631	13.733	4.9192	0	2.6785	7.9182
Golgi phosphoprotein 3 OS=Homo sapiens GN=GOLPH3 PE=1 SV=1	GOLPH3	Q9H4A6	Q9H4A6												34 kDa	0.0218959	0.0962104	0.432951	1.41448	0.53569	-0.507632	5.4766	9.0996	9.256	19.509	17.716	26.303	9.718	13.452	11.378	7.4638	8.2992	1	5.4766	9.0996	9.256	19.509	17.716	26.303	9.718	13.452	11.378	7.4638	8.2992	0	6.149	10.275	10.714	8.908
Flap endonuclease 1 OS=Homo sapiens GN=FEN1 PE=1 SV=1	FEN1	P39748	P39748												43 kDa	0.211499	0.116749	0.0863451	1.41099	0.766046	0.818757	8.6572	6.1647	6.7498	18.255	8.1333	30.975	8.2459	13.659	14.78	10.845	10.726	16.479	8.6572	6.1647	6.7498	18.255	8.1333	30.975	8.2459	13.659	14.78	10.845	10.726	16.479	8.6087	6.1647	6.6962	10.888
U2 small nuclear ribonucleoprotein B'' OS=Homo sapiens GN=SNRPB2 PE=1 SV=1	SNRPB2	P08579	P08579												25 kDa	0.344024	0.0917362	0.50689	1.38392	2.46952	1.08901	1	1	2.1217	7.052	1	2.7047	8.9344	10.374	3.5201	1	6.768	1	0	0	2.1217	7.052	0	2.7047	8.9344	10.374	3.5201	0	6.768	0	0	0	2.6785	0
mRNA export factor OS=Homo sapiens GN=RAE1 PE=1 SV=1	RAE1	P78406	P78406												41 kDa	0.183569	0.0979186	-	1.38261	2.93863	0	1	1	1	3.3805	1	3.4417	8.933	10.783	3.2845	1	1	1	0	0	0	3.3805	0	3.4417	8.933	10.783	3.2845	0	0	0	0	0	0	0
Phosphomannomutase 2 OS=Homo sapiens GN=PMM2 PE=1 SV=1	PMM2	O15305	O15305												28 kDa	0.183569	0.0770625	0.42265	1.38261	1.88393	0.33636	1	1	1	3.3805	1	3.4417	4.8101	2.1566	4.1057	1	1.7877	1	0	0	0	3.3805	0	3.4417	4.8101	2.1566	4.1057	0	1.7877	0	0	0	0	0
Ketosamine-3-kinase OS=Homo sapiens GN=FN3KRP PE=1 SV=2	FN3KRP	Q9HA64	Q9HA64												34 kDa	0.183569	-	-	1.38261	0	0	1	1	1	3.3805	1	3.4417	1	1	1	1	1	1	0	0	0	3.3805	0	3.4417	0	0	0	0	0	0	0	0	0	0
Putative methyltransferase NSUN5 OS=Homo sapiens GN=NSUN5 PE=1 SV=2	NSUN5	Q96P11	Q96P11												47 kDa	0.214881	0.199945	-	1.37316	0.977023	0	1	1	1	2.7044	4.0667	1	2.7486	2.1566	1	1	1	1	0	0	0	2.7044	4.0667	0	2.7486	2.1566	0	0	0	0	0	0	0	0
Exosome complex component RRP45 OS=Homo sapiens GN=EXOSC9 PE=1 SV=3	EXOSC9	Q06265	Q06265												49 kDa	0.214881	0.42265	-	1.37316	0.66254	0	1	1	1	2.7044	4.0667	1	2.7486	1	1	1	1	1	0	0	0	2.7044	4.0667	0	2.7486	0	0	0	0	0	0	0	0	0
AP-1 complex subunit mu-1 OS=Homo sapiens GN=AP1M1 PE=1 SV=3	AP1M1	Q9BXS5	Q9BXS5												49 kDa	0.213243	0.285347	-	1.37297	1.36827	0	1	1	1	2.7231	1	4.047	2.0615	1	4.6833	1	1	1	0	0	0	2.7231	0	4.047	2.0615	0	4.6833	0	0	0	0	0	0	0
ATP-binding cassette sub-family D member 3 OS=Homo sapiens GN=ABCD3 PE=1 SV=1	ABCD3	P28288	P28288												75 kDa	0.0360174	0.616483	0.150793	1.36391	-0.190623	0.400553	4.947	5.1372	5.3998	14.198	10.167	15.488	4.1229	2.8755	6.5691	6.9013	8.0447	5.4931	4.947	5.1372	5.3998	14.198	10.167	15.488	4.1229	2.8755	6.5691	6.9013	8.0447	5.4931	4.9192	5.1373	5.3569	6.9284
E3 ubiquitin-protein ligase HUWE1 OS=Homo sapiens GN=HUWE1 PE=1 SV=3	HUWE1	Q7Z6Z7	Q7Z6Z7												482 kDa	0.150433	0.829645	0.458303	1.35422	0.0834075	0.283591	12.367	23.631	13.5	62.878	22.367	41.301	20.615	18.691	13.138	16.76	18.771	24.719	12.367	23.631	13.5	62.878	22.367	41.301	20.615	18.691	13.138	16.76	18.771	24.719	12.298	23.631	13.392	16.826
Aminoacyl tRNA synthase complex-interacting multifunctional protein 1 OS=Homo sapiens GN=AIMP1 PE=1 SV=2	AIMP1	Q12904	Q12904												34 kDa	0.215264	0.171975	0.23898	1.35185	1.28026	1.22681	1	1	8.0998	12.17	10.167	3.4417	6.8716	8.6265	9.0325	5.9154	5.3631	12.36	0	0	8.0998	12.17	10.167	3.4417	6.8716	8.6265	9.0325	5.9154	5.3631	12.36	0	0	8.0354	5.9387
Mitogen-activated protein kinase 1 OS=Homo sapiens GN=MAPK1 PE=1 SV=3	MAPK1	P28482	P28482												41 kDa	0.122389	0.0385755	0.166061	1.34934	1.32101	1.30613	3.7986	2.1283	1	3.1633	8.2786	6.2075	4.5893	7.2915	5.4254	3.5563	4.597	8.9754	3.7986	2.1283	0	3.1633	8.2786	6.2075	4.5893	7.2915	5.4254	3.5563	4.597	8.9754	4.9192	3.0824	0	4.9489
Heterogeneous nuclear ribonucleoprotein U-like protein 2 OS=Homo sapiens GN=HNRNPUL2 PE=1 SV=1	HNRNPUL2	Q1KMD3	Q1KMD3												85 kDa	0.0372035	0.888011	0.368825	1.32823	0.150833	-0.914712	1	5.1372	5.3998	8.7894	8.1333	12.046	8.933	2.8755	1	1	1	4.1198	0	5.1372	5.3998	8.7894	8.1333	12.046	8.933	2.8755	0	0	0	4.1198	0	5.1373	5.3569	0
Alpha-internexin OS=Homo sapiens GN=INA PE=1 SV=2	INA	Q16352	Q16352												55 kDa	0.00740664	-	-	1.32615	0	0	1	1	1	2.7663	2.4053	2.3504	1	1	1	1	1	1	0	0	0	2.7663	2.4053	2.3504	0	0	0	0	0	0	0	0	0	0
Structural maintenance of chromosomes protein 3 OS=Homo sapiens GN=SMC3 PE=1 SV=2	SMC3	Q9UQE7	Q9UQE7												142 kDa	0.0800264	0.0939492	0.41493	1.32594	1.16784	-0.900984	1	9.247	9.4497	20.283	10.167	18.929	17.866	16.534	9.8536	1	2.6816	6.8664	0	9.247	9.4497	20.283	10.167	18.929	17.866	16.534	9.8536	0	2.6816	6.8664	0	9.2471	9.3746	0
Mannose-1-phosphate guanyltransferase beta OS=Homo sapiens GN=GMPPB PE=1 SV=2	GMPPB	Q9Y5P6	Q9Y5P6												40 kDa	0.376029	0.0333942	-	1.32477	1.78608	0	1	1	1	1.3522	1	5.1626	2.7486	4.3132	3.2845	1	1	1	0	0	0	1.3522	0	5.1626	2.7486	4.3132	3.2845	0	0	0	0	0	0	0
RNA polymerase-associated protein CTR9 homolog OS=Homo sapiens GN=CTR9 PE=1 SV=1	CTR9	Q6PD62	Q6PD62												134 kDa	0.376029	0.42265	-	1.32477	0.169626	0	1	1	1	1.3522	1	5.1626	1.3743	1	1	1	1	1	0	0	0	1.3522	0	5.1626	1.3743	0	0	0	0	0	0	0	0	0
Transcription elongation factor SPT5 OS=Homo sapiens GN=SUPT5H PE=1 SV=1	SUPT5H	O00267	O00267												121 kDa	0.376029	-	-	1.32477	0	0	1	1	1	1.3522	1	5.1626	1	1	1	1	1	1	0	0	0	1.3522	0	5.1626	0	0	0	0	0	0	0	0	0	0
Beta-hexosaminidase subunit beta OS=Homo sapiens GN=HEXB PE=1 SV=3	HEXB	P07686	P07686												63 kDa	0.290876	0.250027	0.42265	1.31614	0.852693	-1.02616	1	4.1098	1	8.1133	6.1	1	3.4358	4.3132	3.2845	1	1	1	0	4.1098	0	8.1133	6.1	0	3.4358	4.3132	3.2845	0	0	0	0	4.1098	0	0
Vesicle-trafficking protein SEC22b OS=Homo sapiens GN=SEC22B PE=1 SV=4	SEC22B	O75396	O75396												25 kDa	0.0229727	0.0467848	0.00241783	1.3161	0.599512	-1.43638	12.367	14.384	14.85	29.749	32.533	41.301	24.738	19.41	18.886	4.9295	3.5754	6.8664	12.367	14.384	14.85	29.749	32.533	41.301	24.738	19.41	18.886	4.9295	3.5754	6.8664	12.298	14.384	14.732	4.9489
Annexin A11 OS=Homo sapiens GN=ANXA11 PE=1 SV=1	ANXA11	P50995	P50995												54 kDa	0.0858447	0.427558	0.447742	1.31254	-0.451091	0.354586	4.947	5.1372	8.0998	14.348	10.167	20.65	3.4358	2.4754	7.3902	6.9013	5.3631	10.986	4.947	5.1372	8.0998	14.348	10.167	20.65	3.4358	2.4754	7.3902	6.9013	5.3631	10.986	4.9192	5.1373	8.0354	6.9284
39S ribosomal protein L44, mitochondrial OS=Homo sapiens GN=MRPL44 PE=1 SV=1	MRPL44	Q9H9J2	Q9H9J2												38 kDa	0.42265	0.0445237	-	1.3043	2.99352	0	1	1	1	5.4089	1	1	9.6202	9.3454	4.9268	1	1	1	0	0	0	5.4089	0	0	9.6202	9.3454	4.9268	0	0	0	0	0	0	0
Sorting nexin-12 OS=Homo sapiens GN=SNX12 PE=1 SV=3	SNX12	Q9UMY4	Q9UMY4												20 kDa	0.42265	0.0371705	-	1.3043	2.52474	0	1	1	1	5.4089	1	1	4.1229	5.751	7.3902	1	1	1	0	0	0	5.4089	0	0	4.1229	5.751	7.3902	0	0	0	0	0	0	0
Cluster of Protein tyrosine phosphatase type IVA 1 OS=Homo sapiens GN=PTP4A1 PE=1 SV=2 (Q93096)	PTP4A1	Q93096 Q12974	Q93096												20 kDa	0.42265	0.183573	-	1.3043	2.41042	0	1	1	1	5.4089	1	1	7.5587	1	7.3902	1	1	1	0	0	0	5.4089	0	0	7.5587	0	7.3902	0	0	0	0	0	0	0
Zinc finger protein 622 OS=Homo sapiens GN=ZNF622 PE=1 SV=1	ZNF622	Q969S3	Q969S3												54 kDa	0.42265	0.0351483	-	1.3043	2.16959	0	1	1	1	5.4089	1	1	3.4358	4.3132	5.7479	1	1	1	0	0	0	5.4089	0	0	3.4358	4.3132	5.7479	0	0	0	0	0	0	0
COP9 signalosome complex subunit 5 OS=Homo sapiens GN=COPS5 PE=1 SV=4	COPS5	Q92905	Q92905												38 kDa	0.42265	0.0149608	0.42265	1.3043	2.15178	1.77114	1	1	1	5.4089	1	1	4.8101	3.5944	4.9268	1	1	8.2397	0	0	0	5.4089	0	0	4.8101	3.5944	4.9268	0	0	8.2397	0	0	0	0
LIM and senescent cell antigen-like-containing domain protein 1 OS=Homo sapiens GN=LIMS1 PE=1 SV=4	LIMS1	P48059	P48059												37 kDa	0.42265	0.00831528	-	1.3043	1.87471	0	1	1	1	5.4089	1	1	4.1229	3.5944	3.2845	1	1	1	0	0	0	5.4089	0	0	4.1229	3.5944	3.2845	0	0	0	0	0	0	0
Signal recognition particle 19 kDa protein OS=Homo sapiens GN=SRP19 PE=1 SV=3	SRP19	P09132	P09132												16 kDa	0.42265	0.0886441	-	1.3043	1.80999	0	1	1	1	5.4089	1	1	3.4358	2.1566	4.9268	1	1	1	0	0	0	5.4089	0	0	3.4358	2.1566	4.9268	0	0	0	0	0	0	0
Trans-2,3-enoyl-CoA reductase OS=Homo sapiens GN=TECR PE=1 SV=1	TECR	Q9NZ01	Q9NZ01												36 kDa	0.42265	0.276211	-	1.3043	1.78209	0	1	1	1	5.4089	1	1	2.7486	1	6.5691	1	1	1	0	0	0	5.4089	0	0	2.7486	0	6.5691	0	0	0	0	0	0	0
Catenin delta-1 OS=Homo sapiens GN=CTNND1 PE=1 SV=1	CTNND1	O60716	O60716												108 kDa	0.42265	0.187706	-	1.3043	1.72477	0	1	1	1	5.4089	1	1	4.8101	1	4.1057	1	1	1	0	0	0	5.4089	0	0	4.8101	0	4.1057	0	0	0	0	0	0	0
Transmembrane emp24 domain-containing protein 5 OS=Homo sapiens GN=TMED5 PE=1 SV=1	TMED5	Q9Y3A6	Q9Y3A6												26 kDa	0.42265	0.0207658	-	1.3043	1.54839	0	1	1	1	5.4089	1	1	3.4358	2.8755	2.4634	1	1	1	0	0	0	5.4089	0	0	3.4358	2.8755	2.4634	0	0	0	0	0	0	0
COMM domain-containing protein 4 OS=Homo sapiens GN=COMMD4 PE=1 SV=1	COMMD4	Q9H0A8	Q9H0A8												22 kDa	0.42265	0.230814	-	1.3043	1.13584	0	1	1	1	5.4089	1	1	3.4358	2.1566	1	1	1	1	0	0	0	5.4089	0	0	3.4358	2.1566	0	0	0	0	0	0	0	0
tRNA-splicing endonuclease subunit Sen34 OS=Homo sapiens GN=TSEN34 PE=1 SV=1	TSEN34	Q9BSV6	Q9BSV6												34 kDa	0.42265	0.42265	-	1.3043	0.700588	0	1	1	1	5.4089	1	1	1	2.8755	1	1	1	1	0	0	0	5.4089	0	0	0	2.8755	0	0	0	0	0	0	0	0
Golgi-specific brefeldin A-resistance guanine nucleotide exchange factor 1 OS=Homo sapiens GN=GBF1 PE=1 SV=2	GBF1	Q92538	Q92538												206 kDa	0.42265	0.42265	0.213444	1.3043	0.43705	1.49006	1	1	1	5.4089	1	1	2.0615	1	1	2.9577	4.4693	1	0	0	0	5.4089	0	0	2.0615	0	0	2.9577	4.4693	0	0	0	0	2.9693
Squamous cell carcinoma antigen recognized by T-cells 3 OS=Homo sapiens GN=SART3 PE=1 SV=1	SART3	Q15020	Q15020												110 kDa	0.42265	0.42265	-	1.3043	0.169626	0	1	1	1	5.4089	1	1	1.3743	1	1	1	1	1	0	0	0	5.4089	0	0	1.3743	0	0	0	0	0	0	0	0	0
Coronin-1B OS=Homo sapiens GN=CORO1B PE=1 SV=1	CORO1B	Q9BR76	Q9BR76												54 kDa	0.42265	-	0.42265	1.3043	0	1.29468	1	1	1	5.4089	1	1	1	1	1	5.3597	1	1	0	0	0	5.4089	0	0	0	0	0	5.3597	0	0	0	0	0	5.9387
Golgin subfamily B member 1 OS=Homo sapiens GN=GOLGB1 PE=1 SV=2	GOLGB1	Q14789	Q14789												376 kDa	0.42265	-	-	1.3043	0	0	1	1	1	5.4089	1	1	1	1	1	1	1	1	0	0	0	5.4089	0	0	0	0	0	0	0	0	0	0	0	0
Transmembrane protein 109 OS=Homo sapiens GN=TMEM109 PE=1 SV=1	TMEM109	Q9BVC6	Q9BVC6												26 kDa	0.42265	-	-	1.3043	0	0	1	1	1	5.4089	1	1	1	1	1	1	1	1	0	0	0	5.4089	0	0	0	0	0	0	0	0	0	0	0	0
Protein S100-A11 OS=Homo sapiens GN=S100A11 PE=1 SV=2	S100A11	P31949	P31949												12 kDa	0.407969	0.954693	0.923294	1.3018	-0.0563522	-0.100333	1	17.467	16.2	1	56.933	27.534	15.805	16.534	1	19.718	11.62	1	0	17.467	16.2	0	56.933	27.534	15.805	16.534	0	19.718	11.62	0	0	17.467	16.071	19.796
Protein-tyrosine phosphatase mitochondrial 1 OS=Homo sapiens GN=PTPMT1 PE=1 SV=1	PTPMT1	Q8WUK0	Q8WUK0												23 kDa	0.258761	0.068005	0.419116	1.2994	1.20549	0.917102	1	3.0823	1	5.4089	6.1	1	4.1229	4.3132	3.2845	5.9154	2.6816	1	0	3.0823	0	5.4089	6.1	0	4.1229	4.3132	3.2845	5.9154	2.6816	0	0	3.0824	0	5.9387
Cluster of Serine/threonine-protein phosphatase 2A 55 kDa regulatory subunit B alpha isoform OS=Homo sapiens GN=PPP2R2A PE=1 SV=1 (P63151)	PPP2R2A	P63151 Q66LE6	P63151												52 kDa	0.341445	0.0266292	0.381198	1.29205	1.5357	0.546009	3.7102	6.1647	1	10.142	1	15.488	10.995	11.502	9.0325	5.9154	4.4693	5.4931	3.7102	6.1647	0	10.142	0	15.488	10.995	11.502	9.0325	5.9154	4.4693	5.4931	3.6894	6.1647	0	5.9387
Galectin-3 OS=Homo sapiens GN=LGALS3 PE=1 SV=5	LGALS3	P17931	P17931												26 kDa	0.270439	0.0286999	0.249992	1.28158	1.64978	-2.19189	8.6572	1	4.0499	18.931	4.0667	10.325	15.805	10.783	16.423	1	1	1	8.6572	0	4.0499	18.931	4.0667	10.325	15.805	10.783	16.423	0	0	0	8.6087	0	4.0177	0
Cluster of Eukaryotic peptide chain release factor GTP-binding subunit ERF3A OS=Homo sapiens GN=GSPT1 PE=1 SV=1 (P15170)	GSPT1	P15170 Q8IYD1	P15170												56 kDa	0.541753	0.0509049	0.0719347	1.28088	2.04807	1.37781	1	4.1098	1	12.846	1	1	10.995	9.3454	4.9268	5.9154	4.4693	5.4931	0	4.1098	0	12.846	0	0	10.995	9.3454	4.9268	5.9154	4.4693	5.4931	0	4.1098	0	5.9387
Heterogeneous nuclear ribonucleoprotein M OS=Homo sapiens GN=HNRNPM PE=1 SV=3	HNRNPM	P52272	P52272												78 kDa	0.032475	0.0121132	0.0452209	1.27831	1.37904	0.624746	14.841	19.522	21.599	56.117	36.6	43.021	52.224	53.916	39.414	27.605	33.966	24.719	14.841	19.522	21.599	56.117	36.6	43.021	52.224	53.916	39.414	27.605	33.966	24.719	14.758	19.522	21.428	27.714
Aldehyde dehydrogenase X, mitochondrial OS=Homo sapiens GN=ALDH1B1 PE=1 SV=3	ALDH1B1	P30837	P30837												57 kDa	0.177134	0.00755275	0.161668	1.27073	2.3334	0.921573	1	3.0823	5.3998	4.7328	6.1	12.046	12.369	16.534	18.886	3.9436	7.1508	6.8664	0	3.0823	5.3998	4.7328	6.1	12.046	12.369	16.534	18.886	3.9436	7.1508	6.8664	0	3.0824	5.3569	3.9591
U1 small nuclear ribonucleoprotein A OS=Homo sapiens GN=SNRPA PE=1 SV=3	SNRPA	P09012	P09012												31 kDa	0.220038	0.0262018	-	1.26776	1.98713	0	1	1	1	3.7657	1	2.4579	4.1216	4.7228	3.049	1	1	1	0	0	0	3.7657	0	2.4579	4.1216	4.7228	3.049	0	0	0	0	0	0	0
Dynamin-2 OS=Homo sapiens GN=DNM2 PE=1 SV=2	DNM2	P50570	P50570												98 kDa	0.190104	0.0469212	0.0150661	1.26724	3.43456	3.65454	1	1	1	3.3805	1	2.8405	12.27	6.4809	13.685	14.851	13.01	9.9178	0	0	0	3.3805	0	2.8405	12.27	6.4809	13.685	14.851	13.01	9.9178	0	0	0	16.826
Translation initiation factor eIF-2B subunit alpha OS=Homo sapiens GN=EIF2B1 PE=1 SV=1	EIF2B1	Q14232	Q14232												34 kDa	0.175622	0.0104464	0.607693	1.26651	2.53108	-0.723082	6.1837	1	1	8.1133	8.1333	3.4417	18.553	17.253	11.496	2.9577	1	1	6.1837	0	0	8.1133	8.1333	3.4417	18.553	17.253	11.496	2.9577	0	0	6.149	0	0	2.9693
Inorganic pyrophosphatase 2, mitochondrial OS=Homo sapiens GN=PPA2 PE=1 SV=2	PPA2	Q9H2U2	Q9H2U2												38 kDa	0.0127896	0.657648	0.773724	1.26433	-0.181137	0.105173	3.7102	7.1921	8.0998	12.17	16.267	17.209	6.1844	6.4699	4.1057	6.9013	8.0447	5.4931	3.7102	7.1921	8.0998	12.17	16.267	17.209	6.1844	6.4699	4.1057	6.9013	8.0447	5.4931	3.6894	7.1922	8.0354	6.9284
Cluster of Eukaryotic translation initiation factor 1 OS=Homo sapiens GN=EIF1 PE=1 SV=1 (P41567)	EIF1	P41567 O60739	P41567												13 kDa	0.42265	0.184279	0.220644	1.25552	2.10829	1.80609	1	1	1	1	1	5.1626	6.1844	5.751	1	5.9154	3.5754	1	0	0	0	0	0	5.1626	6.1844	5.751	0	5.9154	3.5754	0	0	0	0	5.9387
Ubiquitin domain-containing protein UBFD1 OS=Homo sapiens GN=UBFD1 PE=1 SV=2	UBFD1	O14562	O14562												33 kDa	0.42265	0.247015	-	1.25552	1.14967	0	1	1	1	1	1	5.1626	2.0615	3.5944	1	1	1	1	0	0	0	0	0	5.1626	2.0615	3.5944	0	0	0	0	0	0	0	0
Methylosome subunit pICln OS=Homo sapiens GN=CLNS1A PE=1 SV=1	CLNS1A	P54105	P54105												26 kDa	0.42265	0.213164	-	1.25552	0.984772	0	1	1	1	1	1	5.1626	2.0615	2.8755	1	1	1	1	0	0	0	0	0	5.1626	2.0615	2.8755	0	0	0	0	0	0	0	0
Polyadenylate-binding protein 2 OS=Homo sapiens GN=PABPN1 PE=1 SV=3	PABPN1	Q86U42	Q86U42												33 kDa	0.42265	0.199945	-	1.25552	0.977023	0	1	1	1	1	1	5.1626	2.7486	2.1566	1	1	1	1	0	0	0	0	0	5.1626	2.7486	2.1566	0	0	0	0	0	0	0	0
BET1 homolog OS=Homo sapiens GN=BET1 PE=1 SV=1	BET1	O15155	O15155												13 kDa	0.42265	0.184253	-	1.25552	0.798562	0	1	1	1	1	1	5.1626	2.0615	2.1566	1	1	1	1	0	0	0	0	0	5.1626	2.0615	2.1566	0	0	0	0	0	0	0	0
NudC domain-containing protein 3 OS=Homo sapiens GN=NUDCD3 PE=1 SV=3	NUDCD3	Q8IVD9	Q8IVD9												41 kDa	0.42265	-	0.209157	1.25552	0	2.03981	1	1	1	1	1	5.1626	1	1	1	1	4.4693	6.8664	0	0	0	0	0	5.1626	0	0	0	0	4.4693	6.8664	0	0	0	0
AMP deaminase 2 OS=Homo sapiens GN=AMPD2 PE=1 SV=2	AMPD2	Q01433	Q01433												101 kDa	0.42265	-	-	1.25552	0	0	1	1	1	1	1	5.1626	1	1	1	1	1	1	0	0	0	0	0	5.1626	0	0	0	0	0	0	0	0	0	0
DNA polymerase alpha catalytic subunit OS=Homo sapiens GN=POLA1 PE=1 SV=2	POLA1	P09884	P09884												166 kDa	0.42265	-	-	1.25552	0	0	1	1	1	1	1	5.1626	1	1	1	1	1	1	0	0	0	0	0	5.1626	0	0	0	0	0	0	0	0	0	0
Golgi to ER traffic protein 4 homolog OS=Homo sapiens GN=GET4 PE=1 SV=1	GET4	Q7L5D6	Q7L5D6												37 kDa	0.42265	-	-	1.25552	0	0	1	1	1	1	1	5.1626	1	1	1	1	1	1	0	0	0	0	0	5.1626	0	0	0	0	0	0	0	0	0	0
Methionine synthase OS=Homo sapiens GN=MTR PE=1 SV=2	MTR	Q99707	Q99707												141 kDa	0.42265	-	-	1.25552	0	0	1	1	1	1	1	5.1626	1	1	1	1	1	1	0	0	0	0	0	5.1626	0	0	0	0	0	0	0	0	0	0
Succinate-semialdehyde dehydrogenase, mitochondrial OS=Homo sapiens GN=ALDH5A1 PE=1 SV=2	ALDH5A1	P51649	P51649												57 kDa	0.42265	-	-	1.25552	0	0	1	1	1	1	1	5.1626	1	1	1	1	1	1	0	0	0	0	0	5.1626	0	0	0	0	0	0	0	0	0	0
SUMO-conjugating enzyme UBC9 OS=Homo sapiens GN=UBE2I PE=1 SV=1	UBE2I	P63279	P63279												18 kDa	0.415925	0.103149	0.901308	1.25516	2.12467	-0.13205	1	4.1098	1	10.142	1	3.4417	5.4973	7.1887	13.959	1	3.5754	1	0	4.1098	0	10.142	0	3.4417	5.4973	7.1887	13.959	0	3.5754	0	0	4.1098	0	0
Translation initiation factor eIF-2B subunit beta OS=Homo sapiens GN=EIF2B2 PE=1 SV=3	EIF2B2	P49770	P49770												39 kDa	0.196115	0.0248775	-	1.25219	1.96212	0	1	1	1	2.7044	1	3.4417	4.8101	3.5944	3.2845	1	1	1	0	0	0	2.7044	0	3.4417	4.8101	3.5944	3.2845	0	0	0	0	0	0	0
Tapasin OS=Homo sapiens GN=TAPBP PE=1 SV=1	TAPBP	O15533	O15533												48 kDa	0.196115	-	-	1.25219	0	0	1	1	1	2.7044	1	3.4417	1	1	1	1	1	1	0	0	0	2.7044	0	3.4417	0	0	0	0	0	0	0	0	0	0
Vasodilator-stimulated phosphoprotein OS=Homo sapiens GN=VASP PE=1 SV=3	VASP	P50552	P50552												40 kDa	0.196115	-	-	1.25219	0	0	1	1	1	2.7044	1	3.4417	1	1	1	1	1	1	0	0	0	2.7044	0	3.4417	0	0	0	0	0	0	0	0	0	0
Cluster of Guanine nucleotide-binding protein G(I)/G(S)/G(T) subunit beta-2 OS=Homo sapiens GN=GNB2 PE=1 SV=3 (P62879)	GNB2	P62879 P62873 Q9HAV0	P62879												37 kDa	0.0549524	0.00757868	0.459225	1.24979	0.667937	-0.196533	12.367	14.384	10.8	29.073	22.367	37.859	19.928	20.847	18.886	13.803	10.726	8.2397	12.367	14.384	10.8	29.073	22.367	37.859	19.928	20.847	18.886	13.803	10.726	8.2397	12.298	14.384	10.714	13.857
Acidic leucine-rich nuclear phosphoprotein 32 family member E OS=Homo sapiens GN=ANP32E PE=1 SV=1	ANP32E	Q9BTT0	Q9BTT0												31 kDa	0.0407655	0.0396496	0.743804	1.24505	0.522585	0.110563	8.6572	12.329	9.4497	29.749	18.3	24.092	13.743	14.377	15.602	14.788	9.8324	8.2397	8.6572	12.329	9.4497	29.749	18.3	24.092	13.743	14.377	15.602	14.788	9.8324	8.2397	8.6087	12.329	9.3746	14.847
S-phase kinase-associated protein 1 OS=Homo sapiens GN=SKP1 PE=1 SV=2	SKP1	P63208	P63208												19 kDa	0.360005	0.0934166	0.42265	1.24355	1.45303	-1.44779	6.1837	1	1	11.494	1	6.8834	6.1844	7.1887	9.0325	1	1	1	6.1837	0	0	11.494	0	6.8834	6.1844	7.1887	9.0325	0	0	0	6.149	0	0	0
AP-2 complex subunit alpha-2 OS=Homo sapiens GN=AP2A2 PE=1 SV=2	AP2A2	O94973	O94973												104 kDa	0.405039	0.369085	0.611518	1.24338	0.873927	0.441191	3.7793	1	1	9.3385	3.3441	1	4.7647	1	4.8267	3.0127	3.834	1	3.7793	0	0	9.3385	3.3441	0	4.7647	0	4.8267	3.0127	3.834	0	7.3788	0	0	5.9387
Heme oxygenase 2 OS=Homo sapiens GN=HMOX2 PE=1 SV=2	HMOX2	P30519	P30519												36 kDa	0.190844	0.745694	0.42265	1.24217	0.349889	-1.7683	1	8.2196	1	7.4372	8.1333	8.6043	4.8101	5.751	2.4634	1	1	1	0	8.2196	0	7.4372	8.1333	8.6043	4.8101	5.751	2.4634	0	0	0	0	8.2196	0	0
Beta-lactamase-like protein 2 OS=Homo sapiens GN=LACTB2 PE=1 SV=2	LACTB2	Q53H82	Q53H82												33 kDa	0.269055	0.0140389	0.183848	1.24184	1.87886	1.59509	1	1	1	2.0283	4.0667	1	3.4358	4.3132	3.2845	3.9436	1	4.1198	0	0	0	2.0283	4.0667	0	3.4358	4.3132	3.2845	3.9436	0	4.1198	0	0	0	3.9591
Sorting nexin-5 OS=Homo sapiens GN=SNX5 PE=1 SV=1	SNX5	Q9Y5X3	Q9Y5X3												47 kDa	0.269055	0.42265	-	1.24184	0.169626	0	1	1	1	2.0283	4.0667	1	1.3743	1	1	1	1	1	0	0	0	2.0283	4.0667	0	1.3743	0	0	0	0	0	0	0	0	0
Exosome complex component RRP40 OS=Homo sapiens GN=EXOSC3 PE=1 SV=3	EXOSC3	Q9NQT5	Q9NQT5												30 kDa	0.269055	-	-	1.24184	0	0	1	1	1	2.0283	4.0667	1	1	1	1	1	1	1	0	0	0	2.0283	4.0667	0	0	0	0	0	0	0	0	0	0	0
Protein AHNAK2 OS=Homo sapiens GN=AHNAK2 PE=1 SV=2	AHNAK2	Q8IVF2	Q8IVF2												617 kDa	0.269055	-	-	1.24184	0	0	1	1	1	2.0283	4.0667	1	1	1	1	1	1	1	0	0	0	2.0283	4.0667	0	0	0	0	0	0	0	0	0	0	0
Vesicle-associated membrane protein-associated protein A OS=Homo sapiens GN=VAPA PE=1 SV=3	VAPA	Q9P0L0	Q9P0L0												28 kDa	0.357729	0.0443709	0.0627813	1.23509	2.65518	3.39003	1	1	1	1.4368	1	4.6251	6.2704	4.3132	8.3141	12.94	13.017	5.4931	0	0	0	1.4368	0	4.6251	6.2704	4.3132	8.3141	12.94	13.017	5.4931	0	0	0	13.857
Cohesin subunit SA-2 OS=Homo sapiens GN=STAG2 PE=1 SV=3	STAG2	Q8N3U4	Q8N3U4												141 kDa	0.196006	0.42265	-	1.23162	0.66254	0	1	1	1	3.3805	1	2.6644	2.7486	1	1	1	1	1	0	0	0	3.3805	0	2.6644	2.7486	0	0	0	0	0	0	0	0	0
U2 snRNP-associated SURP motif-containing protein OS=Homo sapiens GN=U2SURP PE=1 SV=2	U2SURP	O15042	O15042												118 kDa	0.353026	0.799711	0.605213	1.22485	0.264675	0.38555	1	3.0823	1	7.4372	1	3.4417	1	1	4.1057	2.9577	2.6816	1	0	3.0823	0	7.4372	0	3.4417	0	0	4.1057	2.9577	2.6816	0	0	3.0824	0	2.9693
Ras-related protein Rab-22A OS=Homo sapiens GN=RAB22A PE=1 SV=2	RAB22A	Q9UL26	Q9UL26												22 kDa	0.42265	0.20593	-	1.21605	1.08674	0	1	1	1	4.9693	1	1	1	2.2824	3.0894	1	1	1	0	0	0	4.9693	0	0	0	2.2824	3.0894	0	0	0	0	0	0	0
Nuclear RNA export factor 1 OS=Homo sapiens GN=NXF1 PE=1 SV=1	NXF1	Q9UBU9	Q9UBU9												70 kDa	0.255609	0.519703	0.42265	1.21302	-0.478042	-0.647668	1	1	2.6999	4.7328	1	5.1626	1.3743	1	1	1	1	1	0	0	2.6999	4.7328	0	5.1626	1.3743	0	0	0	0	0	0	0	2.6785	0
Lon protease homolog, mitochondrial OS=Homo sapiens GN=LONP1 PE=1 SV=2	LONP1	P36776	P36776												106 kDa	0.340325	0.00241624	0.012467	1.20626	3.30231	2.50326	4.947	7.1921	1	15.55	1	13.767	46.04	47.446	36.13	31.549	22.346	20.599	4.947	7.1921	0	15.55	0	13.767	46.04	47.446	36.13	31.549	22.346	20.599	4.9192	7.1922	0	31.673
Nuclear migration protein nudC OS=Homo sapiens GN=NUDC PE=1 SV=1	NUDC	Q9Y266	Q9Y266												38 kDa	0.336549	0.176636	0.43465	1.19974	1.18232	-1.39749	1	2.0549	9.4497	3.3805	8.1333	17.209	10.307	11.502	6.5691	1	1	2.7466	0	2.0549	9.4497	3.3805	8.1333	17.209	10.307	11.502	6.5691	0	0	2.7466	0	2.0549	9.3746	0
Ornithine aminotransferase, mitochondrial OS=Homo sapiens GN=OAT PE=1 SV=1	OAT	P04181	P04181												49 kDa	0.0610748	0.728236	0.127134	1.19667	-0.0941097	0.758968	12.367	7.1921	9.4497	16.903	20.333	29.255	9.6202	9.3454	8.2113	12.817	14.302	21.972	12.367	7.1921	9.4497	16.903	20.333	29.255	9.6202	9.3454	8.2113	12.817	14.302	21.972	12.298	7.1922	9.3746	12.867
Cytochrome b-c1 complex subunit 1, mitochondrial OS=Homo sapiens GN=UQCRC1 PE=1 SV=3	UQCRC1	P31930	P31930												53 kDa	0.0908496	0.0254818	0.307275	1.19458	1.4668	0.754184	7.4204	3.0823	12.15	13.522	14.233	24.092	22.676	19.41	20.528	11.831	7.1508	19.226	7.4204	3.0823	12.15	13.522	14.233	24.092	22.676	19.41	20.528	11.831	7.1508	19.226	7.3788	3.0824	12.053	11.877
Dolichol-phosphate mannosyltransferase OS=Homo sapiens GN=DPM1 PE=1 SV=1	DPM1	O60762	O60762												30 kDa	0.000145278	0.0199218	0.546059	1.19261	1.18529	-0.346722	4.947	4.1098	4.0499	9.4655	10.167	10.325	8.2459	10.064	11.496	3.9436	5.3631	1	4.947	4.1098	4.0499	9.4655	10.167	10.325	8.2459	10.064	11.496	3.9436	5.3631	0	4.9192	4.1098	4.0177	3.9591
E3 ubiquitin-protein ligase UBR4 OS=Homo sapiens GN=UBR4 PE=1 SV=1	UBR4	Q5T4S7	Q5T4S7												574 kDa	0.272751	0.123958	0.0542866	1.1906	1.20877	0.637161	11.131	12.329	12.15	45.299	10.167	25.813	25.425	38.819	18.065	19.718	20.559	15.106	11.131	12.329	12.15	45.299	10.167	25.813	25.425	38.819	18.065	19.718	20.559	15.106	11.068	12.329	12.053	19.796
Phosphoglucomutase-1 OS=Homo sapiens GN=PGM1 PE=1 SV=3	PGM1	P36871	P36871												61 kDa	0.068415	0.0194915	0.658614	1.1897	1.53495	0.28033	8.6572	8.2196	4.0499	10.818	16.267	20.65	25.425	17.972	17.244	7.8871	13.408	4.1198	8.6572	8.2196	4.0499	10.818	16.267	20.65	25.425	17.972	17.244	7.8871	13.408	4.1198	8.6087	8.2196	4.0177	7.9182
Cluster of Ras-related protein Rab-11B OS=Homo sapiens GN=RAB11B PE=1 SV=4 (Q15907)	RAB11B	Q15907	Q15907												24 kDa	0.0290114	0.162952	0.248364	1.18442	0.642953	0.851045	6.1837	16.439	17.549	30.86	27.743	32.696	21.302	18.435	22.992	17.746	17.241	37.475	6.1837	16.439	17.549	30.86	27.743	32.696	21.302	18.435	22.992	17.746	17.241	37.475	6.149	16.439	17.41	17.816
Prefoldin subunit 5 OS=Homo sapiens GN=PFDN5 PE=1 SV=2	PFDN5	Q99471	Q99471												17 kDa	0.164741	0.393494	0.931171	1.17983	0.676417	-0.0758401	1	4.1098	9.4497	8.1133	16.267	8.6043	7.5587	10.783	4.9268	2.9577	5.3631	5.4931	0	4.1098	9.4497	8.1133	16.267	8.6043	7.5587	10.783	4.9268	2.9577	5.3631	5.4931	0	4.1098	9.3746	2.9693
Methionine adenosyltransferase 2 subunit beta OS=Homo sapiens GN=MAT2B PE=1 SV=1	MAT2B	Q9NZL9	Q9NZL9												38 kDa	0.0682137	0.763961	0.542911	1.17952	-0.225051	0.406652	7.4204	6.1647	1	8.7894	12.2	12.046	5.4973	2.8755	4.1057	3.9436	7.1508	8.2397	7.4204	6.1647	0	8.7894	12.2	12.046	5.4973	2.8755	4.1057	3.9436	7.1508	8.2397	7.3788	6.1647	0	3.9591
F-actin-capping protein subunit beta OS=Homo sapiens GN=CAPZB PE=1 SV=4	CAPZB	P47756	P47756												31 kDa	0.0934108	0.0143926	0.363497	1.17453	1.61696	-0.816105	9.8939	10.274	2.6999	20.959	20.333	10.325	21.989	25.161	22.992	3.9436	8.0447	1	9.8939	10.274	2.6999	20.959	20.333	10.325	21.989	25.161	22.992	3.9436	8.0447	0	9.8385	10.275	2.6785	3.9591
Sorting nexin-2 OS=Homo sapiens GN=SNX2 PE=1 SV=2	SNX2	O60749	O60749												58 kDa	0.42265	0.42265	-	1.17308	0.448549	0	1	1	1	4.7648	1	1	2.094	1	1	1	1	1	0	0	0	4.7648	0	0	2.094	0	0	0	0	0	0	0	0	0
26S proteasome non-ATPase regulatory subunit 9 OS=Homo sapiens GN=PSMD9 PE=1 SV=3	PSMD9	O00233	O00233												25 kDa	0.380409	0.0244904	0.42265	1.1717	1.4124	-0.647668	1	1	2.6999	2.7044	1	6.8834	4.8101	3.5944	4.1057	1	1	1	0	0	2.6999	2.7044	0	6.8834	4.8101	3.5944	4.1057	0	0	0	0	0	2.6785	0
Ras-related protein R-Ras OS=Homo sapiens GN=RRAS PE=1 SV=1	RRAS	P10301	P10301												23 kDa	0.0380668	0.913928	0.332533	1.16767	0.0752953	-0.775429	1	2.7952	3.6726	4.842	5.5318	6.4025	1	2.9917	3.8762	1	1	2.3628	0	2.7952	3.6726	4.842	5.5318	6.4025	0	2.9917	3.8762	0	0	2.3628	0	3.0824	4.0177	0
Plastin-3 OS=Homo sapiens GN=PLS3 PE=1 SV=4	PLS3	P13797	P13797												71 kDa	0.02681	0.0959028	0.010357	1.16737	0.280591	-1.63732	28.167	31.139	34.796	82.373	57.177	71.805	37.457	34.326	42.522	15.509	10.857	3.8834	28.167	31.139	34.796	82.373	57.177	71.805	37.457	34.326	42.522	15.509	10.857	3.8834	34.435	34.933	41.516	17.816
39S ribosomal protein L11, mitochondrial OS=Homo sapiens GN=MRPL11 PE=1 SV=1	MRPL11	Q9Y3B7	Q9Y3B7												21 kDa	0.203533	0.220571	0.42265	1.16722	1.06371	-1.44444	1	6.1647	1	6.7611	8.1333	3.4417	6.1844	4.3132	6.5691	1	1	1	0	6.1647	0	6.7611	8.1333	3.4417	6.1844	4.3132	6.5691	0	0	0	0	6.1647	0	0
Enoyl-CoA hydratase, mitochondrial OS=Homo sapiens GN=ECHS1 PE=1 SV=4	ECHS1	P30084	P30084												31 kDa	0.00203296	0.00992756	0.00519134	1.16627	0.571884	-0.945419	16.078	18.494	14.85	35.834	40.667	34.417	23.363	23.004	27.097	9.8589	8.9385	6.8664	16.078	18.494	14.85	35.834	40.667	34.417	23.363	23.004	27.097	9.8589	8.9385	6.8664	15.988	18.494	14.732	9.8978
V-type proton ATPase subunit E 1 OS=Homo sapiens GN=ATP6V1E1 PE=1 SV=1	ATP6V1E1	P36543	P36543												26 kDa	0.42265	0.0118398	0.239268	1.16624	3.08659	1.93128	1	1	1	4.7328	1	1	6.8716	9.0718	9.5411	1	3.5754	6.8664	0	0	0	4.7328	0	0	6.8716	9.0718	9.5411	0	3.5754	6.8664	0	0	0	0
Elongation factor Ts, mitochondrial OS=Homo sapiens GN=TSFM PE=1 SV=2	TSFM	P43897	P43897												35 kDa	0.42265	0.00842822	-	1.16624	3.03155	0	1	1	1	4.7328	1	1	6.8716	8.6265	9.0325	1	1	1	0	0	0	4.7328	0	0	6.8716	8.6265	9.0325	0	0	0	0	0	0	0
NADH-cytochrome b5 reductase 1 OS=Homo sapiens GN=CYB5R1 PE=1 SV=1	CYB5R1	Q9UHQ9	Q9UHQ9												34 kDa	0.42265	0.19841	-	1.16624	2.42699	0	1	1	1	4.7328	1	1	4.1229	2.1566	9.8536	1	1	1	0	0	0	4.7328	0	0	4.1229	2.1566	9.8536	0	0	0	0	0	0	0
UPF0553 protein C9orf64 OS=Homo sapiens GN=C9orf64 PE=1 SV=1	C9orf64	Q5T6V5	Q5T6V5												39 kDa	0.42265	0.0607713	0.0450597	1.16624	2.41302	2.34854	1	1	1	4.7328	1	1	7.5587	4.3132	4.1057	3.9436	4.4693	6.8664	0	0	0	4.7328	0	0	7.5587	4.3132	4.1057	3.9436	4.4693	6.8664	0	0	0	3.9591
Cartilage-associated protein OS=Homo sapiens GN=CRTAP PE=1 SV=1	CRTAP	O75718	O75718												47 kDa	0.42265	0.0331908	-	1.16624	2.20309	0	1	1	1	4.7328	1	1	5.4973	5.0321	3.2845	1	1	1	0	0	0	4.7328	0	0	5.4973	5.0321	3.2845	0	0	0	0	0	0	0
E3 ubiquitin-protein ligase MARCH5 OS=Homo sapiens GN=MARCH5 PE=1 SV=1	2014-03-05	Q9NX47	Q9NX47												31 kDa	0.42265	0.183507	0.42265	1.16624	1.62115	1.3206	1	1	1	4.7328	1	1	4.1229	1	4.1057	1	1	5.4931	0	0	0	4.7328	0	0	4.1229	0	4.1057	0	0	5.4931	0	0	0	0
Mannose-P-dolichol utilization defect 1 protein OS=Homo sapiens GN=MPDU1 PE=1 SV=2	MPDU1	O75352	O75352												27 kDa	0.42265	0.0515661	-	1.16624	1.57538	0	1	1	1	4.7328	1	1	2.0615	3.5944	3.2845	1	1	1	0	0	0	4.7328	0	0	2.0615	3.5944	3.2845	0	0	0	0	0	0	0
Cyclin-dependent kinase 7 OS=Homo sapiens GN=CDK7 PE=1 SV=1	CDK7	P50613	P50613												39 kDa	0.42265	0.00667213	-	1.16624	1.57024	0	1	1	1	4.7328	1	1	2.7486	2.8755	3.2845	1	1	1	0	0	0	4.7328	0	0	2.7486	2.8755	3.2845	0	0	0	0	0	0	0
Probable ATP-dependent RNA helicase DDX23 OS=Homo sapiens GN=DDX23 PE=1 SV=3	DDX23	Q9BUQ8	Q9BUQ8												96 kDa	0.42265	0.279839	-	1.16624	1.40902	0	1	1	1	4.7328	1	1	4.8101	2.1566	1	1	1	1	0	0	0	4.7328	0	0	4.8101	2.1566	0	0	0	0	0	0	0	0
Huntingtin-interacting protein K OS=Homo sapiens GN=HYPK PE=1 SV=2	HYPK	Q9NX55	Q9NX55												15 kDa	0.42265	0.42265	-	1.16624	1.20723	0	1	1	1	4.7328	1	1	1	1	4.9268	1	1	1	0	0	0	4.7328	0	0	0	0	4.9268	0	0	0	0	0	0	0
Aladin OS=Homo sapiens GN=AAAS PE=1 SV=1	AAAS	Q9NRG9	Q9NRG9												60 kDa	0.42265	0.199945	-	1.16624	0.977023	0	1	1	1	4.7328	1	1	2.7486	2.1566	1	1	1	1	0	0	0	4.7328	0	0	2.7486	2.1566	0	0	0	0	0	0	0	0
Trafficking protein particle complex subunit 4 OS=Homo sapiens GN=TRAPPC4 PE=1 SV=1	TRAPPC4	Q9Y296	Q9Y296												24 kDa	0.42265	0.193655	-	1.16624	0.880986	0	1	1	1	4.7328	1	1	2.0615	1	2.4634	1	1	1	0	0	0	4.7328	0	0	2.0615	0	2.4634	0	0	0	0	0	0	0
COP9 signalosome complex subunit 6 OS=Homo sapiens GN=COPS6 PE=1 SV=1	COPS6	Q7L5N1	Q7L5N1												36 kDa	0.42265	0.42265	0.255998	1.16624	0.816804	1.12592	1	1	1	4.7328	1	1	1	1	3.2845	1.9718	3.5754	1	0	0	0	4.7328	0	0	0	0	3.2845	1.9718	3.5754	0	0	0	0	1.9796
Nipped-B-like protein OS=Homo sapiens GN=NIPBL PE=1 SV=2	NIPBL	Q6KC79	Q6KC79												316 kDa	0.42265	0.246156	-	1.16624	0.584706	0	1	1	1	4.7328	1	1	2.0615	1.4377	1	1	1	1	0	0	0	4.7328	0	0	2.0615	1.4377	0	0	0	0	0	0	0	0
Early endosome antigen 1 OS=Homo sapiens GN=EEA1 PE=1 SV=2	EEA1	Q15075	Q15075												162 kDa	0.42265	0.42265	-	1.16624	0.573181	0	1	1	1	4.7328	1	1	1	1	2.4634	1	1	1	0	0	0	4.7328	0	0	0	0	2.4634	0	0	0	0	0	0	0
Vitamin K epoxide reductase complex subunit 1-like protein 1 OS=Homo sapiens GN=VKORC1L1 PE=1 SV=2	VKORC1L1	Q8N0U8	Q8N0U8												20 kDa	0.42265	0.42265	-	1.16624	0.573181	0	1	1	1	4.7328	1	1	1	1	2.4634	1	1	1	0	0	0	4.7328	0	0	0	0	2.4634	0	0	0	0	0	0	0
ATP-dependent RNA helicase DHX29 OS=Homo sapiens GN=DHX29 PE=1 SV=2	DHX29	Q7Z478	Q7Z478												155 kDa	0.42265	-	0.186233	1.16624	0	1.64968	1	1	1	4.7328	1	1	1	1	1	3.9436	4.4693	1	0	0	0	4.7328	0	0	0	0	0	3.9436	4.4693	0	0	0	0	3.9591
Nuclear pore complex protein Nup214 OS=Homo sapiens GN=NUP214 PE=1 SV=2	NUP214	P35658	P35658												214 kDa	0.42265	-	-	1.16624	0	0	1	1	1	4.7328	1	1	1	1	1	1	1	1	0	0	0	4.7328	0	0	0	0	0	0	0	0	0	0	0	0
STE20-like serine/threonine-protein kinase OS=Homo sapiens GN=SLK PE=1 SV=1	SLK	Q9H2G2	Q9H2G2												143 kDa	0.42265	-	-	1.16624	0	0	1	1	1	4.7328	1	1	1	1	1	1	1	1	0	0	0	4.7328	0	0	0	0	0	0	0	0	0	0	0	0
Cluster of Guanine nucleotide-binding protein G(i) subunit alpha-2 OS=Homo sapiens GN=GNAI2 PE=1 SV=3 (P04899)	GNAI2	P04899 P08754 P63096 Q5JWF2	P04899												40 kDa	0.0572564	0.069231	0.09297	1.15947	0.57341	-0.328429	19.788	20.549	24.109	36.901	60.713	46.342	30.874	38.1	26.924	19.718	16.983	14.624	19.788	20.549	24.109	36.901	60.713	46.342	30.874	38.1	26.924	19.718	16.983	14.624	19.677	20.549	24.106	19.796
Calpain-2 catalytic subunit OS=Homo sapiens GN=CAPN2 PE=1 SV=6	CAPN2	P17655	P17655												80 kDa	0.0759693	0.161547	0.00425443	1.15694	0.798966	-2.6922	13.604	13.357	14.85	39.89	22.367	30.975	32.296	15.815	24.634	1	4.4693	1	13.604	13.357	14.85	39.89	22.367	30.975	32.296	15.815	24.634	0	4.4693	0	13.528	13.357	14.732	0
Inorganic pyrophosphatase OS=Homo sapiens GN=PPA1 PE=1 SV=2	PPA1	Q15181	Q15181												33 kDa	0.0251444	0.723728	0.752566	1.15353	0.0599715	-0.0524403	28.445	35.961	28.349	54.765	79.3	72.276	29.548	30.193	36.951	30.563	25.922	32.959	28.445	35.961	28.349	54.765	79.3	72.276	29.548	30.193	36.951	30.563	25.922	32.959	28.286	35.961	28.124	30.683
Alpha-soluble NSF attachment protein OS=Homo sapiens GN=NAPA PE=1 SV=3	NAPA	P54920	P54920												33 kDa	0.136272	0.124611	0.423426	1.14588	0.702035	-0.534222	8.3606	5.6552	8.1108	15.556	10.167	23.239	10.654	9.5295	15.812	4.4405	1.5661	9.2725	8.3606	5.6552	8.1108	15.556	10.167	23.239	10.654	9.5295	15.812	4.4405	1.5661	9.2725	9.8385	6.1647	9.3746	4.9489
Signal transducer and activator of transcription 3 OS=Homo sapiens GN=STAT3 PE=1 SV=2	STAT3	P40763	P40763												88 kDa	0.0727955	0.351656	0.047408	1.1438	-0.365784	-2.02294	3.7102	3.0823	5.3998	6.7611	8.1333	12.046	4.1229	2.8755	2.4634	1	1	1	3.7102	3.0823	5.3998	6.7611	8.1333	12.046	4.1229	2.8755	2.4634	0	0	0	3.6894	3.0824	5.3569	0
Vacuolar protein sorting-associated protein VTA1 homolog OS=Homo sapiens GN=VTA1 PE=1 SV=1	VTA1	Q9NP79	Q9NP79												34 kDa	0.488512	0.909746	0.42265	1.1405	0.117705	-1.54429	1	1	6.7498	4.0566	14.233	1	3.4358	3.5944	2.4634	1	1	1	0	0	6.7498	4.0566	14.233	0	3.4358	3.5944	2.4634	0	0	0	0	0	6.6962	0
Keratin, type I cytoskeletal 13 OS=Homo sapiens GN=KRT13 PE=1 SV=4	KRT13	P13646	P13646												50 kDa	0.210454	-	-	1.13899	0	0	1	1	1	3.2786	1	2.3282	1	1	1	1	1	1	0	0	0	3.2786	0	2.3282	0	0	0	0	0	0	0	0	0	0
Fructose-bisphosphate aldolase C OS=Homo sapiens GN=ALDOC PE=1 SV=2	ALDOC	P09972	P09972												39 kDa	0.149208	0.227838	0.841571	1.13827	0.245216	0.129089	20.971	14.461	18.84	28.905	59.119	31.438	20.348	20.043	23.936	12.509	12.408	34.435	20.971	14.461	18.84	28.905	59.119	31.438	20.348	20.043	23.936	12.509	12.408	34.435	30.745	17.467	29.463	19.796
Cluster of Mothers against decapentaplegic homolog 2 OS=Homo sapiens GN=SMAD2 PE=1 SV=1 (Q15796)	SMAD2	Q15796	Q15796												52 kDa	0.183736	-	-	1.13694	0	0	1	1	1	2.8416	1	2.7558	1	1	1	1	1	1	0	0	0	2.8416	0	2.7558	0	0	0	0	0	0	0	0	0	0
Suppressor of G2 allele of SKP1 homolog OS=Homo sapiens GN=SUGT1 PE=1 SV=3	SUGT1	Q9Y2Z0	Q9Y2Z0												41 kDa	0.307918	0.310761	0.396586	1.13371	0.998637	0.874972	1	3.0823	1	6.085	4.0667	1	4.1229	5.0321	1	2.9577	5.3631	1	0	3.0823	0	6.085	4.0667	0	4.1229	5.0321	0	2.9577	5.3631	0	0	3.0824	0	2.9693
Cluster of Calcium/calmodulin-dependent protein kinase type II subunit gamma OS=Homo sapiens GN=CAMK2G PE=1 SV=3 (Q13555)	CAMK2G	Q13555 Q13557	Q13555												63 kDa	0.42265	-	-	1.13159	0	0	1	1	1	4.573	1	1	1	1	1	1	1	1	0	0	0	4.573	0	0	0	0	0	0	0	0	0	0	0	0
COP9 signalosome complex subunit 2 OS=Homo sapiens GN=COPS2 PE=1 SV=1	COPS2	P61201	P61201												52 kDa	0.499537	0.0995308	0.0315576	1.13145	2.53698	1.20866	1	2.0549	1	1	1	6.8834	6.1844	5.0321	12.317	3.9436	2.6816	2.7466	0	2.0549	0	0	0	6.8834	6.1844	5.0321	12.317	3.9436	2.6816	2.7466	0	2.0549	0	3.9591
Potassium-transporting ATPase alpha chain 1 OS=Homo sapiens GN=ATP4A PE=2 SV=5	ATP4A	P20648	P20648												114 kDa	0.42265	-	-	1.13025	0	0	1	1	1	1	4.5669	1	1	1	1	1	1	1	0	0	0	0	4.5669	0	0	0	0	0	0	0	0	0	0	0
Cluster of Serine/threonine-protein kinase 24 OS=Homo sapiens GN=STK24 PE=1 SV=1 (Q9Y6E0)	STK24	Q9Y6E0 Q9P289	Q9Y6E0												49 kDa	0.0963868	0.226621	0.19326	1.12541	0.772605	-2.34894	6.1837	1	8.0998	10.818	12.2	10.325	8.2459	7.1887	10.675	1	1	1	6.1837	0	8.0998	10.818	12.2	10.325	8.2459	7.1887	10.675	0	0	0	6.149	0	8.0354	0
Cluster of D-dopachrome decarboxylase OS=Homo sapiens GN=DDT PE=1 SV=3 (P30046)	DDT	P30046	P30046												13 kDa	0.357236	0.423958	0.693269	1.11844	0.858288	0.352132	1	6.1647	5.3998	1	14.233	12.046	10.995	10.783	1	7.8871	7.1508	1	0	6.1647	5.3998	0	14.233	12.046	10.995	10.783	0	7.8871	7.1508	0	0	6.1647	5.3569	7.9182
Coiled-coil domain-containing protein 47 OS=Homo sapiens GN=CCDC47 PE=1 SV=1	CCDC47	Q96A33	Q96A33												56 kDa	0.501368	0.0220493	0.627387	1.11145	1.22729	0.459409	1	2.0549	1	6.7611	1	1	3.4358	3.5944	2.4634	1	3.5754	1	0	2.0549	0	6.7611	0	0	3.4358	3.5944	2.4634	0	3.5754	0	0	2.0549	0	0
Transcription initiation factor IIB OS=Homo sapiens GN=GTF2B PE=1 SV=1	GTF2B	Q00403	Q00403												35 kDa	0.243826	0.42265	0.185325	1.1088	0.470441	1.92886	1	1	1	2.0283	1	3.4417	1	2.1566	1	4.9295	1	5.4931	0	0	0	2.0283	0	3.4417	0	2.1566	0	4.9295	0	5.4931	0	0	0	4.9489
Argininosuccinate lyase OS=Homo sapiens GN=ASL PE=1 SV=4	ASL	P04424	P04424												52 kDa	0.243826	-	-	1.1088	0	0	1	1	1	2.0283	1	3.4417	1	1	1	1	1	1	0	0	0	2.0283	0	3.4417	0	0	0	0	0	0	0	0	0	0
Cluster of Cancer/testis antigen family 45 member A5 OS=Homo sapiens GN=CT45A5 PE=2 SV=1 (Q6NSH3)	CT45A5	Q6NSH3	Q6NSH3												21 kDa	0.243826	-	-	1.1088	0	0	1	1	1	2.0283	1	3.4417	1	1	1	1	1	1	0	0	0	2.0283	0	3.4417	0	0	0	0	0	0	0	0	0	0
Ras-related protein Rab-13 OS=Homo sapiens GN=RAB13 PE=1 SV=1	RAB13	P51153	P51153												23 kDa	0.371221	0.163871	0.735003	1.09799	0.828876	0.332089	1	1.9676	1.9676	6.6005	2.9636	1	2.4807	4.1425	2.1432	1	1	4.2126	0	1.9676	1.9676	6.6005	2.9636	0	2.4807	4.1425	2.1432	0	0	4.2126	0	7.1922	5.3569	0
Acyl-CoA dehydrogenase family member 9, mitochondrial OS=Homo sapiens GN=ACAD9 PE=1 SV=1	ACAD9	Q9H845	Q9H845												69 kDa	0.0470281	0.0882273	0.0216718	1.09772	0.982394	-2.13967	3.7102	4.1098	5.3998	8.1133	8.1333	12.046	10.307	10.064	5.7479	1	1	1	3.7102	4.1098	5.3998	8.1133	8.1333	12.046	10.307	10.064	5.7479	0	0	0	3.6894	4.1098	5.3569	0
28S ribosomal protein S31, mitochondrial OS=Homo sapiens GN=MRPS31 PE=1 SV=3	MRPS31	Q92665	Q92665												45 kDa	0.360546	0.137087	-	1.09736	1.28258	0	1	1	1	1.3522	4.0667	1	2.0615	3.5944	1.6423	1	1	1	0	0	0	1.3522	4.0667	0	2.0615	3.5944	1.6423	0	0	0	0	0	0	0
SHC SH2 domain-binding protein 1 OS=Homo sapiens GN=SHCBP1 PE=1 SV=3	SHCBP1	Q8NEM2	Q8NEM2												76 kDa	0.360546	0.42265	-	1.09736	1.02925	0	1	1	1	1.3522	4.0667	1	4.1229	1	1	1	1	1	0	0	0	1.3522	4.0667	0	4.1229	0	0	0	0	0	0	0	0	0
Activated RNA polymerase II transcriptional coactivator p15 OS=Homo sapiens GN=SUB1 PE=1 SV=3	SUB1	P53999	P53999												14 kDa	0.0320548	0.327958	0.431097	1.09472	0.434581	-0.456354	16.078	7.1921	8.0998	21.635	26.433	18.929	15.805	15.096	11.496	7.8871	5.3631	9.613	16.078	7.1921	8.0998	21.635	26.433	18.929	15.805	15.096	11.496	7.8871	5.3631	9.613	15.988	7.1922	8.0354	7.9182
Sorting nexin-1 OS=Homo sapiens GN=SNX1 PE=1 SV=3	SNX1	Q13596	Q13596												59 kDa	0.245454	0.193445	-	1.09248	1.51479	0	1	1	1	1.9963	1	3.4009	4.7775	1.7716	2.0236	1	1	1	0	0	0	1.9963	0	3.4009	4.7775	1.7716	2.0236	0	0	0	0	0	0	0
Malate dehydrogenase, cytoplasmic OS=Homo sapiens GN=MDH1 PE=1 SV=4	MDH1	P40925	P40925												36 kDa	0.0454651	0.0272546	0.0346817	1.08721	0.584033	0.898348	17.314	15.412	21.599	29.073	46.767	39.58	30.922	25.879	24.634	30.563	29.497	41.198	17.314	15.412	21.599	29.073	46.767	39.58	30.922	25.879	24.634	30.563	29.497	41.198	17.217	15.412	21.428	30.683
Voltage-dependent anion-selective channel protein 2 OS=Homo sapiens GN=VDAC2 PE=1 SV=2	VDAC2	P45880	P45880												32 kDa	0.0732573	0.0497232	0.0709058	1.08582	0.594832	0.597736	22.261	24.659	14.85	29.749	54.9	46.463	34.358	30.193	28.74	35.492	25.028	32.959	22.261	24.659	14.85	29.749	54.9	46.463	34.358	30.193	28.74	35.492	25.028	32.959	22.137	24.659	14.732	35.632
Cysteine and histidine-rich domain-containing protein 1 OS=Homo sapiens GN=CHORDC1 PE=1 SV=2	CHORDC1	Q9UHD1	Q9UHD1												37 kDa	0.169734	0.13133	0.124907	1.08474	0.539088	-0.924352	4.947	3.0823	2.6999	11.494	6.1	5.1626	4.8101	5.0321	5.7479	1.9718	2.6816	1	4.947	3.0823	2.6999	11.494	6.1	5.1626	4.8101	5.0321	5.7479	1.9718	2.6816	0	4.9192	3.0824	2.6785	1.9796
Cluster of HLA class I histocompatibility antigen, Cw-7 alpha chain OS=Homo sapiens GN=HLA-C PE=1 SV=3 (P10321)	HLA-C	P10321 Q31612 P10319	P10321												41 kDa	0.147348	0.288794	0.0532784	1.08459	-0.576201	-2.4691	16.413	7.0551	15.752	14.673	36.872	31.632	9.3702	8.0998	8.836	1	1	5.0833	16.413	7.0551	15.752	14.673	36.872	31.632	9.3702	8.0998	8.836	0	0	5.0833	30.745	13.357	25.445	0
Glutathione S-transferase P OS=Homo sapiens GN=GSTP1 PE=1 SV=2	GSTP1	P09211	P09211												23 kDa	0.197232	0.0810425	0.640765	1.08235	-0.576382	0.087171	75.441	85.278	59.398	81.133	231.8	153.16	47.414	51.759	48.447	79.857	68.827	85.143	75.441	85.278	59.398	81.133	231.8	153.16	47.414	51.759	48.447	79.857	68.827	85.143	75.018	85.279	58.926	80.172
Coatomer subunit beta OS=Homo sapiens GN=COPB1 PE=1 SV=3	COPB1	P53618	P53618												107 kDa	0.149721	0.00217242	0.152784	1.08108	0.853024	0.759176	13.604	13.357	16.2	37.186	16.267	37.859	26.112	28.036	23.813	17.746	22.346	32.959	13.604	13.357	16.2	37.186	16.267	37.859	26.112	28.036	23.813	17.746	22.346	32.959	13.528	13.357	16.071	17.816
AP-1 complex subunit sigma-1A OS=Homo sapiens GN=AP1S1 PE=1 SV=1	AP1S1	P61966	P61966												19 kDa	0.198446	0.42265	0.42265	1.07544	-1.25944	-1.25944	5.1821	1	1	4.1852	4.0667	6.8834	1	1	1	1	1	1	5.1821	0	0	4.1852	4.0667	6.8834	0	0	0	0	0	0	6.149	0	0	0
DNA-directed RNA polymerases I, II, and III subunit RPABC3 OS=Homo sapiens GN=POLR2H PE=1 SV=4	POLR2H	P52434	P52434												17 kDa	0.254644	0.47821	0.99377	1.07216	0.658799	-0.00903083	1	1	6.7498	3.3805	8.1333	6.8834	5.4973	5.0321	3.2845	1	3.5754	4.1198	0	0	6.7498	3.3805	8.1333	6.8834	5.4973	5.0321	3.2845	0	3.5754	4.1198	0	0	6.6962	0
NADH dehydrogenase [ubiquinone] iron-sulfur protein 8, mitochondrial OS=Homo sapiens GN=NDUFS8 PE=1 SV=1	NDUFS8	O00217	O00217												24 kDa	0.39042	0.135767	0.822344	1.06866	1.37998	-0.320081	1	7.1921	1	8.1133	10.167	1	8.933	10.064	4.9268	1	5.3631	1	0	7.1921	0	8.1133	10.167	0	8.933	10.064	4.9268	0	5.3631	0	0	7.1922	0	0
Mitogen-activated protein kinase 14 OS=Homo sapiens GN=MAPK14 PE=1 SV=3	MAPK14	Q16539	Q16539												41 kDa	0.313026	0.238617	0.42265	1.06758	1.60629	-0.647668	1	1	2.6999	5.4089	1	3.4417	7.5587	5.751	1	1	1	1	0	0	2.6999	5.4089	0	3.4417	7.5587	5.751	0	0	0	0	0	0	5.3569	0
Platelet-activating factor acetylhydrolase IB subunit alpha OS=Homo sapiens GN=PAFAH1B1 PE=1 SV=2	PAFAH1B1	P43034	P43034												47 kDa	0.129672	0.572154	0.461122	1.05663	0.374624	-0.707996	4.947	1	4.0499	4.0566	8.1333	8.6043	6.1844	4.3132	2.4634	1	1	4.1198	4.947	0	4.0499	4.0566	8.1333	8.6043	6.1844	4.3132	2.4634	0	0	4.1198	4.9192	0	4.0177	0
Prefoldin subunit 3 OS=Homo sapiens GN=VBP1 PE=1 SV=3	VBP1	P61758	P61758												23 kDa	0.106451	0.139054	0.352785	1.05092	0.901918	0.551123	6.1837	5.1372	1	8.7894	8.1333	8.6043	6.1844	8.6265	8.2113	4.9295	6.257	6.8664	6.1837	5.1372	0	8.7894	8.1333	8.6043	6.1844	8.6265	8.2113	4.9295	6.257	6.8664	6.149	5.1373	0	4.9489
Coatomer subunit zeta-1 OS=Homo sapiens GN=COPZ1 PE=1 SV=1	COPZ1	P61923	P61923												20 kDa	0.23071	0.386549	0.744268	1.05049	0.765648	0.311398	12.367	3.0823	1	12.17	8.1333	13.767	10.307	8.6265	9.0325	5.9154	6.257	8.2397	12.367	3.0823	0	12.17	8.1333	13.767	10.307	8.6265	9.0325	5.9154	6.257	8.2397	12.298	3.0824	0	5.9387
RNA-binding motif protein, X-linked-like-3 OS=Homo sapiens GN=RBMXL3 PE=2 SV=2	RBMXL3	Q8N7X1	Q8N7X1												115 kDa	0.42265	-	-	1.0467	0	0	1	1	1	1	1	4.1974	1	1	1	1	1	1	0	0	0	0	0	4.1974	0	0	0	0	0	0	0	0	0	0
Cytosolic acyl coenzyme A thioester hydrolase OS=Homo sapiens GN=ACOT7 PE=1 SV=3	ACOT7	O00154	O00154												42 kDa	0.216531	0.233125	0.125798	1.03616	-0.691778	-1.30852	11.131	5.1372	8.0998	11.494	26.433	12.046	6.8716	5.751	2.4634	1.9718	1	6.8664	11.131	5.1372	8.0998	11.494	26.433	12.046	6.8716	5.751	2.4634	1.9718	0	6.8664	11.068	5.1373	8.0354	1.9796
Malectin OS=Homo sapiens GN=MLEC PE=1 SV=1	MLEC	Q14165	Q14165												32 kDa	0.13941	0.289509	0.202813	1.03564	0.66945	-2.13083	4.947	7.1921	1	8.7894	6.1	12.046	5.4973	7.1887	8.2113	1	1	1	4.947	7.1921	0	8.7894	6.1	12.046	5.4973	7.1887	8.2113	0	0	0	4.9192	7.1922	0	0
Cluster of Signal transducer and activator of transcription 5A OS=Homo sapiens GN=STAT5A PE=1 SV=1 (P42229)	STAT5A	P42229	P42229												91 kDa	0.42265	-	-	1.03227	0	0	1	1	1	4.1357	1	1	1	1	1	1	1	1	0	0	0	4.1357	0	0	0	0	0	0	0	0	0	0	0	0
V-type proton ATPase catalytic subunit A OS=Homo sapiens GN=ATP6V1A PE=1 SV=2	ATP6V1A	P38606	P38606												68 kDa	0.257094	0.0346474	0.948904	1.02969	1.23656	-0.0368564	6.1837	4.1098	12.15	25.016	12.2	8.6043	19.928	16.534	16.423	6.9013	5.3631	9.613	6.1837	4.1098	12.15	25.016	12.2	8.6043	19.928	16.534	16.423	6.9013	5.3631	9.613	6.149	4.1098	12.053	6.9284
Pre-mRNA-splicing factor SPF27 OS=Homo sapiens GN=BCAS2 PE=1 SV=1	BCAS2	O75934	O75934												26 kDa	0.386153	0.305661	0.42265	1.02682	0.883343	-1.2504	1	5.1372	1	5.4089	8.1333	1	6.1844	2.8755	4.1057	1	1	1	0	5.1372	0	5.4089	8.1333	0	6.1844	2.8755	4.1057	0	0	0	0	5.1373	0	0
Putative rRNA methyltransferase 3 OS=Homo sapiens GN=FTSJ3 PE=1 SV=2	FTSJ3	Q8IY81	Q8IY81												97 kDa	0.337948	0.116814	0.583805	1.02602	1.01951	0.664085	2.4735	1	4.0499	7.4372	1	6.8834	5.4973	6.4699	3.2845	1	2.6816	8.2397	2.4735	0	4.0499	7.4372	0	6.8834	5.4973	6.4699	3.2845	0	2.6816	8.2397	2.4596	0	4.0177	0
Serine/arginine-rich splicing factor 2 OS=Homo sapiens GN=SRSF2 PE=1 SV=4	SRSF2	Q01130	Q01130												25 kDa	0.139112	0.324943	0.683401	1.02311	0.666215	-0.361105	7.4529	9.274	1	7.8374	13.404	14.785	6.5731	9.0898	12.468	3.4895	2.705	7.6071	7.4529	9.274	0	7.8374	13.404	14.785	6.5731	9.0898	12.468	3.4895	2.705	7.6071	8.6087	10.275	0	4.9489
Lysosome-associated membrane glycoprotein 2 OS=Homo sapiens GN=LAMP2 PE=1 SV=2	LAMP2	P13473	P13473												45 kDa	0.353646	0.0941871	0.50053	1.01992	1.54921	0.810047	1	8.2196	1	11.494	4.0667	5.1626	8.2459	9.3454	12.317	8.873	8.0447	1	0	8.2196	0	11.494	4.0667	5.1626	8.2459	9.3454	12.317	8.873	8.0447	0	0	8.2196	0	8.908
RNA 3'-terminal phosphate cyclase-like protein OS=Homo sapiens GN=RCL1 PE=1 SV=3	RCL1	Q9Y2P8	Q9Y2P8												41 kDa	0.42265	0.0906533	0.42265	1.01595	2.11114	0.33636	1	1	1	1	4.0667	1	6.1844	4.3132	2.4634	1	1.7877	1	0	0	0	0	4.0667	0	6.1844	4.3132	2.4634	0	1.7877	0	0	0	0	0
N-alpha-acetyltransferase 38, NatC auxiliary subunit OS=Homo sapiens GN=NAA38 PE=1 SV=3	NAA38	O95777	O95777												10 kDa	0.42265	0.18839	-	1.01595	1.94624	0	1	1	1	1	4.0667	1	4.8101	5.751	1	1	1	1	0	0	0	0	4.0667	0	4.8101	5.751	0	0	0	0	0	0	0	0
Phosphoenolpyruvate carboxykinase [GTP], mitochondrial OS=Homo sapiens GN=PCK2 PE=1 SV=3	PCK2	Q16822	Q16822												71 kDa	0.42265	0.0681729	0.00853492	1.01595	1.27628	3.91676	1	1	1	1	4.0667	1	2.7486	2.8755	1.6423	16.76	12.514	16.035	0	0	0	0	4.0667	0	2.7486	2.8755	1.6423	16.76	12.514	16.035	0	0	0	16.826
Transmembrane protein 214 OS=Homo sapiens GN=TMEM214 PE=1 SV=2	TMEM214	Q6NUQ4	Q6NUQ4												77 kDa	0.42265	0.258986	-	1.01595	0.845564	0	1	1	1	1	4.0667	1	2.7486	1	1.6423	1	1	1	0	0	0	0	4.0667	0	2.7486	0	1.6423	0	0	0	0	0	0	0
GTP-binding protein 10 OS=Homo sapiens GN=GTPBP10 PE=1 SV=1	GTPBP10	A4D1E9	A4D1E9												43 kDa	0.42265	0.42265	-	1.01595	0.470441	0	1	1	1	1	4.0667	1	1	2.1566	1	1	1	1	0	0	0	0	4.0667	0	0	2.1566	0	0	0	0	0	0	0	0
39S ribosomal protein L41, mitochondrial OS=Homo sapiens GN=MRPL41 PE=1 SV=1	MRPL41	Q8IXM3	Q8IXM3												15 kDa	0.42265	0.42265	-	1.01595	0.43705	0	1	1	1	1	4.0667	1	2.0615	1	1	1	1	1	0	0	0	0	4.0667	0	2.0615	0	0	0	0	0	0	0	0	0
Reticulocalbin-2 OS=Homo sapiens GN=RCN2 PE=1 SV=1	RCN2	Q14257	Q14257												37 kDa	0.42265	0.42265	-	1.01595	0.196481	0	1	1	1	1	4.0667	1	1	1.4377	1	1	1	1	0	0	0	0	4.0667	0	0	1.4377	0	0	0	0	0	0	0	0
Titin OS=Homo sapiens GN=TTN PE=1 SV=4	TTN	Q8WZ42	Q8WZ42												3816 kDa	0.42265	-	0.42265	1.01595	0	1.02852	1	1	1	1	4.0667	1	1	1	1	1	1	4.1198	0	0	0	0	4.0667	0	0	0	0	0	0	4.1198	0	0	0	0
Cluster of Envoplakin OS=Homo sapiens GN=EVPL PE=1 SV=3 (Q92817)	EVPL	Q92817	Q92817												232 kDa	0.42265	-	-	1.01595	0	0	1	1	1	1	4.0667	1	1	1	1	1	1	1	0	0	0	0	4.0667	0	0	0	0	0	0	0	0	0	0	0
28S ribosomal protein S21, mitochondrial OS=Homo sapiens GN=MRPS21 PE=1 SV=2	MRPS21	P82921	P82921												11 kDa	0.42265	-	-	1.01595	0	0	1	1	1	1	4.0667	1	1	1	1	1	1	1	0	0	0	0	4.0667	0	0	0	0	0	0	0	0	0	0	0
5-azacytidine-induced protein 1 OS=Homo sapiens GN=AZI1 PE=1 SV=3	AZI1	Q9UPN4	Q9UPN4												122 kDa	0.42265	-	-	1.01595	0	0	1	1	1	1	4.0667	1	1	1	1	1	1	1	0	0	0	0	4.0667	0	0	0	0	0	0	0	0	0	0	0
Ankyrin repeat domain-containing protein 6 OS=Homo sapiens GN=ANKRD6 PE=1 SV=3	ANKRD6	Q9Y2G4	Q9Y2G4												80 kDa	0.42265	-	-	1.01595	0	0	1	1	1	1	4.0667	1	1	1	1	1	1	1	0	0	0	0	4.0667	0	0	0	0	0	0	0	0	0	0	0
Cadherin EGF LAG seven-pass G-type receptor 3 OS=Homo sapiens GN=CELSR3 PE=1 SV=2	CELSR3	Q9NYQ7	Q9NYQ7												358 kDa	0.42265	-	-	1.01595	0	0	1	1	1	1	4.0667	1	1	1	1	1	1	1	0	0	0	0	4.0667	0	0	0	0	0	0	0	0	0	0	0
Caspase-3 OS=Homo sapiens GN=CASP3 PE=1 SV=2	CASP3	P42574	P42574												32 kDa	0.42265	-	-	1.01595	0	0	1	1	1	1	4.0667	1	1	1	1	1	1	1	0	0	0	0	4.0667	0	0	0	0	0	0	0	0	0	0	0
Claspin OS=Homo sapiens GN=CLSPN PE=1 SV=3	CLSPN	Q9HAW4	Q9HAW4												151 kDa	0.42265	-	-	1.01595	0	0	1	1	1	1	4.0667	1	1	1	1	1	1	1	0	0	0	0	4.0667	0	0	0	0	0	0	0	0	0	0	0
Coiled-coil domain-containing protein 13 OS=Homo sapiens GN=CCDC13 PE=2 SV=2	CCDC13	Q8IYE1	Q8IYE1												81 kDa	0.42265	-	-	1.01595	0	0	1	1	1	1	4.0667	1	1	1	1	1	1	1	0	0	0	0	4.0667	0	0	0	0	0	0	0	0	0	0	0
DNA ligase 1 OS=Homo sapiens GN=LIG1 PE=1 SV=1	LIG1	P18858	P18858												102 kDa	0.42265	-	-	1.01595	0	0	1	1	1	1	4.0667	1	1	1	1	1	1	1	0	0	0	0	4.0667	0	0	0	0	0	0	0	0	0	0	0
DNA replication complex GINS protein PSF2 OS=Homo sapiens GN=GINS2 PE=1 SV=1	GINS2	Q9Y248	Q9Y248												21 kDa	0.42265	-	-	1.01595	0	0	1	1	1	1	4.0667	1	1	1	1	1	1	1	0	0	0	0	4.0667	0	0	0	0	0	0	0	0	0	0	0
Dual specificity protein phosphatase 23 OS=Homo sapiens GN=DUSP23 PE=1 SV=1	DUSP23	Q9BVJ7	Q9BVJ7												17 kDa	0.42265	-	-	1.01595	0	0	1	1	1	1	4.0667	1	1	1	1	1	1	1	0	0	0	0	4.0667	0	0	0	0	0	0	0	0	0	0	0
Dynein heavy chain 6, axonemal OS=Homo sapiens GN=DNAH6 PE=1 SV=3	DNAH6	Q9C0G6	Q9C0G6												476 kDa	0.42265	-	-	1.01595	0	0	1	1	1	1	4.0667	1	1	1	1	1	1	1	0	0	0	0	4.0667	0	0	0	0	0	0	0	0	0	0	0
Dynein heavy chain domain-containing protein 1 OS=Homo sapiens GN=DNHD1 PE=1 SV=2	DNHD1	Q96M86	Q96M86												534 kDa	0.42265	-	-	1.01595	0	0	1	1	1	1	4.0667	1	1	1	1	1	1	1	0	0	0	0	4.0667	0	0	0	0	0	0	0	0	0	0	0
FAS-associated factor 1 OS=Homo sapiens GN=FAF1 PE=1 SV=2	FAF1	Q9UNN5	Q9UNN5												74 kDa	0.42265	-	-	1.01595	0	0	1	1	1	1	4.0667	1	1	1	1	1	1	1	0	0	0	0	4.0667	0	0	0	0	0	0	0	0	0	0	0
Probable E3 ubiquitin-protein ligase C12orf51 OS=Homo sapiens GN=C12orf51 PE=1 SV=5	C12orf51	Q9Y4D8	Q9Y4D8												439 kDa	0.42265	-	-	1.01595	0	0	1	1	1	1	4.0667	1	1	1	1	1	1	1	0	0	0	0	4.0667	0	0	0	0	0	0	0	0	0	0	0
Protein NYNRIN OS=Homo sapiens GN=NYNRIN PE=1 SV=3	NYNRIN	Q9P2P1	Q9P2P1												208 kDa	0.42265	-	-	1.01595	0	0	1	1	1	1	4.0667	1	1	1	1	1	1	1	0	0	0	0	4.0667	0	0	0	0	0	0	0	0	0	0	0
Protein piccolo OS=Homo sapiens GN=PCLO PE=1 SV=4	PCLO	Q9Y6V0	Q9Y6V0												553 kDa	0.42265	-	-	1.01595	0	0	1	1	1	1	4.0667	1	1	1	1	1	1	1	0	0	0	0	4.0667	0	0	0	0	0	0	0	0	0	0	0
Protein PRRC2B OS=Homo sapiens GN=PRRC2B PE=1 SV=2	PRRC2B	Q5JSZ5	Q5JSZ5												243 kDa	0.42265	-	-	1.01595	0	0	1	1	1	1	4.0667	1	1	1	1	1	1	1	0	0	0	0	4.0667	0	0	0	0	0	0	0	0	0	0	0
Serine/arginine repetitive matrix protein 1 OS=Homo sapiens GN=SRRM1 PE=1 SV=2	SRRM1	Q8IYB3	Q8IYB3												102 kDa	0.42265	-	-	1.01595	0	0	1	1	1	1	4.0667	1	1	1	1	1	1	1	0	0	0	0	4.0667	0	0	0	0	0	0	0	0	0	0	0
LIM domain and actin-binding protein 1 OS=Homo sapiens GN=LIMA1 PE=1 SV=1	LIMA1	Q9UHB6	Q9UHB6												85 kDa	0.42265	0.0338885	-	1.01355	3.45998	0	1	1	1	4.0566	1	1	14.43	7.9076	10.675	1	1	1	0	0	0	4.0566	0	0	14.43	7.9076	10.675	0	0	0	0	0	0	0
Paraspeckle component 1 OS=Homo sapiens GN=PSPC1 PE=1 SV=1	PSPC1	Q8WXF1	Q8WXF1												59 kDa	0.42265	0.00453713	0.42265	1.01355	3.40764	0.642039	1	1	1	4.0566	1	1	10.995	9.3454	11.496	1	2.6816	1	0	0	0	4.0566	0	0	10.995	9.3454	11.496	0	2.6816	0	0	0	0	0
Bifunctional methylenetetrahydrofolate dehydrogenase/cyclohydrolase, mitochondrial OS=Homo sapiens GN=MTHFD2 PE=1 SV=2	MTHFD2	P13995	P13995												38 kDa	0.42265	0.0310072	0.0197031	1.01355	3.2763	3.14107	1	1	1	4.0566	1	1	10.995	11.502	6.5691	8.873	10.726	6.8664	0	0	0	4.0566	0	0	10.995	11.502	6.5691	8.873	10.726	6.8664	0	0	0	8.908
RNA-binding protein PNO1 OS=Homo sapiens GN=PNO1 PE=1 SV=1	PNO1	Q9NRX1	Q9NRX1												28 kDa	0.42265	0.00433116	-	1.01355	2.62732	0	1	1	1	4.0566	1	1	5.4973	6.4699	6.5691	1	1	1	0	0	0	4.0566	0	0	5.4973	6.4699	6.5691	0	0	0	0	0	0	0
39S ribosomal protein L4, mitochondrial OS=Homo sapiens GN=MRPL4 PE=1 SV=1	MRPL4	Q9BYD3	Q9BYD3												35 kDa	0.42265	0.0276259	-	1.01355	2.35856	0	1	1	1	4.0566	1	1	4.8101	6.4699	4.1057	1	1	1	0	0	0	4.0566	0	0	4.8101	6.4699	4.1057	0	0	0	0	0	0	0
Neurolysin, mitochondrial OS=Homo sapiens GN=NLN PE=1 SV=1	NLN	Q9BYT8	Q9BYT8												81 kDa	0.42265	0.068273	0.42265	1.01355	2.31633	1.3206	1	1	1	4.0566	1	1	5.4973	2.8755	6.5691	1	1	5.4931	0	0	0	4.0566	0	0	5.4973	2.8755	6.5691	0	0	5.4931	0	0	0	0
60S ribosomal export protein NMD3 OS=Homo sapiens GN=NMD3 PE=1 SV=1	NMD3	Q96D46	Q96D46												58 kDa	0.42265	0.0515074	-	1.01355	2.19976	0	1	1	1	4.0566	1	1	6.1844	4.3132	3.2845	1	1	1	0	0	0	4.0566	0	0	6.1844	4.3132	3.2845	0	0	0	0	0	0	0
Actin-related protein 2/3 complex subunit 5 OS=Homo sapiens GN=ARPC5 PE=1 SV=3	ARPC5	O15511	O15511												16 kDa	0.42265	0.0497849	-	1.01355	2.14835	0	1	1	1	4.0566	1	1	5.4973	2.8755	4.9268	1	1	1	0	0	0	4.0566	0	0	5.4973	2.8755	4.9268	0	0	0	0	0	0	0
Diphthine synthase OS=Homo sapiens GN=DPH5 PE=1 SV=2	DPH5	Q9H2P9	Q9H2P9												32 kDa	0.42265	0.0819848	-	1.01355	2.13643	0	1	1	1	4.0566	1	1	3.4358	6.4699	3.2845	1	1	1	0	0	0	4.0566	0	0	3.4358	6.4699	3.2845	0	0	0	0	0	0	0
39S ribosomal protein L12, mitochondrial OS=Homo sapiens GN=MRPL12 PE=1 SV=2	MRPL12	P52815	P52815												21 kDa	0.42265	0.0437874	-	1.01355	1.99863	0	1	1	1	4.0566	1	1	2.7486	4.3132	4.9268	1	1	1	0	0	0	4.0566	0	0	2.7486	4.3132	4.9268	0	0	0	0	0	0	0
ER membrane protein complex subunit 7 OS=Homo sapiens GN=EMC7 PE=1 SV=1	EMC7	Q9NPA0	Q9NPA0												26 kDa	0.42265	0.0947155	-	1.01355	1.9708	0	1	1	1	4.0566	1	1	5.4973	2.1566	4.1057	1	1	1	0	0	0	4.0566	0	0	5.4973	2.1566	4.1057	0	0	0	0	0	0	0
Cold-inducible RNA-binding protein OS=Homo sapiens GN=CIRBP PE=1 SV=1	CIRBP	Q14011	Q14011												19 kDa	0.42265	0.18839	0.064512	1.01355	1.94624	2.876	1	1	1	4.0566	1	1	4.8101	5.751	1	9.8589	8.0447	4.1198	0	0	0	4.0566	0	0	4.8101	5.751	0	9.8589	8.0447	4.1198	0	0	0	9.8978
39S ribosomal protein L9, mitochondrial OS=Homo sapiens GN=MRPL9 PE=1 SV=2	MRPL9	Q9BYD2	Q9BYD2												30 kDa	0.42265	0.00831528	-	1.01355	1.87471	0	1	1	1	4.0566	1	1	4.1229	3.5944	3.2845	1	1	1	0	0	0	4.0566	0	0	4.1229	3.5944	3.2845	0	0	0	0	0	0	0
Proteasome activator complex subunit 4 OS=Homo sapiens GN=PSME4 PE=1 SV=2	PSME4	Q14997	Q14997												211 kDa	0.42265	0.136558	0.0461872	1.01355	1.75278	2.10658	1	1	1	4.0566	1	1	3.4358	5.0321	1.6423	2.9577	4.4693	5.4931	0	0	0	4.0566	0	0	3.4358	5.0321	1.6423	2.9577	4.4693	5.4931	0	0	0	2.9693
RNA-binding protein 28 OS=Homo sapiens GN=RBM28 PE=1 SV=3	RBM28	Q9NW13	Q9NW13												86 kDa	0.42265	0.0633189	-	1.01355	1.66679	0	1	1	1	4.0566	1	1	2.7486	4.3132	2.4634	1	1	1	0	0	0	4.0566	0	0	2.7486	4.3132	2.4634	0	0	0	0	0	0	0
Guanine nucleotide-binding protein-like 1 OS=Homo sapiens GN=GNL1 PE=1 SV=2	GNL1	P36915	P36915												69 kDa	0.42265	0.161084	-	1.01355	1.608	0	1	1	1	4.0566	1	1	2.0615	2.1566	4.9268	1	1	1	0	0	0	4.0566	0	0	2.0615	2.1566	4.9268	0	0	0	0	0	0	0
Signal recognition particle 54 kDa protein OS=Homo sapiens GN=SRP54 PE=1 SV=1	SRP54	P61011	P61011												56 kDa	0.42265	0.266952	-	1.01355	1.25645	0	1	1	1	4.0566	1	1	2.0615	1	4.1057	1	1	1	0	0	0	4.0566	0	0	2.0615	0	4.1057	0	0	0	0	0	0	0
Tetratricopeptide repeat protein 37 OS=Homo sapiens GN=TTC37 PE=1 SV=1	TTC37	Q6PGP7	Q6PGP7												175 kDa	0.42265	0.184004	0.00747811	1.01355	1.14276	2.59653	1	1	1	4.0566	1	1	2.7486	2.8755	1	5.9154	5.3631	6.8664	0	0	0	4.0566	0	0	2.7486	2.8755	0	5.9154	5.3631	6.8664	0	0	0	5.9387
tRNA (guanine-N(7)-)-methyltransferase OS=Homo sapiens GN=METTL1 PE=1 SV=1	METTL1	Q9UBP6	Q9UBP6												31 kDa	0.42265	0.42265	-	1.01355	0.816804	0	1	1	1	4.0566	1	1	1	1	3.2845	1	1	1	0	0	0	4.0566	0	0	0	0	3.2845	0	0	0	0	0	0	0
Peptidyl-prolyl cis-trans isomerase E OS=Homo sapiens GN=PPIE PE=1 SV=1	PPIE	Q9UNP9	Q9UNP9												33 kDa	0.42265	0.184253	-	1.01355	0.798562	0	1	1	1	4.0566	1	1	2.0615	2.1566	1	1	1	1	0	0	0	4.0566	0	0	2.0615	2.1566	0	0	0	0	0	0	0	0
MOB-like protein phocein OS=Homo sapiens GN=MOB4 PE=1 SV=1	MOB4	Q9Y3A3	Q9Y3A3												26 kDa	0.42265	0.42265	-	1.01355	0.573181	0	1	1	1	4.0566	1	1	1	1	2.4634	1	1	1	0	0	0	4.0566	0	0	0	0	2.4634	0	0	0	0	0	0	0
Ragulator complex protein LAMTOR1 OS=Homo sapiens GN=LAMTOR1 PE=1 SV=2	LAMTOR1	Q6IAA8	Q6IAA8												18 kDa	0.42265	0.42265	-	1.01355	0.573181	0	1	1	1	4.0566	1	1	1	1	2.4634	1	1	1	0	0	0	4.0566	0	0	0	0	2.4634	0	0	0	0	0	0	0
Myc box-dependent-interacting protein 1 OS=Homo sapiens GN=BIN1 PE=1 SV=1	BIN1	O00499	O00499												65 kDa	0.42265	0.42265	-	1.01355	0.470441	0	1	1	1	4.0566	1	1	1	2.1566	1	1	1	1	0	0	0	4.0566	0	0	0	2.1566	0	0	0	0	0	0	0	0
Cluster of Peptidyl-prolyl cis-trans isomerase FKBP9 OS=Homo sapiens GN=FKBP9 PE=1 SV=2 (O95302)	FKBP9	O95302	O95302												63 kDa	0.42265	-	0.0241583	1.01355	0	2.89522	1	1	1	4.0566	1	1	1	1	1	7.8871	8.9385	5.4931	0	0	0	4.0566	0	0	0	0	0	7.8871	8.9385	5.4931	0	0	0	7.9182
3-beta-hydroxysteroid-Delta(8),Delta(7)-isomerase OS=Homo sapiens GN=EBP PE=1 SV=3	EBP	Q15125	Q15125												26 kDa	0.42265	-	-	1.01355	0	0	1	1	1	4.0566	1	1	1	1	1	1	1	1	0	0	0	4.0566	0	0	0	0	0	0	0	0	0	0	0	0
ATP-dependent RNA helicase SUPV3L1, mitochondrial OS=Homo sapiens GN=SUPV3L1 PE=1 SV=1	SUPV3L1	Q8IYB8	Q8IYB8												88 kDa	0.42265	-	-	1.01355	0	0	1	1	1	4.0566	1	1	1	1	1	1	1	1	0	0	0	4.0566	0	0	0	0	0	0	0	0	0	0	0	0
Bifunctional UDP-N-acetylglucosamine 2-epimerase/N-acetylmannosamine kinase OS=Homo sapiens GN=GNE PE=1 SV=1	GNE	Q9Y223	Q9Y223												79 kDa	0.42265	-	-	1.01355	0	0	1	1	1	4.0566	1	1	1	1	1	1	1	1	0	0	0	4.0566	0	0	0	0	0	0	0	0	0	0	0	0
Centromere/kinetochore protein zw10 homolog OS=Homo sapiens GN=ZW10 PE=1 SV=3	ZW10	O43264	O43264												89 kDa	0.42265	-	-	1.01355	0	0	1	1	1	4.0566	1	1	1	1	1	1	1	1	0	0	0	4.0566	0	0	0	0	0	0	0	0	0	0	0	0
Coiled-coil domain-containing protein 124 OS=Homo sapiens GN=CCDC124 PE=1 SV=1	CCDC124	Q96CT7	Q96CT7												26 kDa	0.42265	-	-	1.01355	0	0	1	1	1	4.0566	1	1	1	1	1	1	1	1	0	0	0	4.0566	0	0	0	0	0	0	0	0	0	0	0	0
Molybdopterin synthase catalytic subunit OS=Homo sapiens GN=MOCS2 PE=1 SV=1	MOCS2	O96007	O96007												21 kDa	0.42265	-	-	1.01355	0	0	1	1	1	4.0566	1	1	1	1	1	1	1	1	0	0	0	4.0566	0	0	0	0	0	0	0	0	0	0	0	0
Peptidyl-prolyl cis-trans isomerase-like 1 OS=Homo sapiens GN=PPIL1 PE=1 SV=1	PPIL1	Q9Y3C6	Q9Y3C6												18 kDa	0.42265	-	-	1.01355	0	0	1	1	1	4.0566	1	1	1	1	1	1	1	1	0	0	0	4.0566	0	0	0	0	0	0	0	0	0	0	0	0
Poly [ADP-ribose] polymerase 4 OS=Homo sapiens GN=PARP4 PE=1 SV=3	PARP4	Q9UKK3	Q9UKK3												193 kDa	0.42265	-	-	1.01355	0	0	1	1	1	4.0566	1	1	1	1	1	1	1	1	0	0	0	4.0566	0	0	0	0	0	0	0	0	0	0	0	0
UPF0598 protein C8orf82 OS=Homo sapiens GN=C8orf82 PE=1 SV=2	C8orf82	Q6P1X6	Q6P1X6												24 kDa	0.42265	-	-	1.01355	0	0	1	1	1	4.0566	1	1	1	1	1	1	1	1	0	0	0	4.0566	0	0	0	0	0	0	0	0	0	0	0	0
Ras-related protein Rab-5B OS=Homo sapiens GN=RAB5B PE=1 SV=1	RAB5B	P61020	P61020												24 kDa	0.266563	0.197397	0.573851	1.00961	0.931465	0.222422	3.4497	3.4742	2.6819	9.7053	2.4346	7.2001	5.6145	3.7171	8.9887	3.5282	2.4933	5.1855	3.4497	3.4742	2.6819	9.7053	2.4346	7.2001	5.6145	3.7171	8.9887	3.5282	2.4933	5.1855	7.3788	9.2471	8.0354	9.8978
ATP synthase subunit g, mitochondrial OS=Homo sapiens GN=ATP5L PE=1 SV=3	ATP5L	O75964	O75964												11 kDa	0.580949	0.463313	0.42265	1.00799	0.738186	-1.01195	1	1	4.0499	1	10.167	1	5.4973	3.5944	1	1	1	1	0	0	4.0499	0	10.167	0	5.4973	3.5944	0	0	0	0	0	0	4.0177	0
WD40 repeat-containing protein SMU1 OS=Homo sapiens GN=SMU1 PE=1 SV=2	SMU1	Q2TAY7	Q2TAY7												58 kDa	0.581478	0.0297404	0.805247	1.00502	1.6855	0.308651	1	1	4.0499	10.142	1	1	5.4973	5.751	8.2113	1	1	5.4931	0	0	4.0499	10.142	0	0	5.4973	5.751	8.2113	0	0	5.4931	0	0	4.0177	0
Single-stranded DNA-binding protein, mitochondrial OS=Homo sapiens GN=SSBP1 PE=1 SV=1	SSBP1	Q04837	Q04837												17 kDa	0.445384	0.838458	0.672051	1.00202	0.074317	-0.0959519	9.8939	12.329	13.5	1	44.733	25.813	17.179	12.221	8.2113	9.8589	9.8324	13.733	9.8939	12.329	13.5	0	44.733	25.813	17.179	12.221	8.2113	9.8589	9.8324	13.733	9.8385	12.329	13.392	9.8978
Regulator of chromosome condensation OS=Homo sapiens GN=RCC1 PE=1 SV=1	RCC1	P18754	P18754												45 kDa	0.0713032	0.146375	0.442651	0.999005	0.460596	-0.52808	11.131	6.1647	8.0998	11.494	20.333	18.929	10.307	11.502	13.138	3.9436	2.6816	10.986	11.131	6.1647	8.0998	11.494	20.333	18.929	10.307	11.502	13.138	3.9436	2.6816	10.986	11.068	6.1647	8.0354	3.9591
Cluster of Hippocalcin-like protein 1 OS=Homo sapiens GN=HPCAL1 PE=1 SV=3 (P37235)	HPCAL1	P37235	P37235												22 kDa	0.2956	0.35019	0.42265	0.993492	1.02295	-1.65083	7.4204	1	1	6.085	4.0667	8.6043	3.4358	5.0321	10.675	1	1	1	7.4204	0	0	6.085	4.0667	8.6043	3.4358	5.0321	10.675	0	0	0	7.3788	0	0	0
Coatomer subunit delta OS=Homo sapiens GN=ARCN1 PE=1 SV=1	ARCN1	P48444	P48444												57 kDa	0.056086	0.0811011	0.024589	0.980541	0.879766	1.27584	7.4204	5.1372	13.5	18.255	14.233	18.929	17.866	13.659	16.423	23.661	16.089	23.346	7.4204	5.1372	13.5	18.255	14.233	18.929	17.866	13.659	16.423	23.661	16.089	23.346	7.3788	5.1373	13.392	23.755
WD repeat-containing protein 3 OS=Homo sapiens GN=WDR3 PE=1 SV=1	WDR3	Q9UNX4	Q9UNX4												106 kDa	0.408036	0.60486	0.637388	0.980093	0.459941	0.399702	3.7102	1	1	3.3805	1	6.8834	2.7486	1	4.1057	2.9577	3.5754	1	3.7102	0	0	3.3805	0	6.8834	2.7486	0	4.1057	2.9577	3.5754	0	3.6894	0	0	2.9693
39S ribosomal protein L1, mitochondrial OS=Homo sapiens GN=MRPL1 PE=1 SV=2	MRPL1	Q9BYD6	Q9BYD6												37 kDa	0.404291	0.486523	0.431535	0.972246	0.507814	0.721098	3.7102	1	1	6.7611	1	3.4417	2.0615	3.5944	2.4634	3.9436	4.4693	1	3.7102	0	0	6.7611	0	3.4417	2.0615	3.5944	2.4634	3.9436	4.4693	0	3.6894	0	0	3.9591
Transcription factor A, mitochondrial OS=Homo sapiens GN=TFAM PE=1 SV=1	TFAM	Q00059	Q00059												29 kDa	0.435259	0.128684	0.774536	0.962286	1.91379	-0.430692	1	1	8.0998	12.17	4.0667	3.4417	9.6202	7.9076	20.528	1	1	5.4931	0	0	8.0998	12.17	4.0667	3.4417	9.6202	7.9076	20.528	0	0	5.4931	0	0	8.0354	0
Brain acid soluble protein 1 OS=Homo sapiens GN=BASP1 PE=1 SV=2	BASP1	P80723	P80723												23 kDa	0.449168	0.161221	0.0792194	0.961833	-1.2605	-2.74477	9.8939	6.1647	4.0499	1	24.4	13.767	1	5.751	1.6423	1	1	1	9.8939	6.1647	4.0499	0	24.4	13.767	0	5.751	1.6423	0	0	0	9.8385	6.1647	4.0177	0
Asparagine--tRNA ligase, cytoplasmic OS=Homo sapiens GN=NARS PE=1 SV=1	NARS	O43776	O43776												63 kDa	0.0691838	0.3237	0.0798178	0.955379	0.482224	1.6738	6.1837	12.329	16.2	21.635	28.467	17.209	17.179	10.783	20.528	28.591	28.603	53.558	6.1837	12.329	16.2	21.635	28.467	17.209	17.179	10.783	20.528	28.591	28.603	53.558	6.149	12.329	16.071	28.704
Hepatoma-derived growth factor-related protein 2 OS=Homo sapiens GN=HDGFRP2 PE=1 SV=1	HDGFRP2	Q7Z4V5	Q7Z4V5												74 kDa	0.191657	-	-	0.954593	0	0	1	1	1	1	2.6074	2.2067	1	1	1	1	1	1	0	0	0	0	2.6074	2.2067	0	0	0	0	0	0	0	0	0	0
Polyribonucleotide nucleotidyltransferase 1, mitochondrial OS=Homo sapiens GN=PNPT1 PE=1 SV=2	PNPT1	Q8TCS8	Q8TCS8												86 kDa	0.155067	0.384758	0.616764	0.95027	0.84214	0.474594	4.947	4.1098	1	6.7611	4.0667	8.6043	7.5587	1.4377	9.0325	4.9295	8.0447	1	4.947	4.1098	0	6.7611	4.0667	8.6043	7.5587	1.4377	9.0325	4.9295	8.0447	0	4.9192	4.1098	0	4.9489
Metaxin-1 OS=Homo sapiens GN=MTX1 PE=1 SV=2	MTX1	Q13505	Q13505												51 kDa	0.346138	0.0451057	0.42265	0.949572	2.27312	1.3206	1	1	1	1.3522	1	3.4417	6.1844	5.0321	3.2845	1	1	5.4931	0	0	0	1.3522	0	3.4417	6.1844	5.0321	3.2845	0	0	5.4931	0	0	0	0
Protein arginine N-methyltransferase 3 OS=Homo sapiens GN=PRMT3 PE=1 SV=3	PRMT3	O60678	O60678												60 kDa	0.346138	0.184253	-	0.949572	0.798562	0	1	1	1	1.3522	1	3.4417	2.0615	2.1566	1	1	1	1	0	0	0	1.3522	0	3.4417	2.0615	2.1566	0	0	0	0	0	0	0	0
Antigen peptide transporter 1 OS=Homo sapiens GN=TAP1 PE=1 SV=2	TAP1	Q03518	Q03518												87 kDa	0.346138	-	-	0.949572	0	0	1	1	1	1.3522	1	3.4417	1	1	1	1	1	1	0	0	0	1.3522	0	3.4417	0	0	0	0	0	0	0	0	0	0
Probable histidine--tRNA ligase, mitochondrial OS=Homo sapiens GN=HARS2 PE=1 SV=1	HARS2	P49590	P49590												57 kDa	0.0970455	0.377114	0.42265	0.945899	0.682227	-0.550802	1	2.3947	1	2.9173	2.6896	2.859	1.5961	3.8264	1.6293	1	1	1	0	2.3947	0	2.9173	2.6896	2.859	1.5961	3.8264	1.6293	0	0	0	0	3.0824	0	0
Leukotriene A-4 hydrolase OS=Homo sapiens GN=LTA4H PE=1 SV=2	LTA4H	P09960	P09960												69 kDa	0.00845352	0.00696901	0.0757166	0.942377	1.03568	-0.903447	14.841	9.247	10.8	24.34	20.333	22.371	25.425	22.285	23.813	6.9013	6.257	5.4931	14.841	9.247	10.8	24.34	20.333	22.371	25.425	22.285	23.813	6.9013	6.257	5.4931	14.758	9.2471	10.714	6.9284
Cluster of Cytochrome b-c1 complex subunit Rieske, mitochondrial OS=Homo sapiens GN=UQCRFS1 PE=1 SV=2 (P47985)	UQCRFS1	P47985	P47985												30 kDa	0.176148	0.114413	0.347329	0.93752	1.09655	0.719397	7.4204	11.302	1	11.494	14.233	12.046	11.682	16.534	13.959	15.774	9.8324	6.8664	7.4204	11.302	0	11.494	14.233	12.046	11.682	16.534	13.959	15.774	9.8324	6.8664	7.3788	11.302	0	15.836
Aminoacyl tRNA synthase complex-interacting multifunctional protein 2 OS=Homo sapiens GN=AIMP2 PE=1 SV=2	AIMP2	Q13155	Q13155												35 kDa	0.458477	0.0648881	0.107659	0.933317	1.76192	2.31666	6.1837	1	1	9.4655	1	5.1626	8.2459	12.94	6.5691	9.8589	8.9385	21.972	6.1837	0	0	9.4655	0	5.1626	8.2459	12.94	6.5691	9.8589	8.9385	21.972	6.149	0	0	9.8978
Endophilin-A2 OS=Homo sapiens GN=SH3GL1 PE=1 SV=1	SH3GL1	Q99961	Q99961												41 kDa	0.38356	0.0218058	-	0.932364	2.43482	0	1	1	1	1.1791	3.5461	1	6.3438	4.1292	5.7479	1	1	1	0	0	0	1.1791	3.5461	0	6.3438	4.1292	5.7479	0	0	0	0	0	0	0
Basic leucine zipper and W2 domain-containing protein 1 OS=Homo sapiens GN=BZW1 PE=1 SV=1	BZW1	Q7L1Q6	Q7L1Q6												48 kDa	0.103443	0.0234628	0.560397	0.931452	1.38776	-0.499866	7.4204	16.439	5.3998	16.227	22.367	17.209	24.738	29.654	22.171	9.8589	9.8324	1	7.4204	16.439	5.3998	16.227	22.367	17.209	24.738	29.654	22.171	9.8589	9.8324	0	7.3788	16.439	5.3569	9.8978
Electron transfer flavoprotein subunit alpha, mitochondrial OS=Homo sapiens GN=ETFA PE=1 SV=1	ETFA	P13804	P13804												35 kDa	0.0374459	0.0406953	0.000969828	0.929799	0.779465	0.602006	19.788	17.467	18.899	29.073	36.6	41.301	29.548	38.1	28.74	29.577	26.816	28.839	19.788	17.467	18.899	29.073	36.6	41.301	29.548	38.1	28.74	29.577	26.816	28.839	19.677	17.467	18.749	29.693
Proliferating cell nuclear antigen OS=Homo sapiens GN=PCNA PE=1 SV=1	PCNA	P12004	P12004												29 kDa	0.00273586	0.628869	0.964742	0.928377	0.0937913	0.0182482	21.025	16.439	22.949	39.89	40.667	34.417	24.738	20.847	18.886	15.774	15.196	30.212	21.025	16.439	22.949	39.89	40.667	34.417	24.738	20.847	18.886	15.774	15.196	30.212	20.907	16.439	22.767	15.836
Nuclear pore complex protein Nup107 OS=Homo sapiens GN=NUP107 PE=1 SV=1	NUP107	P57740	P57740												106 kDa	0.36616	0.100397	0.901308	0.921379	1.33535	-0.13205	1	4.1098	1	5.4089	1	5.1626	4.1229	7.1887	4.1057	1	3.5754	1	0	4.1098	0	5.4089	0	5.1626	4.1229	7.1887	4.1057	0	3.5754	0	0	4.1098	0	0
Protein DEK OS=Homo sapiens GN=DEK PE=1 SV=1	DEK	P35659	P35659												43 kDa	0.331541	0.428024	0.225411	0.920821	0.582994	-2.32223	3.7102	3.0823	12.15	4.7328	12.2	18.929	10.307	5.751	12.317	1	1.7877	1	3.7102	3.0823	12.15	4.7328	12.2	18.929	10.307	5.751	12.317	0	1.7877	0	3.6894	3.0824	12.053	0
Intron-binding protein aquarius OS=Homo sapiens GN=AQR PE=1 SV=4	AQR	O60306	O60306												171 kDa	0.617848	0.172548	0.293511	0.918888	1.2255	1.6433	1	5.1372	1	11.494	1	1	5.4973	7.9076	3.2845	7.8871	13.408	1	0	5.1372	0	11.494	0	0	5.4973	7.9076	3.2845	7.8871	13.408	0	0	5.1373	0	7.9182
Cluster of Peptidyl-prolyl cis-trans isomerase A OS=Homo sapiens GN=PPIA PE=1 SV=2 (P62937)	PPIA	P62937	P62937												18 kDa	0.247738	0.586212	0.0112448	0.909809	-0.137435	0.863564	63.074	101.72	97.197	75.048	239.93	177.25	76.274	85.546	76.365	168.59	168.04	140.07	63.074	101.72	97.197	75.048	239.93	177.25	76.274	85.546	76.365	168.59	168.04	140.07	62.72	101.72	96.425	169.25
Cluster of 60S ribosomal protein L26 OS=Homo sapiens GN=RPL26 PE=1 SV=1 (P61254)	RPL26	P61254 Q9UNX3	P61254												17 kDa	0.494135	0.449719	0.330593	0.90699	0.831328	-1.5538	7.4204	1	2.6999	6.085	1	13.767	8.933	1	9.8536	1	1.7877	1	7.4204	0	2.6999	6.085	0	13.767	8.933	0	9.8536	0	1.7877	0	7.3788	0	2.6785	0
Synaptobrevin homolog YKT6 OS=Homo sapiens GN=YKT6 PE=1 SV=1	YKT6	O15498	O15498												22 kDa	0.418757	0.1794	0.385786	0.901634	0.837326	-0.926084	6.1837	4.1098	1	11.494	1	8.6043	5.4973	6.4699	8.2113	3.9436	1	1	6.1837	4.1098	0	11.494	0	8.6043	5.4973	6.4699	8.2113	3.9436	0	0	6.149	4.1098	0	3.9591
Thioredoxin-dependent peroxide reductase, mitochondrial OS=Homo sapiens GN=PRDX3 PE=1 SV=3	PRDX3	P30048	P30048												28 kDa	0.0342027	0.340925	0.294781	0.898955	0.207712	-0.250536	9.8939	14.384	13.5	19.607	28.467	22.371	15.805	12.221	15.602	11.831	8.9385	10.986	9.8939	14.384	13.5	19.607	28.467	22.371	15.805	12.221	15.602	11.831	8.9385	10.986	9.8385	14.384	13.392	11.877
Importin subunit alpha-1 OS=Homo sapiens GN=KPNA1 PE=1 SV=3	KPNA1	P52294	P52294												60 kDa	0.167989	0.850651	0.241962	0.897328	0.117329	-1.40543	2.4835	4.4634	1	4.8434	3.3999	6.5587	2.5289	2.4099	3.6814	1	1	1	2.4835	4.4634	0	4.8434	3.3999	6.5587	2.5289	2.4099	3.6814	0	0	0	4.9192	7.1922	0	0
Sialic acid synthase OS=Homo sapiens GN=NANS PE=1 SV=2	NANS	Q9NR45	Q9NR45												40 kDa	0.0321849	0.190259	0.0238527	0.892198	0.426082	0.891661	9.8939	5.1372	8.0998	13.522	12.2	17.209	9.6202	10.783	10.675	15.774	13.408	13.733	9.8939	5.1372	8.0998	13.522	12.2	17.209	9.6202	10.783	10.675	15.774	13.408	13.733	9.8385	5.1373	8.0354	15.836
Luc7-like protein 3 OS=Homo sapiens GN=LUC7L3 PE=1 SV=2	LUC7L3	O95232	O95232												51 kDa	0.469219	0.0856442	0.792438	0.89079	1.29897	0.21749	3.7102	1	1	2.7044	1	6.8834	4.8101	4.3132	4.9268	2.9577	2.6816	1	3.7102	0	0	2.7044	0	6.8834	4.8101	4.3132	4.9268	2.9577	2.6816	0	3.6894	0	0	2.9693
U8 snoRNA-decapping enzyme OS=Homo sapiens GN=NUDT16 PE=1 SV=2	NUDT16	Q96DE0	Q96DE0												21 kDa	0.4682	0.153655	0.42265	0.88492	1.19063	-1.2504	1	5.1372	1	8.1133	4.0667	1	5.8775	5.0321	5.3812	1	1	1	0	5.1372	0	8.1133	4.0667	0	5.8775	5.0321	5.3812	0	0	0	0	5.1373	0	0
Transcription elongation factor B polypeptide 2 OS=Homo sapiens GN=TCEB2 PE=1 SV=1	TCEB2	Q15370	Q15370												13 kDa	0.622659	0.763974	0.518362	0.883709	-0.353898	0.658102	4.947	1	1	10.818	1	1	3.4358	1	1	1	4.4693	5.4931	4.947	0	0	10.818	0	0	3.4358	0	0	0	4.4693	5.4931	4.9192	0	0	0
RNA-binding protein 14 OS=Homo sapiens GN=RBM14 PE=1 SV=2	RBM14	Q96PK6	Q96PK6												69 kDa	0.403577	0.643807	0.868734	0.882914	0.408525	0.19584	1	1	4.0499	4.0566	6.1	1	3.4358	3.5944	1	4.9295	1	1	0	0	4.0499	4.0566	6.1	0	3.4358	3.5944	0	4.9295	0	0	0	0	4.0177	4.9489
Glucose-6-phosphate 1-dehydrogenase OS=Homo sapiens GN=G6PD PE=1 SV=4	G6PD	P11413	P11413												59 kDa	0.0261642	0.00486876	0.514383	0.881718	1.23676	-0.238185	24.735	17.467	31.049	50.032	48.8	36.138	54.973	56.072	61.585	16.76	17.877	27.466	24.735	17.467	31.049	50.032	48.8	36.138	54.973	56.072	61.585	16.76	17.877	27.466	24.596	17.467	30.802	16.826
Signal transducer and activator of transcription 1-alpha/beta OS=Homo sapiens GN=STAT1 PE=1 SV=2	STAT1	P42224	P42224												87 kDa	0.426329	0.0736837	0.197639	0.878621	1.45395	-1.43868	1	3.0823	4.0499	8.7894	1	5.1626	8.933	4.3132	9.0325	1	1	1	0	3.0823	4.0499	8.7894	0	5.1626	8.933	4.3132	9.0325	0	0	0	0	3.0824	4.0177	0
Glutathione S-transferase Mu 3 OS=Homo sapiens GN=GSTM3 PE=1 SV=3	GSTM3	P21266	P21266												27 kDa	0.0428124	0.041539	0.122809	0.871317	-0.798325	0.365435	17.929	15.922	21.93	27.72	33.032	41.29	11.336	10.064	10.675	25.137	26.816	19.908	17.929	15.922	21.93	27.72	33.032	41.29	11.336	10.064	10.675	25.137	26.816	19.908	18.447	16.439	22.767	25.734
Condensin-2 complex subunit D3 OS=Homo sapiens GN=NCAPD3 PE=1 SV=2	NCAPD3	P42695	P42695												169 kDa	0.529491	0.527055	0.224365	0.869593	0.886705	1.58755	1	2.0549	1	5.4089	1	1	5.4973	1	1	4.9295	6.257	1	0	2.0549	0	5.4089	0	0	5.4973	0	0	4.9295	6.257	0	0	2.0549	0	4.9489
Glutamine--tRNA ligase OS=Homo sapiens GN=QARS PE=1 SV=1	QARS	P47897	P47897												88 kDa	0.0269816	0.0036945	0.334984	0.869102	1.71212	-0.484005	7.4204	6.1647	10.8	16.227	16.267	12.046	30.922	25.161	23.813	7.8871	2.6816	6.8664	7.4204	6.1647	10.8	16.227	16.267	12.046	30.922	25.161	23.813	7.8871	2.6816	6.8664	7.3788	6.1647	10.714	7.9182
Cluster of Keratin, type II cuticular Hb5 OS=Homo sapiens GN=KRT85 PE=1 SV=1 (P78386)	KRT85	P78386 Q14533	P78386												56 kDa	0.42265	0.0182992	-	0.859095	3.31133	0	1	1	1	1	1	3.4417	12.298	9.2711	8.2113	1	1	1	0	0	0	0	0	3.4417	12.298	9.2711	8.2113	0	0	0	0	0	0	0
AFG3-like protein 2 OS=Homo sapiens GN=AFG3L2 PE=1 SV=2	AFG3L2	Q9Y4W6	Q9Y4W6												89 kDa	0.42265	0.192841	-	0.859095	1.94652	0	1	1	1	1	1	3.4417	5.9348	1	4.6285	1	1	1	0	0	0	0	0	3.4417	5.9348	0	4.6285	0	0	0	0	0	0	0
Mitochondrial import receptor subunit TOM20 homolog OS=Homo sapiens GN=TOMM20 PE=1 SV=1	TOMM20	Q15388	Q15388												16 kDa	0.42265	0.18386	0.185314	0.859095	1.65323	1.50572	1	1	1	1	1	3.4417	4.1229	4.3132	1	3.9436	3.5754	1	0	0	0	0	0	3.4417	4.1229	4.3132	0	3.9436	3.5754	0	0	0	0	3.9591
Carnitine O-palmitoyltransferase 2, mitochondrial OS=Homo sapiens GN=CPT2 PE=1 SV=2	CPT2	P23786	P23786												74 kDa	0.42265	0.18386	0.42265	0.859095	1.65323	0.661932	1	1	1	1	1	3.4417	4.1229	4.3132	1	1	1	2.7466	0	0	0	0	0	3.4417	4.1229	4.3132	0	0	0	2.7466	0	0	0	0
Glycogen debranching enzyme OS=Homo sapiens GN=AGL PE=1 SV=3	AGL	P35573	P35573												175 kDa	0.42265	0.0294339	0.0163598	0.859095	1.55359	3.83935	1	1	1	1	1	3.4417	2.7486	3.5944	2.4634	16.76	15.196	10.986	0	0	0	0	0	3.4417	2.7486	3.5944	2.4634	16.76	15.196	10.986	0	0	0	16.826
Testin OS=Homo sapiens GN=TES PE=1 SV=1	TES	Q9UGI8	Q9UGI8												48 kDa	0.42265	0.42265	-	0.859095	1.02519	0	1	1	1	1	1	3.4417	1	1	4.1057	1	1	1	0	0	0	0	0	3.4417	0	0	4.1057	0	0	0	0	0	0	0
Interferon-related developmental regulator 2 OS=Homo sapiens GN=IFRD2 PE=2 SV=3	IFRD2	Q12894	Q12894												55 kDa	0.42265	0.42265	-	0.859095	0.66254	0	1	1	1	1	1	3.4417	2.7486	1	1	1	1	1	0	0	0	0	0	3.4417	2.7486	0	0	0	0	0	0	0	0	0
Pyrroline-5-carboxylate reductase 3 OS=Homo sapiens GN=PYCRL PE=1 SV=2	PYCRL	Q53H96	Q53H96												29 kDa	0.42265	0.42265	-	0.859095	0.66254	0	1	1	1	1	1	3.4417	2.7486	1	1	1	1	1	0	0	0	0	0	3.4417	2.7486	0	0	0	0	0	0	0	0	0
Arf-GAP with GTPase, ANK repeat and PH domain-containing protein 2 OS=Homo sapiens GN=AGAP2 PE=1 SV=2	AGAP2	Q99490	Q99490												125 kDa	0.42265	-	-	0.859095	0	0	1	1	1	1	1	3.4417	1	1	1	1	1	1	0	0	0	0	0	3.4417	0	0	0	0	0	0	0	0	0	0
Armadillo repeat-containing protein 6 OS=Homo sapiens GN=ARMC6 PE=1 SV=2	ARMC6	Q6NXE6	Q6NXE6												54 kDa	0.42265	-	-	0.859095	0	0	1	1	1	1	1	3.4417	1	1	1	1	1	1	0	0	0	0	0	3.4417	0	0	0	0	0	0	0	0	0	0
Checkpoint protein HUS1 OS=Homo sapiens GN=HUS1 PE=1 SV=1	HUS1	O60921	O60921												32 kDa	0.42265	-	-	0.859095	0	0	1	1	1	1	1	3.4417	1	1	1	1	1	1	0	0	0	0	0	3.4417	0	0	0	0	0	0	0	0	0	0
Clathrin light chain B OS=Homo sapiens GN=CLTB PE=1 SV=1	CLTB	P09497	P09497												25 kDa	0.42265	-	-	0.859095	0	0	1	1	1	1	1	3.4417	1	1	1	1	1	1	0	0	0	0	0	3.4417	0	0	0	0	0	0	0	0	0	0
Collagen alpha-1(XI) chain OS=Homo sapiens GN=COL11A1 PE=1 SV=4	COL11A1	P12107	P12107												181 kDa	0.42265	-	-	0.859095	0	0	1	1	1	1	1	3.4417	1	1	1	1	1	1	0	0	0	0	0	3.4417	0	0	0	0	0	0	0	0	0	0
GA-binding protein alpha chain OS=Homo sapiens GN=GABPA PE=1 SV=1	GABPA	Q06546	Q06546												51 kDa	0.42265	-	-	0.859095	0	0	1	1	1	1	1	3.4417	1	1	1	1	1	1	0	0	0	0	0	3.4417	0	0	0	0	0	0	0	0	0	0
Laminin subunit alpha-2 OS=Homo sapiens GN=LAMA2 PE=1 SV=4	LAMA2	P24043	P24043												344 kDa	0.42265	-	-	0.859095	0	0	1	1	1	1	1	3.4417	1	1	1	1	1	1	0	0	0	0	0	3.4417	0	0	0	0	0	0	0	0	0	0
Matrix-remodeling-associated protein 5 OS=Homo sapiens GN=MXRA5 PE=2 SV=3	MXRA5	Q9NR99	Q9NR99												312 kDa	0.42265	-	-	0.859095	0	0	1	1	1	1	1	3.4417	1	1	1	1	1	1	0	0	0	0	0	3.4417	0	0	0	0	0	0	0	0	0	0
Mucin-19 OS=Homo sapiens GN=MUC19 PE=1 SV=2	MUC19	Q7Z5P9	Q7Z5P9												598 kDa	0.42265	-	-	0.859095	0	0	1	1	1	1	1	3.4417	1	1	1	1	1	1	0	0	0	0	0	3.4417	0	0	0	0	0	0	0	0	0	0
Protein shisa-6 homolog OS=Homo sapiens GN=SHISA6 PE=2 SV=2	SHISA6	Q6ZSJ9	Q6ZSJ9												56 kDa	0.42265	-	-	0.859095	0	0	1	1	1	1	1	3.4417	1	1	1	1	1	1	0	0	0	0	0	3.4417	0	0	0	0	0	0	0	0	0	0
RNA-binding protein 25 OS=Homo sapiens GN=RBM25 PE=1 SV=3	RBM25	P49756	P49756												100 kDa	0.42265	-	-	0.859095	0	0	1	1	1	1	1	3.4417	1	1	1	1	1	1	0	0	0	0	0	3.4417	0	0	0	0	0	0	0	0	0	0
SH3 domain-binding glutamic acid-rich-like protein 3 OS=Homo sapiens GN=SH3BGRL3 PE=1 SV=1	SH3BGRL3	Q9H299	Q9H299												10 kDa	0.42265	-	-	0.859095	0	0	1	1	1	1	1	3.4417	1	1	1	1	1	1	0	0	0	0	0	3.4417	0	0	0	0	0	0	0	0	0	0
Telomere-associated protein RIF1 OS=Homo sapiens GN=RIF1 PE=1 SV=2	RIF1	Q5UIP0	Q5UIP0												274 kDa	0.42265	-	-	0.859095	0	0	1	1	1	1	1	3.4417	1	1	1	1	1	1	0	0	0	0	0	3.4417	0	0	0	0	0	0	0	0	0	0
Zinc finger CCCH domain-containing protein 13 OS=Homo sapiens GN=ZC3H13 PE=1 SV=1	ZC3H13	Q5T200	Q5T200												197 kDa	0.42265	-	-	0.859095	0	0	1	1	1	1	1	3.4417	1	1	1	1	1	1	0	0	0	0	0	3.4417	0	0	0	0	0	0	0	0	0	0
Heterogeneous nuclear ribonucleoprotein R OS=Homo sapiens GN=HNRNPR PE=1 SV=1	HNRNPR	O43390	O43390												71 kDa	0.0943689	0.016397	0.048556	0.854147	0.744821	0.563808	17.825	15.876	24.143	46.15	28.349	30.065	35.546	31.519	29.868	27.548	27.202	30.753	17.825	15.876	24.143	46.15	28.349	30.065	35.546	31.519	29.868	27.548	27.202	30.753	23.366	18.494	32.142	30.683
Annexin A5 OS=Homo sapiens GN=ANXA5 PE=1 SV=2	ANXA5	P08758	P08758												36 kDa	0.168614	0.444658	0.00626038	0.85358	-0.139598	-0.787895	72.968	76.031	62.098	87.218	178.93	115.3	57.034	58.229	76.365	46.337	40.223	35.705	72.968	76.031	62.098	87.218	178.93	115.3	57.034	58.229	76.365	46.337	40.223	35.705	72.559	76.031	61.605	46.52
Cluster of ATPase family AAA domain-containing protein 3A OS=Homo sapiens GN=ATAD3A PE=1 SV=2 (Q9NVI7)	ATAD3A	Q9NVI7 Q5T9A4 Q5T2N8	Q9NVI7												71 kDa	0.0300178	0.00443219	0.143986	0.851597	1.07891	-0.275012	11.131	9.247	9.4497	14.874	18.3	20.65	18.553	22.285	22.171	7.8871	7.1508	9.613	11.131	9.247	9.4497	14.874	18.3	20.65	18.553	22.285	22.171	7.8871	7.1508	9.613	11.068	9.2471	9.3746	7.9182
DNA replication licensing factor MCM7 OS=Homo sapiens GN=MCM7 PE=1 SV=4	MCM7	P33993	P33993												81 kDa	0.160724	0.138139	0.216814	0.851306	0.607562	0.509479	16.078	7.1921	10.8	22.988	26.433	12.046	16.492	16.534	18.886	16.76	12.514	19.226	16.078	7.1921	10.8	22.988	26.433	12.046	16.492	16.534	18.886	16.76	12.514	19.226	15.988	7.1922	10.714	16.826
Splicing factor 3A subunit 3 OS=Homo sapiens GN=SF3A3 PE=1 SV=1	SF3A3	Q12874	Q12874												59 kDa	0.110262	0.141541	0.121942	0.850398	0.75763	-1.98993	12.367	7.1921	4.0499	12.846	14.233	15.488	11.682	15.096	13.138	3.9436	1	1	12.367	7.1921	4.0499	12.846	14.233	15.488	11.682	15.096	13.138	3.9436	0	0	12.298	7.1922	4.0177	3.9591
DNA replication licensing factor MCM5 OS=Homo sapiens GN=MCM5 PE=1 SV=5	MCM5	P33992	P33992												82 kDa	0.00165428	0.295527	0.767847	0.850333	0.370175	0.149496	8.6572	7.1921	9.4497	15.891	14.233	15.488	12.369	12.94	7.3902	9.8589	4.4693	13.733	8.6572	7.1921	9.4497	15.891	14.233	15.488	12.369	12.94	7.3902	9.8589	4.4693	13.733	8.6087	7.1922	9.3746	9.8978
Sterol-4-alpha-carboxylate 3-dehydrogenase, decarboxylating OS=Homo sapiens GN=NSDHL PE=1 SV=2	NSDHL	Q15738	Q15738												42 kDa	0.206485	0.338577	0.0462879	0.849663	0.71804	1.49815	2.4735	1	5.3998	6.7611	4.0667	5.1626	4.1229	7.1887	3.2845	7.8871	8.9385	8.2397	2.4735	0	5.3998	6.7611	4.0667	5.1626	4.1229	7.1887	3.2845	7.8871	8.9385	8.2397	2.4596	0	5.3569	7.9182
Synaptogyrin-2 OS=Homo sapiens GN=SYNGR2 PE=1 SV=1	SYNGR2	O43760	O43760												25 kDa	0.39093	0.680851	0.42265	0.848736	0.376571	-1.01195	1	1	4.0499	4.7328	1	5.1626	2.7486	1	4.1057	1	1	1	0	0	4.0499	4.7328	0	5.1626	2.7486	0	4.1057	0	0	0	0	0	4.0177	0
Microtubule-associated protein 4 OS=Homo sapiens GN=MAP4 PE=1 SV=3	MAP4	P27816	P27816												121 kDa	0.42265	0.0731816	0.132942	0.842778	3.49961	1.97855	1	1	1	3.3805	1	1	12.369	15.815	5.7479	5.9154	1.7877	4.1198	0	0	0	3.3805	0	0	12.369	15.815	5.7479	5.9154	1.7877	4.1198	0	0	0	5.9387
Monofunctional C1-tetrahydrofolate synthase, mitochondrial OS=Homo sapiens GN=MTHFD1L PE=1 SV=1	MTHFD1L	Q6UB35	Q6UB35												106 kDa	0.42265	0.0268675	-	0.842778	3.25016	0	1	1	1	3.3805	1	1	8.933	12.221	7.3902	1	1	1	0	0	0	3.3805	0	0	8.933	12.221	7.3902	0	0	0	0	0	0	0
Calcium-binding protein 39 OS=Homo sapiens GN=CAB39 PE=1 SV=1	CAB39	Q9Y376	Q9Y376												40 kDa	0.42265	0.0138765	-	0.842778	2.96798	0	1	1	1	3.3805	1	1	7.5587	9.3454	6.5691	1	1	1	0	0	0	3.3805	0	0	7.5587	9.3454	6.5691	0	0	0	0	0	0	0
Pyridoxine-5'-phosphate oxidase OS=Homo sapiens GN=PNPO PE=1 SV=1	PNPO	Q9NVS9	Q9NVS9												30 kDa	0.42265	0.118852	0.42265	0.842778	2.57989	0.642039	1	1	1	3.3805	1	1	9.6202	5.0321	3.2845	1	2.6816	1	0	0	0	3.3805	0	0	9.6202	5.0321	3.2845	0	2.6816	0	0	0	0	0
Uncharacterized protein C2orf47, mitochondrial OS=Homo sapiens GN=C2orf47 PE=1 SV=1	C2orf47	Q8WWC4	Q8WWC4												33 kDa	0.42265	0.0118034	-	0.842778	2.55676	0	1	1	1	3.3805	1	1	6.8716	5.0321	5.7479	1	1	1	0	0	0	3.3805	0	0	6.8716	5.0321	5.7479	0	0	0	0	0	0	0
39S ribosomal protein L19, mitochondrial OS=Homo sapiens GN=MRPL19 PE=1 SV=2	MRPL19	P49406	P49406												34 kDa	0.42265	0.145123	0.42265	0.842778	2.18795	1.02852	1	1	1	3.3805	1	1	4.1229	2.1566	7.3902	1	1	4.1198	0	0	0	3.3805	0	0	4.1229	2.1566	7.3902	0	0	4.1198	0	0	0	0
Proteasome assembly chaperone 1 OS=Homo sapiens GN=PSMG1 PE=1 SV=1	PSMG1	O95456	O95456												33 kDa	0.42265	0.0214217	0.0153025	0.842778	2.15863	2.21267	1	1	1	3.3805	1	1	3.4358	5.0321	4.9268	3.9436	4.4693	5.4931	0	0	0	3.3805	0	0	3.4358	5.0321	4.9268	3.9436	4.4693	5.4931	0	0	0	3.9591
BAG family molecular chaperone regulator 1 OS=Homo sapiens GN=BAG1 PE=1 SV=4	BAG1	Q99933	Q99933												39 kDa	0.42265	0.0428112	-	0.842778	2.13295	0	1	1	1	3.3805	1	1	4.1229	5.751	3.2845	1	1	1	0	0	0	3.3805	0	0	4.1229	5.751	3.2845	0	0	0	0	0	0	0
Cell division cycle protein 123 homolog OS=Homo sapiens GN=CDC123 PE=1 SV=1	CDC123	O75794	O75794												39 kDa	0.42265	0.144737	-	0.842778	2.1252	0	1	1	1	3.3805	1	1	3.4358	7.1887	2.4634	1	1	1	0	0	0	3.3805	0	0	3.4358	7.1887	2.4634	0	0	0	0	0	0	0
Transmembrane emp24 domain-containing protein 1 OS=Homo sapiens GN=TMED1 PE=1 SV=1	TMED1	Q13445	Q13445												25 kDa	0.42265	0.0379584	0.0649571	0.842778	1.99098	2.49873	1	1	1	3.3805	1	1	4.1229	2.8755	4.9268	7.8871	3.5754	5.4931	0	0	0	3.3805	0	0	4.1229	2.8755	4.9268	7.8871	3.5754	5.4931	0	0	0	7.9182
Ubiquinol-cytochrome c reductase complex chaperone CBP3 homolog OS=Homo sapiens GN=UQCC PE=1 SV=3	UQCC	Q9NVA1	Q9NVA1												35 kDa	0.42265	0.104243	-	0.842778	1.92245	0	1	1	1	3.3805	1	1	2.7486	2.8755	5.7479	1	1	1	0	0	0	3.3805	0	0	2.7486	2.8755	5.7479	0	0	0	0	0	0	0
39S ribosomal protein L48, mitochondrial OS=Homo sapiens GN=MRPL48 PE=1 SV=2	MRPL48	Q96GC5	Q96GC5												24 kDa	0.42265	0.329053	-	0.842778	1.81377	0	1	1	1	3.3805	1	1	1	2.1566	7.3902	1	1	1	0	0	0	3.3805	0	0	0	2.1566	7.3902	0	0	0	0	0	0	0
MIP18 family protein FAM96A OS=Homo sapiens GN=FAM96A PE=1 SV=1	FAM96A	Q9H5X1	Q9H5X1												18 kDa	0.42265	0.104026	-	0.842778	1.79051	0	1	1	1	3.3805	1	1	2.0615	5.0321	3.2845	1	1	1	0	0	0	3.3805	0	0	2.0615	5.0321	3.2845	0	0	0	0	0	0	0
Aminoacylase-1 OS=Homo sapiens GN=ACY1 PE=1 SV=1	ACY1	Q03154	Q03154												46 kDa	0.42265	0.0393647	-	0.842778	1.7628	0	1	1	1	3.3805	1	1	4.1229	3.5944	2.4634	1	1	1	0	0	0	3.3805	0	0	4.1229	3.5944	2.4634	0	0	0	0	0	0	0
NADH dehydrogenase [ubiquinone] 1 alpha subcomplex assembly factor 4 OS=Homo sapiens GN=NDUFAF4 PE=1 SV=1	NDUFAF4	Q9P032	Q9P032												20 kDa	0.42265	0.2114	-	0.842778	1.75013	0	1	1	1	3.3805	1	1	5.4973	3.5944	1	1	1	1	0	0	0	3.3805	0	0	5.4973	3.5944	0	0	0	0	0	0	0	0
Pseudouridylate synthase 7 homolog OS=Homo sapiens GN=PUS7 PE=1 SV=2	PUS7	Q96PZ0	Q96PZ0												75 kDa	0.42265	0.115303	-	0.842778	1.71718	0	1	1	1	3.3805	1	1	2.0615	2.8755	4.9268	1	1	1	0	0	0	3.3805	0	0	2.0615	2.8755	4.9268	0	0	0	0	0	0	0
39S ribosomal protein L23, mitochondrial OS=Homo sapiens GN=MRPL23 PE=1 SV=1	MRPL23	Q16540	Q16540												18 kDa	0.42265	0.0668923	0.42265	0.842778	1.70216	0.642039	1	1	1	3.3805	1	1	2.0615	3.5944	4.1057	1	2.6816	1	0	0	0	3.3805	0	0	2.0615	3.5944	4.1057	0	2.6816	0	0	0	0	0
Protein NipSnap homolog 2 OS=Homo sapiens GN=GBAS PE=1 SV=1	GBAS	O75323	O75323												34 kDa	0.42265	0.012276	-	0.842778	1.6822	0	1	1	1	3.3805	1	1	2.7486	3.5944	3.2845	1	1	1	0	0	0	3.3805	0	0	2.7486	3.5944	3.2845	0	0	0	0	0	0	0
DNA-directed RNA polymerase II subunit RPB4 OS=Homo sapiens GN=POLR2D PE=1 SV=1	POLR2D	O15514	O15514												16 kDa	0.42265	0.230195	-	0.842778	1.55292	0	1	1	1	3.3805	1	1	1	2.8755	4.9268	1	1	1	0	0	0	3.3805	0	0	0	2.8755	4.9268	0	0	0	0	0	0	0
Pre-mRNA-splicing factor ATP-dependent RNA helicase PRP16 OS=Homo sapiens GN=DHX38 PE=1 SV=2	DHX38	Q92620	Q92620												141 kDa	0.42265	0.2078	-	0.842778	1.41475	0	1	1	1	3.3805	1	1	4.1229	2.8755	1	1	1	1	0	0	0	3.3805	0	0	4.1229	2.8755	0	0	0	0	0	0	0	0
V-type proton ATPase subunit S1 OS=Homo sapiens GN=ATP6AP1 PE=1 SV=2	ATP6AP1	Q15904	Q15904												52 kDa	0.42265	0.19856	-	0.842778	1.29141	0	1	1	1	3.3805	1	1	2.7486	3.5944	1	1	1	1	0	0	0	3.3805	0	0	2.7486	3.5944	0	0	0	0	0	0	0	0
Aldehyde dehydrogenase family 16 member A1 OS=Homo sapiens GN=ALDH16A1 PE=1 SV=2	ALDH16A1	Q8IZ83	Q8IZ83												85 kDa	0.42265	0.207767	0.00269557	0.842778	1.20147	2.66591	1	1	1	3.3805	1	1	3.4358	1	2.4634	5.9154	6.257	6.8664	0	0	0	3.3805	0	0	3.4358	0	2.4634	5.9154	6.257	6.8664	0	0	0	5.9387
NudC domain-containing protein 2 OS=Homo sapiens GN=NUDCD2 PE=1 SV=1	NUDCD2	Q8WVJ2	Q8WVJ2												18 kDa	0.42265	0.207767	0.42265	0.842778	1.20147	0.661932	1	1	1	3.3805	1	1	3.4358	1	2.4634	1	1	2.7466	0	0	0	3.3805	0	0	3.4358	0	2.4634	0	0	2.7466	0	0	0	0
Peptidyl-prolyl cis-trans isomerase-like 3 OS=Homo sapiens GN=PPIL3 PE=1 SV=1	PPIL3	Q9H2H8	Q9H2H8												18 kDa	0.42265	0.230814	-	0.842778	1.13584	0	1	1	1	3.3805	1	1	3.4358	2.1566	1	1	1	1	0	0	0	3.3805	0	0	3.4358	2.1566	0	0	0	0	0	0	0	0
39S ribosomal protein L18, mitochondrial OS=Homo sapiens GN=MRPL18 PE=1 SV=1	MRPL18	Q9H0U6	Q9H0U6												21 kDa	0.42265	0.42265	-	0.842778	1.02519	0	1	1	1	3.3805	1	1	1	1	4.1057	1	1	1	0	0	0	3.3805	0	0	0	0	4.1057	0	0	0	0	0	0	0
Protein kinase C iota type OS=Homo sapiens GN=PRKCI PE=1 SV=2	PRKCI	P41743	P41743												68 kDa	0.42265	0.213164	-	0.842778	0.984772	0	1	1	1	3.3805	1	1	2.0615	2.8755	1	1	1	1	0	0	0	3.3805	0	0	2.0615	2.8755	0	0	0	0	0	0	0	0
Ribosomal protein S6 kinase alpha-1 OS=Homo sapiens GN=RPS6KA1 PE=1 SV=2	RPS6KA1	Q15418	Q15418												83 kDa	0.42265	0.098239	-	0.842778	0.813032	0	1	1	1	3.3805	1	1	1.9147	1.2552	2.1008	1	1	1	0	0	0	3.3805	0	0	1.9147	1.2552	2.1008	0	0	0	0	0	0	0
Dehydrogenase/reductase SDR family member 7 OS=Homo sapiens GN=DHRS7 PE=1 SV=1	DHRS7	Q9Y394	Q9Y394												38 kDa	0.42265	0.42265	-	0.842778	0.700588	0	1	1	1	3.3805	1	1	1	2.8755	1	1	1	1	0	0	0	3.3805	0	0	0	2.8755	0	0	0	0	0	0	0	0
39S ribosomal protein L22, mitochondrial OS=Homo sapiens GN=MRPL22 PE=1 SV=1	MRPL22	Q9NWU5	Q9NWU5												24 kDa	0.42265	0.42265	-	0.842778	0.66254	0	1	1	1	3.3805	1	1	2.7486	1	1	1	1	1	0	0	0	3.3805	0	0	2.7486	0	0	0	0	0	0	0	0	0
KIF1-binding protein OS=Homo sapiens GN=KIAA1279 PE=1 SV=1	KIAA1279	Q96EK5	Q96EK5												72 kDa	0.42265	0.42265	-	0.842778	0.66254	0	1	1	1	3.3805	1	1	2.7486	1	1	1	1	1	0	0	0	3.3805	0	0	2.7486	0	0	0	0	0	0	0	0	0
Nurim OS=Homo sapiens GN=NRM PE=1 SV=1	NRM	Q8IXM6	Q8IXM6												29 kDa	0.42265	0.42265	-	0.842778	0.66254	0	1	1	1	3.3805	1	1	2.7486	1	1	1	1	1	0	0	0	3.3805	0	0	2.7486	0	0	0	0	0	0	0	0	0
2',5'-phosphodiesterase 12 OS=Homo sapiens GN=PDE12 PE=1 SV=2	PDE12	Q6L8Q7	Q6L8Q7												67 kDa	0.42265	0.42265	-	0.842778	0.470441	0	1	1	1	3.3805	1	1	1	2.1566	1	1	1	1	0	0	0	3.3805	0	0	0	2.1566	0	0	0	0	0	0	0	0
Autophagy-related protein 101 OS=Homo sapiens GN=ATG101 PE=1 SV=1	ATG101	Q9BSB4	Q9BSB4												25 kDa	0.42265	0.42265	-	0.842778	0.470441	0	1	1	1	3.3805	1	1	1	2.1566	1	1	1	1	0	0	0	3.3805	0	0	0	2.1566	0	0	0	0	0	0	0	0
Cleavage stimulation factor subunit 3 OS=Homo sapiens GN=CSTF3 PE=1 SV=1	CSTF3	Q12996	Q12996												83 kDa	0.42265	0.42265	-	0.842778	0.43705	0	1	1	1	3.3805	1	1	2.0615	1	1	1	1	1	0	0	0	3.3805	0	0	2.0615	0	0	0	0	0	0	0	0	0
UPF0687 protein C20orf27 OS=Homo sapiens GN=C20orf27 PE=1 SV=3	C20orf27	Q9GZN8	Q9GZN8												19 kDa	0.42265	0.42265	-	0.842778	0.43705	0	1	1	1	3.3805	1	1	2.0615	1	1	1	1	1	0	0	0	3.3805	0	0	2.0615	0	0	0	0	0	0	0	0	0
WD repeat-containing protein 82 OS=Homo sapiens GN=WDR82 PE=1 SV=1	WDR82	Q6UXN9	Q6UXN9												35 kDa	0.42265	0.42265	-	0.842778	0.43705	0	1	1	1	3.3805	1	1	2.0615	1	1	1	1	1	0	0	0	3.3805	0	0	2.0615	0	0	0	0	0	0	0	0	0
THO complex subunit 6 homolog OS=Homo sapiens GN=THOC6 PE=1 SV=1	THOC6	Q86W42	Q86W42												38 kDa	0.42265	0.42265	0.170155	0.842778	0.279887	2.95828	1	1	1	3.3805	1	1	1	1	1.6423	6.9013	2.6816	13.733	0	0	0	3.3805	0	0	0	0	1.6423	6.9013	2.6816	13.733	0	0	0	6.9284
UPF0587 protein C1orf123 OS=Homo sapiens GN=C1orf123 PE=1 SV=1	C1orf123	Q9NWV4	Q9NWV4												18 kDa	0.42265	0.42265	-	0.842778	0.279887	0	1	1	1	3.3805	1	1	1	1	1.6423	1	1	1	0	0	0	3.3805	0	0	0	0	1.6423	0	0	0	0	0	0	0
Nucleoporin SEH1 OS=Homo sapiens GN=SEH1L PE=1 SV=3	SEH1L	Q96EE3	Q96EE3												40 kDa	0.42265	0.42265	-	0.842778	0.196481	0	1	1	1	3.3805	1	1	1	1.4377	1	1	1	1	0	0	0	3.3805	0	0	0	1.4377	0	0	0	0	0	0	0	0
Cytosolic Fe-S cluster assembly factor NUBP1 OS=Homo sapiens GN=NUBP1 PE=1 SV=2	NUBP1	P53384	P53384												35 kDa	0.42265	0.42265	-	0.842778	0.169626	0	1	1	1	3.3805	1	1	1.3743	1	1	1	1	1	0	0	0	3.3805	0	0	1.3743	0	0	0	0	0	0	0	0	0
Phosphatidylinositide phosphatase SAC1 OS=Homo sapiens GN=SACM1L PE=1 SV=2	SACM1L	Q9NTJ5	Q9NTJ5												67 kDa	0.42265	0.42265	-	0.842778	0.169626	0	1	1	1	3.3805	1	1	1.3743	1	1	1	1	1	0	0	0	3.3805	0	0	1.3743	0	0	0	0	0	0	0	0	0
Ubiquitin-conjugating enzyme E2 H OS=Homo sapiens GN=UBE2H PE=1 SV=1	UBE2H	P62256	P62256												21 kDa	0.42265	-	0.42265	0.842778	0	1.02852	1	1	1	3.3805	1	1	1	1	1	1	1	4.1198	0	0	0	3.3805	0	0	0	0	0	0	0	4.1198	0	0	0	0
Host cell factor 1 OS=Homo sapiens GN=HCFC1 PE=1 SV=2	HCFC1	P51610	P51610												209 kDa	0.42265	-	0.42265	0.842778	0	0.724708	1	1	1	3.3805	1	1	1	1	1	2.9577	1	1	0	0	0	3.3805	0	0	0	0	0	2.9577	0	0	0	0	0	2.9693
Cluster of Testisin OS=Homo sapiens GN=PRSS21 PE=2 SV=1 (Q9Y6M0)	PRSS21	Q9Y6M0	Q9Y6M0												35 kDa	0.42265	-	-	0.842778	0	0	1	1	1	3.3805	1	1	1	1	1	1	1	1	0	0	0	3.3805	0	0	0	0	0	0	0	0	0	0	0	0
Antigen peptide transporter 2 OS=Homo sapiens GN=TAP2 PE=1 SV=1	TAP2	Q03519	Q03519												76 kDa	0.42265	-	-	0.842778	0	0	1	1	1	3.3805	1	1	1	1	1	1	1	1	0	0	0	3.3805	0	0	0	0	0	0	0	0	0	0	0	0
Bcl-2 homologous antagonist/killer OS=Homo sapiens GN=BAK1 PE=1 SV=1	BAK1	Q16611	Q16611												23 kDa	0.42265	-	-	0.842778	0	0	1	1	1	3.3805	1	1	1	1	1	1	1	1	0	0	0	3.3805	0	0	0	0	0	0	0	0	0	0	0	0
Cytosolic phospholipase A2 OS=Homo sapiens GN=PLA2G4A PE=1 SV=2	PLA2G4A	P47712	P47712												85 kDa	0.42265	-	-	0.842778	0	0	1	1	1	3.3805	1	1	1	1	1	1	1	1	0	0	0	3.3805	0	0	0	0	0	0	0	0	0	0	0	0
DNA polymerase delta subunit 2 OS=Homo sapiens GN=POLD2 PE=1 SV=1	POLD2	P49005	P49005												51 kDa	0.42265	-	-	0.842778	0	0	1	1	1	3.3805	1	1	1	1	1	1	1	1	0	0	0	3.3805	0	0	0	0	0	0	0	0	0	0	0	0
Eukaryotic translation initiation factor 4B OS=Homo sapiens GN=EIF4B PE=1 SV=2	EIF4B	P23588	P23588												69 kDa	0.42265	-	-	0.842778	0	0	1	1	1	3.3805	1	1	1	1	1	1	1	1	0	0	0	3.3805	0	0	0	0	0	0	0	0	0	0	0	0
General transcription factor 3C polypeptide 3 OS=Homo sapiens GN=GTF3C3 PE=1 SV=1	GTF3C3	Q9Y5Q9	Q9Y5Q9												101 kDa	0.42265	-	-	0.842778	0	0	1	1	1	3.3805	1	1	1	1	1	1	1	1	0	0	0	3.3805	0	0	0	0	0	0	0	0	0	0	0	0
Intraflagellar transport protein 27 homolog OS=Homo sapiens GN=IFT27 PE=1 SV=1	IFT27	Q9BW83	Q9BW83												20 kDa	0.42265	-	-	0.842778	0	0	1	1	1	3.3805	1	1	1	1	1	1	1	1	0	0	0	3.3805	0	0	0	0	0	0	0	0	0	0	0	0
Methylmalonate-semialdehyde dehydrogenase [acylating], mitochondrial OS=Homo sapiens GN=ALDH6A1 PE=1 SV=2	ALDH6A1	Q02252	Q02252												58 kDa	0.42265	-	-	0.842778	0	0	1	1	1	3.3805	1	1	1	1	1	1	1	1	0	0	0	3.3805	0	0	0	0	0	0	0	0	0	0	0	0
Mitochondrial import inner membrane translocase subunit Tim17-B OS=Homo sapiens GN=TIMM17B PE=1 SV=1	TIMM17B	O60830	O60830												18 kDa	0.42265	-	-	0.842778	0	0	1	1	1	3.3805	1	1	1	1	1	1	1	1	0	0	0	3.3805	0	0	0	0	0	0	0	0	0	0	0	0
Neutrophil gelatinase-associated lipocalin OS=Homo sapiens GN=LCN2 PE=1 SV=2	LCN2	P80188	P80188												23 kDa	0.42265	-	-	0.842778	0	0	1	1	1	3.3805	1	1	1	1	1	1	1	1	0	0	0	3.3805	0	0	0	0	0	0	0	0	0	0	0	0
N-terminal kinase-like protein OS=Homo sapiens GN=SCYL1 PE=1 SV=1	SCYL1	Q96KG9	Q96KG9												90 kDa	0.42265	-	-	0.842778	0	0	1	1	1	3.3805	1	1	1	1	1	1	1	1	0	0	0	3.3805	0	0	0	0	0	0	0	0	0	0	0	0
Nuclear receptor-binding protein OS=Homo sapiens GN=NRBP1 PE=1 SV=1	NRBP1	Q9UHY1	Q9UHY1												60 kDa	0.42265	-	-	0.842778	0	0	1	1	1	3.3805	1	1	1	1	1	1	1	1	0	0	0	3.3805	0	0	0	0	0	0	0	0	0	0	0	0
Poly [ADP-ribose] polymerase 14 OS=Homo sapiens GN=PARP14 PE=1 SV=3	PARP14	Q460N5	Q460N5												203 kDa	0.42265	-	-	0.842778	0	0	1	1	1	3.3805	1	1	1	1	1	1	1	1	0	0	0	3.3805	0	0	0	0	0	0	0	0	0	0	0	0
Probable peptidyl-tRNA hydrolase OS=Homo sapiens GN=PTRH1 PE=1 SV=1	PTRH1	Q86Y79	Q86Y79												23 kDa	0.42265	-	-	0.842778	0	0	1	1	1	3.3805	1	1	1	1	1	1	1	1	0	0	0	3.3805	0	0	0	0	0	0	0	0	0	0	0	0
Probable ribosome biogenesis protein RLP24 OS=Homo sapiens GN=RSL24D1 PE=1 SV=1	RSL24D1	Q9UHA3	Q9UHA3												20 kDa	0.42265	-	-	0.842778	0	0	1	1	1	3.3805	1	1	1	1	1	1	1	1	0	0	0	3.3805	0	0	0	0	0	0	0	0	0	0	0	0
Ras and Rab interactor 1 OS=Homo sapiens GN=RIN1 PE=1 SV=4	RIN1	Q13671	Q13671												84 kDa	0.42265	-	-	0.842778	0	0	1	1	1	3.3805	1	1	1	1	1	1	1	1	0	0	0	3.3805	0	0	0	0	0	0	0	0	0	0	0	0
Sterile alpha motif domain-containing protein 9 OS=Homo sapiens GN=SAMD9 PE=1 SV=1	SAMD9	Q5K651	Q5K651												184 kDa	0.42265	-	-	0.842778	0	0	1	1	1	3.3805	1	1	1	1	1	1	1	1	0	0	0	3.3805	0	0	0	0	0	0	0	0	0	0	0	0
Tetratricopeptide repeat protein 1 OS=Homo sapiens GN=TTC1 PE=1 SV=1	TTC1	Q99614	Q99614												34 kDa	0.42265	-	-	0.842778	0	0	1	1	1	3.3805	1	1	1	1	1	1	1	1	0	0	0	3.3805	0	0	0	0	0	0	0	0	0	0	0	0
Thiosulfate sulfurtransferase OS=Homo sapiens GN=TST PE=1 SV=4	TST	Q16762	Q16762												33 kDa	0.42265	-	-	0.842778	0	0	1	1	1	3.3805	1	1	1	1	1	1	1	1	0	0	0	3.3805	0	0	0	0	0	0	0	0	0	0	0	0
UAP56-interacting factor OS=Homo sapiens GN=FYTTD1 PE=1 SV=3	FYTTD1	Q96QD9	Q96QD9												36 kDa	0.42265	-	-	0.842778	0	0	1	1	1	3.3805	1	1	1	1	1	1	1	1	0	0	0	3.3805	0	0	0	0	0	0	0	0	0	0	0	0
Ubiquitin carboxyl-terminal hydrolase 47 OS=Homo sapiens GN=USP47 PE=1 SV=3	USP47	Q96K76	Q96K76												157 kDa	0.42265	-	-	0.842778	0	0	1	1	1	3.3805	1	1	1	1	1	1	1	1	0	0	0	3.3805	0	0	0	0	0	0	0	0	0	0	0	0
Pyrroline-5-carboxylate reductase 1, mitochondrial OS=Homo sapiens GN=PYCR1 PE=1 SV=2	PYCR1	P32322	P32322												33 kDa	0.0357092	0.183502	0.10828	0.840901	0.747276	1.24748	3.7349	4.1303	6.7767	10.182	8.2144	7.8297	4.8375	9.4027	10.338	15.794	12.076	6.8938	3.7349	4.1303	6.7767	10.182	8.2144	7.8297	4.8375	9.4027	10.338	15.794	12.076	6.8938	4.9192	5.1373	8.0354	16.826
Sodium/potassium-transporting ATPase subunit beta-3 OS=Homo sapiens GN=ATP1B3 PE=1 SV=1	ATP1B3	P54709	P54709												32 kDa	0.399583	0.301715	0.42265	0.837144	0.954585	-1.54429	1	1	6.7498	4.0566	8.1333	3.4417	4.1229	7.9076	4.9268	1	1	1	0	0	6.7498	4.0566	8.1333	3.4417	4.1229	7.9076	4.9268	0	0	0	0	0	6.6962	0
Superoxide dismutase [Mn], mitochondrial OS=Homo sapiens GN=SOD2 PE=1 SV=2	SOD2	P04179	P04179												25 kDa	0.0652049	0.524	0.139077	0.833129	0.230016	-1.04055	7.4204	15.412	9.4497	20.283	18.3	18.929	11.682	12.221	13.959	3.9436	6.257	5.4931	7.4204	15.412	9.4497	20.283	18.3	18.929	11.682	12.221	13.959	3.9436	6.257	5.4931	7.3788	15.412	9.3746	3.9591
Perilipin-3 OS=Homo sapiens GN=PLIN3 PE=1 SV=3	PLIN3	O60664	O60664												47 kDa	0.288017	0.843093	0.168771	0.82832	0.0895985	-1.16072	8.6572	8.2196	17.549	14.198	14.233	32.696	11.682	15.096	9.8536	5.9154	5.3631	4.1198	8.6572	8.2196	17.549	14.198	14.233	32.696	11.682	15.096	9.8536	5.9154	5.3631	4.1198	8.6087	8.2196	17.41	5.9387
RNA-binding protein Raly OS=Homo sapiens GN=RALY PE=1 SV=1	RALY	Q9UKM9	Q9UKM9												32 kDa	0.321423	0.0616647	0.498922	0.827853	1.35084	-0.817952	1	4.1098	8.0998	6.085	12.2	5.1626	13.056	10.783	9.8536	1	1	5.4931	0	4.1098	8.0998	6.085	12.2	5.1626	13.056	10.783	9.8536	0	0	5.4931	0	4.1098	8.0354	0
Adenylosuccinate synthetase isozyme 2 OS=Homo sapiens GN=ADSS PE=1 SV=3	ADSS	P30520	P30520												50 kDa	0.0920945	0.773646	0.100105	0.826394	-0.141641	-2.17172	6.1837	4.1098	10.8	12.846	14.233	10.325	6.1844	7.1887	5.7479	1	2.6816	1	6.1837	4.1098	10.8	12.846	14.233	10.325	6.1844	7.1887	5.7479	0	2.6816	0	6.149	4.1098	10.714	0
Transketolase OS=Homo sapiens GN=TKT PE=1 SV=3	TKT	P29401	P29401												68 kDa	0.00191995	0.014498	0.441471	0.826247	0.526662	0.129566	80.388	82.196	63.448	138.6	138.27	123.9	103.76	102.8	119.06	77.886	93.855	75.53	80.388	82.196	63.448	138.6	138.27	123.9	103.76	102.8	119.06	77.886	93.855	75.53	79.938	82.196	62.944	78.192
Mitochondrial carrier homolog 2 OS=Homo sapiens GN=MTCH2 PE=1 SV=1	MTCH2	Q9Y6C9	Q9Y6C9												33 kDa	0.142222	0.211186	0.490126	0.824796	0.349185	0.346931	22.261	20.549	13.5	22.312	44.733	32.696	25.425	26.598	19.707	31.549	27.709	12.36	22.261	20.549	13.5	22.312	44.733	32.696	25.425	26.598	19.707	31.549	27.709	12.36	22.137	20.549	13.392	31.673
Cluster of Histone H2A.Z OS=Homo sapiens GN=H2AFZ PE=1 SV=2 (P0C0S5)	H2AFZ	P0C0S5	P0C0S5												14 kDa	0.532204	0.643876	0.114335	0.821663	-0.439077	1.13293	1	13.519	19.034	1	38.792	19.511	9.3136	10.361	5.0743	27.955	25.502	20.126	0	13.519	19.034	0	38.792	19.511	9.3136	10.361	5.0743	27.955	25.502	20.126	0	65.757	99.103	102.94
Ubiquitin carboxyl-terminal hydrolase 14 OS=Homo sapiens GN=USP14 PE=1 SV=3	USP14	P54578	P54578												56 kDa	0.00705078	0.0263645	0.00414619	0.820638	0.684208	1.53245	9.8939	8.2196	12.15	18.255	16.267	18.929	16.492	16.534	15.602	25.633	33.073	28.839	9.8939	8.2196	12.15	18.255	16.267	18.929	16.492	16.534	15.602	25.633	33.073	28.839	9.8385	8.2196	12.053	25.734
Vacuolar protein sorting-associated protein 4B OS=Homo sapiens GN=VPS4B PE=1 SV=2	VPS4B	O75351	O75351												49 kDa	0.42265	-	-	0.819096	0	0	1	1	1	3.2929	1	1	1	1	1	1	1	1	0	0	0	3.2929	0	0	0	0	0	0	0	0	0	0	0	0
Trifunctional enzyme subunit alpha, mitochondrial OS=Homo sapiens GN=HADHA PE=1 SV=2	HADHA	P40939	P40939												83 kDa	0.0814713	0.0470792	0.139417	0.818927	0.99621	0.669358	32.155	13.357	18.899	36.51	42.7	34.417	46.04	43.851	38.593	30.563	37.542	34.332	32.155	13.357	18.899	36.51	42.7	34.417	46.04	43.851	38.593	30.563	37.542	34.332	31.975	13.357	18.749	30.683
Creatine kinase B-type OS=Homo sapiens GN=CKB PE=1 SV=1	CKB	P12277	P12277												43 kDa	0.0828816	0.00552569	0.00299608	0.817959	2.41698	3.60695	8.6572	14.384	10.8	17.579	16.267	25.813	51.152	68.092	61.486	131.12	153.49	127.72	8.6572	14.384	10.8	17.579	16.267	25.813	51.152	68.092	61.486	131.12	153.49	127.72	8.6087	14.384	10.714	131.64
U2 small nuclear ribonucleoprotein A' OS=Homo sapiens GN=SNRPA1 PE=1 SV=2	SNRPA1	P09661	P09661												28 kDa	0.0347469	0.0164992	0.676057	0.816622	0.782488	0.136082	16.078	13.357	10.8	18.931	24.4	27.534	19.928	23.004	26.276	9.8589	17.877	16.479	16.078	13.357	10.8	18.931	24.4	27.534	19.928	23.004	26.276	9.8589	17.877	16.479	15.988	13.357	10.714	9.8978
Ubiquitin carboxyl-terminal hydrolase isozyme L5 OS=Homo sapiens GN=UCHL5 PE=1 SV=3	UCHL5	Q9Y5K5	Q9Y5K5												38 kDa	0.115051	0.0362968	0.0281521	0.810767	0.924895	-2.50617	6.1837	4.1098	6.7498	12.846	10.167	6.8834	13.056	8.6265	10.675	1	1	1	6.1837	4.1098	6.7498	12.846	10.167	6.8834	13.056	8.6265	10.675	0	0	0	6.149	4.1098	6.6962	0
Omega-amidase NIT2 OS=Homo sapiens GN=NIT2 PE=1 SV=1	NIT2	Q9NQR4	Q9NQR4												31 kDa	0.203848	0.0550744	0.0324269	0.809179	0.65874	-1.84643	7.4204	5.1372	9.4497	9.4655	10.167	18.929	10.307	12.94	11.496	1	1	4.1198	7.4204	5.1372	9.4497	9.4655	10.167	18.929	10.307	12.94	11.496	0	0	4.1198	7.3788	5.1373	9.3746	0
AP-1 complex subunit sigma-2 OS=Homo sapiens GN=AP1S2 PE=1 SV=1	AP1S2	P56377	P56377												19 kDa	0.42265	-	-	0.807904	0	0	1	1	1	3.252	1	1	1	1	1	1	1	1	0	0	0	3.252	0	0	0	0	0	0	0	0	0	0	0	0
Fumarylacetoacetase OS=Homo sapiens GN=FAH PE=1 SV=2	FAH	P16930	P16930												46 kDa	0.140046	0.00913991	0.783752	0.806322	1.62791	-0.200172	3.7102	1	4.0499	4.0566	6.1	5.1626	9.6202	10.064	7.3902	3.9436	2.6816	1	3.7102	0	4.0499	4.0566	6.1	5.1626	9.6202	10.064	7.3902	3.9436	2.6816	0	3.6894	0	4.0177	3.9591
Growth factor receptor-bound protein 2 OS=Homo sapiens GN=GRB2 PE=1 SV=1	GRB2	P62993	P62993												25 kDa	0.616236	0.00840015	0.380132	0.805477	1.72893	0.837976	2.4735	1	2.6999	8.7894	1	1	8.2459	6.4699	5.7479	5.9154	1	4.1198	2.4735	0	2.6999	8.7894	0	0	8.2459	6.4699	5.7479	5.9154	0	4.1198	2.4596	0	2.6785	5.9387
NADH-cytochrome b5 reductase 3 OS=Homo sapiens GN=CYB5R3 PE=1 SV=3	CYB5R3	P00387	P00387												34 kDa	0.00919748	0.033547	0.652627	0.805111	0.477855	0.164142	12.367	11.302	10.8	18.931	22.367	18.929	14.43	17.972	15.602	11.831	8.9385	17.853	12.367	11.302	10.8	18.931	22.367	18.929	14.43	17.972	15.602	11.831	8.9385	17.853	12.298	11.302	10.714	11.877
Structural maintenance of chromosomes protein 1A OS=Homo sapiens GN=SMC1A PE=1 SV=2	SMC1A	Q14683	Q14683												143 kDa	0.312078	0.867092	0.540619	0.802635	0.145183	-0.687323	1	8.2196	16.2	13.522	10.167	20.65	11.682	11.502	4.9268	4.9295	5.3631	5.4931	0	8.2196	16.2	13.522	10.167	20.65	11.682	11.502	4.9268	4.9295	5.3631	5.4931	0	8.2196	16.071	4.9489
Aldose reductase OS=Homo sapiens GN=AKR1B1 PE=1 SV=3	AKR1B1	P15121	P15121												36 kDa	0.0153232	0.728358	0.0176644	0.801628	-0.0986979	-3.81133	17.314	11.302	13.5	25.977	24.007	23.427	15.606	14.03	9.6951	1	1	1	17.314	11.302	13.5	25.977	24.007	23.427	15.606	14.03	9.6951	0	0	0	20.907	13.357	16.071	0
Nucleosome assembly protein 1-like 4 OS=Homo sapiens GN=NAP1L4 PE=1 SV=1	NAP1L4	Q99733	Q99733												43 kDa	0.0379749	0.928622	0.0206047	0.797038	-0.0130054	-0.591865	14.306	12.422	15.616	28.902	20.425	24.247	15.866	13.315	12.783	8.9617	8.0849	11.048	14.306	12.422	15.616	28.902	20.425	24.247	15.866	13.315	12.783	8.9617	8.0849	11.048	15.988	14.384	17.41	10.888
Negative elongation factor B OS=Homo sapiens GN=COBRA1 PE=1 SV=1	COBRA1	Q8WX92	Q8WX92												66 kDa	0.354918	0.0846059	0.853684	0.796715	0.988652	0.148267	2.4735	1	1	2.7044	4.0667	1	3.4358	2.1566	3.2845	2.9577	1	1	2.4735	0	0	2.7044	4.0667	0	3.4358	2.1566	3.2845	2.9577	0	0	2.4596	0	0	2.9693
Fumarate hydratase, mitochondrial OS=Homo sapiens GN=FH PE=1 SV=3	FH	P07954	P07954												55 kDa	0.0454758	0.329964	0.994721	0.791741	-0.230302	0.00138975	21.025	18.494	17.549	26.368	34.567	37.859	13.743	14.377	20.528	23.661	16.983	16.479	21.025	18.494	17.549	26.368	34.567	37.859	13.743	14.377	20.528	23.661	16.983	16.479	20.907	18.494	17.41	23.755
Dual specificity mitogen-activated protein kinase kinase 6 OS=Homo sapiens GN=MAP2K6 PE=1 SV=1	MAP2K6	P52564	P52564												37 kDa	0.42265	-	-	0.788658	0	0	1	1	1	3.1824	1	1	1	1	1	1	1	1	0	0	0	3.1824	0	0	0	0	0	0	0	0	0	0	0	0
Transgelin-3 OS=Homo sapiens GN=TAGLN3 PE=1 SV=2	TAGLN3	Q9UI15	Q9UI15												22 kDa	0.42265	-	-	0.786959	0	0	1	1	1	3.1763	1	1	1	1	1	1	1	1	0	0	0	3.1763	0	0	0	0	0	0	0	0	0	0	0	0
Cytochrome c oxidase subunit 2 OS=Homo sapiens GN=MT-CO2 PE=1 SV=1	MT-CO2	P00403	P00403												26 kDa	0.133814	0.0832289	0.437739	0.786699	0.933244	0.357798	12.367	8.2196	4.0499	18.255	12.2	12.046	15.117	12.221	19.707	9.8589	10.726	10.986	12.367	8.2196	4.0499	18.255	12.2	12.046	15.117	12.221	19.707	9.8589	10.726	10.986	12.298	8.2196	4.0177	9.8978
Cleavage and polyadenylation specificity factor subunit 1 OS=Homo sapiens GN=CPSF1 PE=1 SV=2	CPSF1	Q10570	Q10570												161 kDa	0.463483	0.956782	0.924455	0.784856	-0.0491392	-0.0887178	1	4.1098	1	6.085	1	3.4417	2.7486	2.1566	1	2.9577	1.7877	1	0	4.1098	0	6.085	0	3.4417	2.7486	2.1566	0	2.9577	1.7877	0	0	4.1098	0	2.9693
Cytochrome c OS=Homo sapiens GN=CYCS PE=1 SV=2	CYCS	P99999	P99999												12 kDa	0.512945	0.447598	0.315261	0.780177	0.679145	-2.31056	1	3.0823	10.8	1	14.233	10.325	10.995	7.9076	4.9268	1	1	1	0	3.0823	10.8	0	14.233	10.325	10.995	7.9076	4.9268	0	0	0	0	3.0824	10.714	0
Ras-related protein Rab-31 OS=Homo sapiens GN=RAB31 PE=1 SV=1	RAB31	Q13636	Q13636												22 kDa	0.42265	0.184345	-	0.777928	0.728922	0	1	1	1	3.144	1	1	1.9413	2.0309	1	1	1	1	0	0	0	3.144	0	0	1.9413	2.0309	0	0	0	0	0	0	0	0
6-phosphogluconate dehydrogenase, decarboxylating OS=Homo sapiens GN=PGD PE=1 SV=3	PGD	P52209	P52209												53 kDa	0.228322	0.940976	0.00831403	0.777346	-0.0248169	0.818939	21.025	19.522	28.349	27.044	32.533	58.509	16.492	20.847	30.382	36.478	41.117	43.945	21.025	19.522	28.349	27.044	32.533	58.509	16.492	20.847	30.382	36.478	41.117	43.945	20.907	19.522	28.124	36.622
Unconventional myosin-Ic OS=Homo sapiens GN=MYO1C PE=1 SV=4	MYO1C	O00159	O00159												122 kDa	0.0875062	0.0833809	0.027522	0.777276	0.534744	0.638627	16.179	14.468	21.599	31.832	21.433	36.279	24.794	29.922	20.972	29.205	28.676	23.458	16.179	14.468	21.599	31.832	21.433	36.279	24.794	29.922	20.972	29.205	28.676	23.458	17.217	15.412	21.428	30.683
ATP synthase subunit alpha, mitochondrial OS=Homo sapiens GN=ATP5A1 PE=1 SV=1	ATP5A1	P25705	P25705												60 kDa	0.0308817	0.0261526	0.00113581	0.776975	0.770832	0.660703	56.89	49.318	48.599	73.02	97.6	94.647	87.956	100.64	75.544	83.801	84.022	76.904	56.89	49.318	48.599	73.02	97.6	94.647	87.956	100.64	75.544	83.801	84.022	76.904	56.571	49.318	48.212	84.131
Inositol 1,4,5-trisphosphate receptor type 1 OS=Homo sapiens GN=ITPR1 PE=1 SV=2	ITPR1	Q14643	Q14643												314 kDa	0.42265	0.0023499	-	0.776048	3.75057	0	1	1	1	3.1373	1	1	14.376	13.686	12.317	1	1	1	0	0	0	3.1373	0	0	14.376	13.686	12.317	0	0	0	0	0	0	0
Keratin, type I cytoskeletal 15 OS=Homo sapiens GN=KRT15 PE=1 SV=3	KRT15	P19012	P19012												49 kDa	0.42265	-	-	0.775008	0	0	1	1	1	1	1	3.1336	1	1	1	1	1	1	0	0	0	0	0	3.1336	0	0	0	0	0	0	0	0	0	0
AP-3 complex subunit beta-1 OS=Homo sapiens GN=AP3B1 PE=1 SV=3	AP3B1	O00203	O00203												121 kDa	0.42265	0.225005	0.254343	0.772139	1.29537	2.29914	1	1	1	3.1234	1	1	1.3743	1.8832	4.1057	9.7197	1.4477	3.5975	0	0	0	3.1234	0	0	1.3743	1.8832	4.1057	9.7197	1.4477	3.5975	0	0	0	10.888
Pre-rRNA-processing protein TSR1 homolog OS=Homo sapiens GN=TSR1 PE=1 SV=1	TSR1	Q2NL82	Q2NL82												92 kDa	0.217071	0.116249	0.733054	0.768409	1.08415	-0.257461	6.1837	7.1921	1	7.4372	10.167	6.8834	13.743	9.3454	7.3902	2.9577	3.5754	5.4931	6.1837	7.1921	0	7.4372	10.167	6.8834	13.743	9.3454	7.3902	2.9577	3.5754	5.4931	6.149	7.1922	0	2.9693
Xaa-Pro dipeptidase OS=Homo sapiens GN=PEPD PE=1 SV=3	PEPD	P12955	P12955												55 kDa	0.464861	0.903378	0.235449	0.768329	0.111001	0.960484	4.947	1	1	4.7328	6.1	1	2.0615	2.1566	3.2845	4.9295	4.4693	4.1198	4.947	0	0	4.7328	6.1	0	2.0615	2.1566	3.2845	4.9295	4.4693	4.1198	4.9192	0	0	4.9489
Neuroblast differentiation-associated protein AHNAK OS=Homo sapiens GN=AHNAK PE=1 SV=2	AHNAK	Q09666	Q09666												629 kDa	0.273153	0.272037	0.00117863	0.768214	0.560407	-3.22062	66.784	59.592	75.598	176.46	71.166	96.368	116.82	124.37	56.658	3.9436	5.3631	12.36	66.784	59.592	75.598	176.46	71.166	96.368	116.82	124.37	56.658	3.9436	5.3631	12.36	70.099	65.757	77.675	5.9387
DnaJ homolog subfamily B member 4 OS=Homo sapiens GN=DNAJB4 PE=1 SV=1	DNAJB4	Q9UDY4	Q9UDY4												38 kDa	0.42265	0.190622	-	0.764714	2.3562	0	1	1	1	3.0971	1	1	4.522	9.044	1.7946	1	1	1	0	0	0	3.0971	0	0	4.522	9.044	1.7946	0	0	0	0	0	0	0
Protein diaphanous homolog 1 OS=Homo sapiens GN=DIAPH1 PE=1 SV=2	DIAPH1	O60610	O60610												141 kDa	0.435485	0.0177992	0.0874435	0.760522	1.39267	0.899225	3.7102	11.302	9.4497	25.016	6.1	10.325	23.363	24.442	16.423	16.76	17.877	10.986	3.7102	11.302	9.4497	25.016	6.1	10.325	23.363	24.442	16.423	16.76	17.877	10.986	3.6894	11.302	9.3746	16.826
Ras GTPase-activating-like protein IQGAP2 OS=Homo sapiens GN=IQGAP2 PE=1 SV=4	IQGAP2	Q13576	Q13576												181 kDa	0.186099	-	-	0.758218	0	0	1	1	1	2.12	1	1.9542	1	1	1	1	1	1	0	0	0	2.12	0	1.9542	0	0	0	0	0	0	0	0	0	0
PRA1 family protein 2 OS=Homo sapiens GN=PRAF2 PE=1 SV=1	PRAF2	O60831	O60831												19 kDa	0.255018	0.630615	0.249051	0.756862	-0.502259	-1.77484	6.1837	3.0823	1	6.085	6.1	5.1626	4.8101	1.4377	1	1	1	1	6.1837	3.0823	0	6.085	6.1	5.1626	4.8101	1.4377	0	0	0	0	6.149	3.0824	0	0
Biliverdin reductase A OS=Homo sapiens GN=BLVRA PE=1 SV=2	BLVRA	P53004	P53004												33 kDa	0.00529523	0.0285482	0.000553906	0.749543	-0.922516	1.49965	11.131	8.2196	10.8	16.903	18.3	15.488	6.8716	5.751	3.2845	30.563	28.603	26.092	11.131	8.2196	10.8	16.903	18.3	15.488	6.8716	5.751	3.2845	30.563	28.603	26.092	11.068	8.2196	10.714	30.683
Annexin A1 OS=Homo sapiens GN=ANXA1 PE=1 SV=2	ANXA1	P04083	P04083												39 kDa	0.176881	0.122982	0.213206	0.749446	0.316902	0.240115	102.65	76.031	76.948	101.42	199.27	129.06	108.57	112.14	97.715	99.575	93.855	108.49	102.65	76.031	76.948	101.42	199.27	129.06	108.57	112.14	97.715	99.575	93.855	108.49	102.07	76.031	76.336	99.968
Cluster of Histone H3.1 OS=Homo sapiens GN=HIST1H3A PE=1 SV=2 (P68431)	HIST1H3A	P68431 Q71DI3 P84243	P68431												15 kDa	0.445831	0.628583	0.165391	0.747759	-0.532986	1.24745	1	43.153	29.699	14.198	42.7	67.113	28.861	17.253	4.9268	66.055	80.447	28.839	0	43.153	29.699	14.198	42.7	67.113	28.861	17.253	4.9268	66.055	80.447	28.839	0	43.153	29.463	66.315
Sequestosome-1 OS=Homo sapiens GN=SQSTM1 PE=1 SV=1	SQSTM1	Q13501	Q13501												48 kDa	0.254657	0.240711	0.121746	0.746958	-1.1074	-2.18081	3.7102	7.1921	2.6999	4.0566	10.167	8.6043	1	4.3132	1	1	1	1	3.7102	7.1921	2.6999	4.0566	10.167	8.6043	0	4.3132	0	0	0	0	3.6894	7.1922	2.6785	0
Uncharacterized protein C7orf50 OS=Homo sapiens GN=C7orf50 PE=1 SV=1	C7orf50	Q9BRJ6	Q9BRJ6												22 kDa	0.638681	0.42265	0.42265	0.744121	-1.01195	-1.01195	1	1	4.0499	1	8.1333	1	1	1	1	1	1	1	0	0	4.0499	0	8.1333	0	0	0	0	0	0	0	0	0	4.0177	0
Phosphoglucomutase-2 OS=Homo sapiens GN=PGM2 PE=1 SV=4	PGM2	Q96G03	Q96G03												68 kDa	0.639443	0.42265	0.313634	0.741271	-1.01195	1.33251	1	1	4.0499	8.1133	1	1	1	1	1	8.873	5.3631	1	0	0	4.0499	8.1133	0	0	0	0	0	8.873	5.3631	0	0	0	4.0177	8.908
Isocitrate dehydrogenase [NAD] subunit alpha, mitochondrial OS=Homo sapiens GN=IDH3A PE=1 SV=1	IDH3A	P50213	P50213												40 kDa	0.141207	0.0207884	0.393986	0.741153	1.3393	-0.402754	9.8939	15.412	8.0998	22.988	12.2	20.65	32.984	30.193	21.349	4.9295	10.726	9.613	9.8939	15.412	8.0998	22.988	12.2	20.65	32.984	30.193	21.349	4.9295	10.726	9.613	9.8385	15.412	8.0354	4.9489
28S ribosomal protein S5, mitochondrial OS=Homo sapiens GN=MRPS5 PE=1 SV=2	MRPS5	P82675	P82675												48 kDa	0.35584	0.694242	0.42265	0.734944	0.425741	-0.647668	1	1	2.6999	3.3805	1	3.4417	1	4.3132	1	1	1	1	0	0	2.6999	3.3805	0	3.4417	0	4.3132	0	0	0	0	0	0	2.6785	0
DNA replication complex GINS protein PSF1 OS=Homo sapiens GN=GINS1 PE=1 SV=1	GINS1	Q14691	Q14691												23 kDa	0.392358	0.951009	0.42265	0.732992	0.0562854	-0.760519	1	3.0823	1	3.3805	4.0667	1	1	1	3.2845	1	1	1	0	3.0823	0	3.3805	4.0667	0	0	0	3.2845	0	0	0	0	3.0824	0	0
Keratin, type II cytoskeletal 1 OS=Homo sapiens GN=KRT1 PE=1 SV=6	KRT1	P04264	P04264												66 kDa	0.560055	0.796681	0.52154	0.73237	0.103857	-0.223569	119.41	91.824	67.654	331.08	63.214	69.041	97.298	135.97	66.437	83.329	57.973	97.55	119.41	91.824	67.654	331.08	63.214	69.041	97.298	135.97	66.437	83.329	57.973	97.55	136.51	109.94	81.693	95.019
Glutaminase kidney isoform, mitochondrial OS=Homo sapiens GN=GLS PE=1 SV=1	GLS	O94925	O94925												73 kDa	0.270923	0.850754	0.933616	0.731481	0.143394	-0.0947799	4.947	2.0549	1	4.0566	4.0667	5.1626	2.0615	4.3132	2.4634	1	1	5.4931	4.947	2.0549	0	4.0566	4.0667	5.1626	2.0615	4.3132	2.4634	0	0	5.4931	4.9192	2.0549	0	0
Pyrroline-5-carboxylate reductase 2 OS=Homo sapiens GN=PYCR2 PE=1 SV=1	PYCR2	Q96C36	Q96C36												34 kDa	0.196436	0.940353	0.851107	0.728757	-0.0352417	0.0916772	9.8692	4.0893	5.3729	7.4102	10.085	14.541	6.8579	7.1457	4.8613	8.8534	4.9073	6.839	9.8692	4.0893	5.3729	7.4102	10.085	14.541	6.8579	7.1457	4.8613	8.8534	4.9073	6.839	11.068	5.1373	6.6962	9.8978
Alpha N-terminal protein methyltransferase 1A OS=Homo sapiens GN=METTL11A PE=1 SV=3	METTL11A	Q9BV86	Q9BV86												25 kDa	0.100347	0.37627	0.0733686	0.727475	0.354429	-2.21382	4.947	11.302	6.7498	13.522	14.233	10.325	10.307	10.064	9.0325	2.9577	1	1	4.947	11.302	6.7498	13.522	14.233	10.325	10.307	10.064	9.0325	2.9577	0	0	4.9192	11.302	6.6962	2.9693
60S ribosomal protein L31 OS=Homo sapiens GN=RPL31 PE=1 SV=1	RPL31	P62899	P62899												14 kDa	0.060574	0.709436	0.440368	0.72103	-0.0764296	-0.290458	7.4204	6.1647	8.0998	9.4655	14.233	12.046	8.2459	5.751	6.5691	5.9154	3.5754	8.2397	7.4204	6.1647	8.0998	9.4655	14.233	12.046	8.2459	5.751	6.5691	5.9154	3.5754	8.2397	7.3788	6.1647	8.0354	5.9387
Mitochondrial import receptor subunit TOM34 OS=Homo sapiens GN=TOMM34 PE=1 SV=2	TOMM34	Q15785	Q15785												35 kDa	0.360162	0.0176134	0.0198137	0.719971	2.2282	-2.38711	6.1837	4.1098	5.3998	4.7328	14.233	6.8834	21.989	30.193	21.349	1	1	1	6.1837	4.1098	5.3998	4.7328	14.233	6.8834	21.989	30.193	21.349	0	0	0	6.149	4.1098	5.3569	0
Nicotinamide N-methyltransferase OS=Homo sapiens GN=NNMT PE=1 SV=1	NNMT	P40261	P40261												30 kDa	0.106668	0.0885677	0.0699371	0.714824	0.821992	-2.81666	9.8939	7.1921	4.0499	14.198	10.167	10.325	15.805	10.064	11.496	1	1	1	9.8939	7.1921	4.0499	14.198	10.167	10.325	15.805	10.064	11.496	0	0	0	9.8385	7.1922	4.0177	0
Arginine--tRNA ligase, cytoplasmic OS=Homo sapiens GN=RARS PE=1 SV=2	RARS	P54136	P54136												75 kDa	0.0685381	0.266832	0.280799	0.713315	0.236789	0.542815	29.682	23.631	33.749	49.356	36.6	56.788	32.984	30.193	39.414	31.549	34.86	60.424	29.682	23.631	33.749	49.356	36.6	56.788	32.984	30.193	39.414	31.549	34.86	60.424	29.515	23.631	33.481	31.673
Transcription elongation factor A protein 2 OS=Homo sapiens GN=TCEA2 PE=1 SV=1	TCEA2	Q15560	Q15560												34 kDa	0.42265	-	-	0.709585	0	0	1	1	1	1	2.906	1	1	1	1	1	1	1	0	0	0	0	2.906	0	0	0	0	0	0	0	0	0	0	0
Signal peptidase complex catalytic subunit SEC11A OS=Homo sapiens GN=SEC11A PE=1 SV=1	SEC11A	P67812	P67812												21 kDa	0.549652	0.737581	0.849641	0.707921	0.396592	0.241197	14.841	1	1	8.1133	14.233	5.1626	6.8716	7.9076	7.3902	4.9295	5.3631	9.613	14.841	0	0	8.1133	14.233	5.1626	6.8716	7.9076	7.3902	4.9295	5.3631	9.613	14.758	0	0	4.9489
Probable ATP-dependent RNA helicase DDX17 OS=Homo sapiens GN=DDX17 PE=1 SV=2	DDX17	Q92841	Q92841												80 kDa	0.129835	0.912125	0.510477	0.707542	-0.0526925	0.270258	17.504	10.898	26.917	22.237	33.768	34.332	14.953	14.45	23.932	21.402	19.49	25.824	17.504	10.898	26.917	22.237	33.768	34.332	14.953	14.45	23.932	21.402	19.49	25.824	28.286	18.494	37.499	27.714
60S ribosomal protein L22 OS=Homo sapiens GN=RPL22 PE=1 SV=2	RPL22	P35268	P35268												15 kDa	0.583278	0.673268	0.52965	0.703569	0.178394	0.272631	6.1837	17.467	16.2	6.085	46.767	12.046	15.117	14.377	15.602	18.732	14.302	15.106	6.1837	17.467	16.2	6.085	46.767	12.046	15.117	14.377	15.602	18.732	14.302	15.106	6.149	17.467	16.071	18.806
Protein disulfide-isomerase A6 OS=Homo sapiens GN=PDIA6 PE=1 SV=1	PDIA6	Q15084	Q15084												48 kDa	0.0018369	0.053736	0.0389759	0.70249	0.866425	0.975205	21.025	24.659	25.649	35.834	40.667	39.58	36.419	40.257	53.374	56.196	45.587	38.452	21.025	24.659	25.649	35.834	40.667	39.58	36.419	40.257	53.374	56.196	45.587	38.452	20.907	24.659	25.445	56.417
Far upstream element-binding protein 1 OS=Homo sapiens GN=FUBP1 PE=1 SV=3	FUBP1	Q96AE4	Q96AE4												68 kDa	0.13301	0.556211	0.718039	0.70152	0.261896	0.153821	8.6572	9.247	18.899	17.458	22.367	20.025	17.555	12.092	14.482	13.803	13.408	13.733	8.6572	9.247	18.899	17.458	22.367	20.025	17.555	12.092	14.482	13.803	13.408	13.733	8.6087	9.2471	18.749	13.857
40S ribosomal protein S11 OS=Homo sapiens GN=RPS11 PE=1 SV=3	RPS11	P62280	P62280												18 kDa	0.0791569	0.857444	0.741577	0.701104	0.083756	-0.125433	13.604	6.1647	10.8	18.255	14.233	17.209	14.43	6.4699	11.496	10.845	8.9385	8.2397	13.604	6.1647	10.8	18.255	14.233	17.209	14.43	6.4699	11.496	10.845	8.9385	8.2397	13.528	6.1647	10.714	10.888
Keratin, type II cytoskeletal 3 OS=Homo sapiens GN=KRT3 PE=1 SV=3	KRT3	P12035	P12035												64 kDa	0.517837	0.42265	0.42265	0.692062	-0.268993	-0.268993	1	1	1.6149	3.8402	1	1	1	1	1	1	1	1	0	0	1.6149	3.8402	0	0	0	0	0	0	0	0	0	0	8.0354	0
Keratin, type II cytoskeletal 78 OS=Homo sapiens GN=KRT78 PE=2 SV=2	KRT78	Q8N1N4	Q8N1N4												57 kDa	0.42265	-	-	0.690074	0	0	1	1	1	2.8401	1	1	1	1	1	1	1	1	0	0	0	2.8401	0	0	0	0	0	0	0	0	0	0	0	0
Dolichyl-diphosphooligosaccharide--protein glycosyltransferase 48 kDa subunit OS=Homo sapiens GN=DDOST PE=1 SV=4	DDOST	P39656	P39656												51 kDa	0.257643	0.734941	0.0401174	0.684408	0.103473	-0.722234	12.367	14.384	17.549	12.846	32.533	25.813	14.43	20.847	12.317	7.8871	10.726	8.2397	12.367	14.384	17.549	12.846	32.533	25.813	14.43	20.847	12.317	7.8871	10.726	8.2397	12.298	14.384	17.41	7.9182
Oxysterol-binding protein 1 OS=Homo sapiens GN=OSBP PE=1 SV=1	OSBP	P22059	P22059												89 kDa	0.42265	-	-	0.683442	0	0	1	1	1	2.8179	1	1	1	1	1	1	1	1	0	0	0	2.8179	0	0	0	0	0	0	0	0	0	0	0	0
Protein TBRG4 OS=Homo sapiens GN=TBRG4 PE=1 SV=1	TBRG4	Q969Z0	Q969Z0												71 kDa	0.471771	0.24622	0.0102487	0.681583	1.29695	2.0312	1	4.1098	1	4.7328	4.0667	1	6.1844	1.4377	7.3902	6.9013	9.8324	8.2397	0	4.1098	0	4.7328	4.0667	0	6.1844	1.4377	7.3902	6.9013	9.8324	8.2397	0	4.1098	0	6.9284
Cluster of Ribose-phosphate pyrophosphokinase 2 OS=Homo sapiens GN=PRPS2 PE=1 SV=2 (P11908)	PRPS2	P11908 P60891	P11908												35 kDa	0.0552427	0.496764	0.00233909	0.681201	0.0461604	-0.87715	25.972	27.741	29.699	37.862	52.866	43.021	29.348	28.036	28.74	13.803	17.877	13.733	25.972	27.741	29.699	37.862	52.866	43.021	29.348	28.036	28.74	13.803	17.877	13.733	25.826	27.741	29.463	13.857
Transmembrane emp24 domain-containing protein 10 OS=Homo sapiens GN=TMED10 PE=1 SV=2	TMED10	P49755	P49755												25 kDa	0.268034	0.334554	0.532886	0.678098	0.650402	-0.552157	19.788	6.1647	8.0998	21.635	12.2	20.65	16.492	11.502	25.455	5.9154	3.5754	13.733	19.788	6.1647	8.0998	21.635	12.2	20.65	16.492	11.502	25.455	5.9154	3.5754	13.733	19.677	6.1647	8.0354	5.9387
Transmembrane emp24 domain-containing protein 2 OS=Homo sapiens GN=TMED2 PE=1 SV=1	TMED2	Q15363	Q15363												23 kDa	0.708301	0.0597584	0.226961	0.677468	1.3009	-2.0288	1	7.1921	4.0499	17.579	1	1	11.682	8.6265	9.8536	1	1	1	0	7.1921	4.0499	17.579	0	0	11.682	8.6265	9.8536	0	0	0	0	7.1922	4.0177	0
14-3-3 protein sigma OS=Homo sapiens GN=SFN PE=1 SV=1	SFN	P31947	P31947												28 kDa	0.0177398	0.0811063	0.0155996	0.675551	0.831699	-3.60575	12.874	14.194	9.4545	19.152	21.6	17.582	22.715	26.639	15.648	1	1	1	12.874	14.194	9.4545	19.152	21.6	17.582	22.715	26.639	15.648	0	0	0	55.341	52.4	52.23	0
Lamin-B2 OS=Homo sapiens GN=LMNB2 PE=1 SV=3	LMNB2	Q03252	Q03252												68 kDa	0.604266	0.00291991	0.0370055	0.674619	2.30904	2.78427	6.4846	3.3324	1	0.84063	12.146	4.2792	19.928	17.253	16.423	18.732	21.453	34.332	6.4846	3.3324	0	0.84063	12.146	4.2792	19.928	17.253	16.423	18.732	21.453	34.332	7.3788	4.1098	0	18.806
40S ribosomal protein S25 OS=Homo sapiens GN=RPS25 PE=1 SV=1	RPS25	P62851	P62851												14 kDa	0.475305	0.784344	0.969145	0.669947	0.206683	-0.0167238	22.261	10.274	12.15	9.4655	42.7	18.929	8.2459	12.94	30.382	13.803	12.514	17.853	22.261	10.274	12.15	9.4655	42.7	18.929	8.2459	12.94	30.382	13.803	12.514	17.853	22.137	10.275	12.053	13.857
Ras GTPase-activating-like protein IQGAP3 OS=Homo sapiens GN=IQGAP3 PE=1 SV=2	IQGAP3	Q86VI3	Q86VI3												185 kDa	0.263058	-	-	0.666332	0	0	1	1	1	1.4605	1	2.3006	1	1	1	1	1	1	0	0	0	1.4605	0	2.3006	0	0	0	0	0	0	0	0	0	0
Ubiquitin-conjugating enzyme E2 K OS=Homo sapiens GN=UBE2K PE=1 SV=3	UBE2K	P61086	P61086												22 kDa	0.130279	0.118165	0.083286	0.664257	0.908887	0.792843	4.947	5.1372	5.3998	8.1133	6.1	10.325	13.056	8.6265	7.3902	6.9013	8.9385	10.986	4.947	5.1372	5.3998	8.1133	6.1	10.325	13.056	8.6265	7.3902	6.9013	8.9385	10.986	4.9192	5.1373	5.3569	6.9284
Cluster of Importin subunit alpha-7 OS=Homo sapiens GN=KPNA6 PE=1 SV=1 (O60684)	KPNA6	O60684	O60684												60 kDa	0.228493	0.809487	0.0467165	0.663634	-0.0887682	-3.01454	6.1736	6.8385	11.231	8.0027	12.867	17.533	6.4042	6.9355	9.4567	1	1	1	6.1736	6.8385	11.231	8.0027	12.867	17.533	6.4042	6.9355	9.4567	0	0	0	7.3788	8.2196	13.392	0
Coatomer subunit gamma-2 OS=Homo sapiens GN=COPG2 PE=1 SV=1	COPG2	Q9UBF2	Q9UBF2												98 kDa	0.42265	-	0.183871	0.661689	0	1.52842	1	1	1	2.7458	1	1	1	1	1	3.9119	3.7422	1	0	0	0	2.7458	0	0	0	0	0	3.9119	3.7422	0	0	0	0	10.888
Intersectin-1 OS=Homo sapiens GN=ITSN1 PE=1 SV=3	ITSN1	Q15811	Q15811												195 kDa	0.42265	-	-	0.655718	0	0	1	1	1	1	2.7262	1	1	1	1	1	1	1	0	0	0	0	2.7262	0	0	0	0	0	0	0	0	0	0	0
Cytoskeleton-associated protein 5 OS=Homo sapiens GN=CKAP5 PE=1 SV=3	CKAP5	Q14008	Q14008												226 kDa	0.42265	0.00208702	-	0.649048	3.49787	0	1	1	1	2.7044	1	1	10.995	12.221	10.675	1	1	1	0	0	0	2.7044	0	0	10.995	12.221	10.675	0	0	0	0	0	0	0
tRNA pseudouridine synthase A, mitochondrial OS=Homo sapiens GN=PUS1 PE=1 SV=3	PUS1	Q9Y606	Q9Y606												47 kDa	0.42265	0.00436205	0.248869	0.649048	2.83109	0.937445	1	1	1	2.7044	1	1	6.8716	7.9076	6.5691	2.9577	1.7877	1	0	0	0	2.7044	0	0	6.8716	7.9076	6.5691	2.9577	1.7877	0	0	0	0	2.9693
Ras-related protein Rab-35 OS=Homo sapiens GN=RAB35 PE=1 SV=1	RAB35	Q15286	Q15286												23 kDa	0.42265	0.0678706	-	0.649048	2.71043	0	1	1	1	2.7044	1	1	6.1844	9.3454	4.1057	1	1	1	0	0	0	2.7044	0	0	6.1844	9.3454	4.1057	0	0	0	0	0	0	0
SPRY domain-containing protein 4 OS=Homo sapiens GN=SPRYD4 PE=1 SV=2	SPRYD4	Q8WW59	Q8WW59												23 kDa	0.42265	0.02975	-	0.649048	2.42507	0	1	1	1	2.7044	1	1	6.8716	4.3132	4.9268	1	1	1	0	0	0	2.7044	0	0	6.8716	4.3132	4.9268	0	0	0	0	0	0	0
DnaJ homolog subfamily A member 3, mitochondrial OS=Homo sapiens GN=DNAJA3 PE=1 SV=2	DNAJA3	Q96EY1	Q96EY1												52 kDa	0.42265	0.0276259	-	0.649048	2.35856	0	1	1	1	2.7044	1	1	4.8101	6.4699	4.1057	1	1	1	0	0	0	2.7044	0	0	4.8101	6.4699	4.1057	0	0	0	0	0	0	0
CD81 antigen OS=Homo sapiens GN=CD81 PE=1 SV=1	CD81	P60033	P60033												26 kDa	0.42265	0.0939672	-	0.649048	2.33827	0	1	1	1	2.7044	1	1	2.7486	5.0321	7.3902	1	1	1	0	0	0	2.7044	0	0	2.7486	5.0321	7.3902	0	0	0	0	0	0	0
Isocitrate dehydrogenase [NAD] subunit gamma, mitochondrial OS=Homo sapiens GN=IDH3G PE=1 SV=1	IDH3G	P51553	P51553												43 kDa	0.42265	0.0437567	-	0.649048	2.31939	0	1	1	1	2.7044	1	1	4.8101	3.5944	6.5691	1	1	1	0	0	0	2.7044	0	0	4.8101	3.5944	6.5691	0	0	0	0	0	0	0
THUMP domain-containing protein 3 OS=Homo sapiens GN=THUMPD3 PE=1 SV=1	THUMPD3	Q9BV44	Q9BV44												57 kDa	0.42265	0.0137554	-	0.649048	2.31256	0	1	1	1	2.7044	1	1	4.1229	5.0321	5.7479	1	1	1	0	0	0	2.7044	0	0	4.1229	5.0321	5.7479	0	0	0	0	0	0	0
Integrin alpha-6 OS=Homo sapiens GN=ITGA6 PE=1 SV=4	ITGA6	P23229	P23229												127 kDa	0.42265	0.185483	-	0.649048	1.75465	0	1	1	1	2.7044	1	1	4.8101	4.3132	1	1	1	1	0	0	0	2.7044	0	0	4.8101	4.3132	0	0	0	0	0	0	0	0
Translational activator of cytochrome c oxidase 1 OS=Homo sapiens GN=TACO1 PE=1 SV=1	TACO1	Q9BSH4	Q9BSH4												32 kDa	0.42265	0.317312	-	0.649048	1.69684	0	1	1	1	2.7044	1	1	1	2.1566	6.5691	1	1	1	0	0	0	2.7044	0	0	0	2.1566	6.5691	0	0	0	0	0	0	0
Acylglycerol kinase, mitochondrial OS=Homo sapiens GN=AGK PE=1 SV=2	AGK	Q53H12	Q53H12												47 kDa	0.42265	0.0653121	-	0.649048	1.43639	0	1	1	1	2.7044	1	1	2.0615	3.5944	2.4634	1	1	1	0	0	0	2.7044	0	0	2.0615	3.5944	2.4634	0	0	0	0	0	0	0
CCA tRNA nucleotidyltransferase 1, mitochondrial OS=Homo sapiens GN=TRNT1 PE=1 SV=2	TRNT1	Q96Q11	Q96Q11												50 kDa	0.42265	0.0893489	-	0.649048	1.40665	0	1	1	1	2.7044	1	1	3.4358	2.8755	1.6423	1	1	1	0	0	0	2.7044	0	0	3.4358	2.8755	1.6423	0	0	0	0	0	0	0
Pleckstrin homology-like domain family A member 2 OS=Homo sapiens GN=PHLDA2 PE=1 SV=2	PHLDA2	Q53GA4	Q53GA4												17 kDa	0.42265	0.121326	-	0.649048	1.32851	0	1	1	1	2.7044	1	1	1.3743	2.8755	3.2845	1	1	1	0	0	0	2.7044	0	0	1.3743	2.8755	3.2845	0	0	0	0	0	0	0
Beta-1,4-galactosyltransferase 1 OS=Homo sapiens GN=B4GALT1 PE=1 SV=5	B4GALT1	P15291	P15291												44 kDa	0.42265	0.233125	-	0.649048	1.08089	0	1	1	1	2.7044	1	1	2.0615	1	3.2845	1	1	1	0	0	0	2.7044	0	0	2.0615	0	3.2845	0	0	0	0	0	0	0
39S ribosomal protein L39, mitochondrial OS=Homo sapiens GN=MRPL39 PE=1 SV=3	MRPL39	Q9NYK5	Q9NYK5												39 kDa	0.42265	0.186703	-	0.649048	1.0501	0	1	1	1	2.7044	1	1	2.7486	1	2.4634	1	1	1	0	0	0	2.7044	0	0	2.7486	0	2.4634	0	0	0	0	0	0	0
Inositol 1,4,5-trisphosphate receptor type 3 OS=Homo sapiens GN=ITPR3 PE=1 SV=2	ITPR3	Q14573	Q14573												304 kDa	0.42265	0.187599	-	0.649048	1.04211	0	1	1	1	2.7044	1	1	2.7486	2.4291	1	1	1	1	0	0	0	2.7044	0	0	2.7486	2.4291	0	0	0	0	0	0	0	0
Succinyl-CoA ligase [ADP/GDP-forming] subunit alpha, mitochondrial OS=Homo sapiens GN=SUCLG1 PE=1 SV=4	SUCLG1	P53597	P53597												36 kDa	0.42265	0.42265	0.0676981	0.649048	1.02925	2.26157	1	1	1	2.7044	1	1	4.1229	1	1	3.9436	3.5754	6.8664	0	0	0	2.7044	0	0	4.1229	0	0	3.9436	3.5754	6.8664	0	0	0	3.9591
Serine/threonine-protein phosphatase 2A 56 kDa regulatory subunit delta isoform OS=Homo sapiens GN=PPP2R5D PE=1 SV=1	PPP2R5D	Q14738	Q14738												70 kDa	0.42265	0.42265	0.184089	0.649048	1.02925	0.912394	1	1	1	2.7044	1	1	4.1229	1	1	1	2.3734	2.2731	0	0	0	2.7044	0	0	4.1229	0	0	0	2.3734	2.2731	0	0	0	0
Cluster of Ubiquitin-conjugating enzyme E2 E1 OS=Homo sapiens GN=UBE2E1 PE=1 SV=1 (P51965)	UBE2E1	P51965	P51965												21 kDa	0.42265	0.42265	-	0.649048	1.02519	0	1	1	1	2.7044	1	1	1	1	4.1057	1	1	1	0	0	0	2.7044	0	0	0	0	4.1057	0	0	0	0	0	0	0
Diphosphoinositol polyphosphate phosphohydrolase 1 OS=Homo sapiens GN=NUDT3 PE=1 SV=1	NUDT3	O95989	O95989												19 kDa	0.42265	0.42265	-	0.649048	1.02519	0	1	1	1	2.7044	1	1	1	1	4.1057	1	1	1	0	0	0	2.7044	0	0	0	0	4.1057	0	0	0	0	0	0	0
ER membrane protein complex subunit 4 OS=Homo sapiens GN=EMC4 PE=1 SV=2	EMC4	Q5J8M3	Q5J8M3												20 kDa	0.42265	0.42265	-	0.649048	1.02519	0	1	1	1	2.7044	1	1	1	1	4.1057	1	1	1	0	0	0	2.7044	0	0	0	0	4.1057	0	0	0	0	0	0	0
Transmembrane protein 11, mitochondrial OS=Homo sapiens GN=TMEM11 PE=1 SV=1	TMEM11	P17152	P17152												22 kDa	0.42265	0.42265	-	0.649048	1.02519	0	1	1	1	2.7044	1	1	1	1	4.1057	1	1	1	0	0	0	2.7044	0	0	0	0	4.1057	0	0	0	0	0	0	0
Target of EGR1 protein 1 OS=Homo sapiens GN=TOE1 PE=1 SV=1	TOE1	Q96GM8	Q96GM8												57 kDa	0.42265	0.213164	-	0.649048	0.984772	0	1	1	1	2.7044	1	1	2.0615	2.8755	1	1	1	1	0	0	0	2.7044	0	0	2.0615	2.8755	0	0	0	0	0	0	0	0
28S ribosomal protein S28, mitochondrial OS=Homo sapiens GN=MRPS28 PE=1 SV=1	MRPS28	Q9Y2Q9	Q9Y2Q9												21 kDa	0.42265	0.199945	-	0.649048	0.977023	0	1	1	1	2.7044	1	1	2.7486	2.1566	1	1	1	1	0	0	0	2.7044	0	0	2.7486	2.1566	0	0	0	0	0	0	0	0
N-alpha-acetyltransferase 20 OS=Homo sapiens GN=NAA20 PE=1 SV=1	NAA20	P61599	P61599												20 kDa	0.42265	0.193655	-	0.649048	0.880986	0	1	1	1	2.7044	1	1	2.0615	1	2.4634	1	1	1	0	0	0	2.7044	0	0	2.0615	0	2.4634	0	0	0	0	0	0	0
TBC1 domain family member 15 OS=Homo sapiens GN=TBC1D15 PE=1 SV=2	TBC1D15	Q8TC07	Q8TC07												79 kDa	0.42265	0.42265	-	0.649048	0.85753	0	1	1	1	2.7044	1	1	3.4358	1	1	1	1	1	0	0	0	2.7044	0	0	3.4358	0	0	0	0	0	0	0	0	0
Mitochondrial fission process protein 1 OS=Homo sapiens GN=MTFP1 PE=1 SV=1	MTFP1	Q9UDX5	Q9UDX5												18 kDa	0.42265	0.42265	-	0.649048	0.816804	0	1	1	1	2.7044	1	1	1	1	3.2845	1	1	1	0	0	0	2.7044	0	0	0	0	3.2845	0	0	0	0	0	0	0
N-acetylserotonin O-methyltransferase-like protein OS=Homo sapiens GN=ASMTL PE=1 SV=3	ASMTL	O95671	O95671												69 kDa	0.42265	0.184253	-	0.649048	0.798562	0	1	1	1	2.7044	1	1	2.0615	2.1566	1	1	1	1	0	0	0	2.7044	0	0	2.0615	2.1566	0	0	0	0	0	0	0	0
Ubiquitin-like-conjugating enzyme ATG3 OS=Homo sapiens GN=ATG3 PE=1 SV=1	ATG3	Q9NT62	Q9NT62												36 kDa	0.42265	0.184253	-	0.649048	0.798562	0	1	1	1	2.7044	1	1	2.0615	2.1566	1	1	1	1	0	0	0	2.7044	0	0	2.0615	2.1566	0	0	0	0	0	0	0	0
KDEL motif-containing protein 2 OS=Homo sapiens GN=KDELC2 PE=1 SV=2	KDELC2	Q7Z4H8	Q7Z4H8												59 kDa	0.42265	0.42265	0.0976644	0.649048	0.66254	2.46471	1	1	1	2.7044	1	1	2.7486	1	1	2.9577	5.3631	8.2397	0	0	0	2.7044	0	0	2.7486	0	0	2.9577	5.3631	8.2397	0	0	0	2.9693
DnaJ homolog subfamily C member 17 OS=Homo sapiens GN=DNAJC17 PE=1 SV=1	DNAJC17	Q9NVM6	Q9NVM6												35 kDa	0.42265	0.42265	-	0.649048	0.66254	0	1	1	1	2.7044	1	1	2.7486	1	1	1	1	1	0	0	0	2.7044	0	0	2.7486	0	0	0	0	0	0	0	0	0
Neurochondrin OS=Homo sapiens GN=NCDN PE=1 SV=1	NCDN	Q9UBB6	Q9UBB6												79 kDa	0.42265	0.42265	-	0.649048	0.66254	0	1	1	1	2.7044	1	1	2.7486	1	1	1	1	1	0	0	0	2.7044	0	0	2.7486	0	0	0	0	0	0	0	0	0
Receptor expression-enhancing protein 5 OS=Homo sapiens GN=REEP5 PE=1 SV=3	REEP5	Q00765	Q00765												21 kDa	0.42265	0.42265	-	0.649048	0.66254	0	1	1	1	2.7044	1	1	2.7486	1	1	1	1	1	0	0	0	2.7044	0	0	2.7486	0	0	0	0	0	0	0	0	0
Patatin-like phospholipase domain-containing protein 4 OS=Homo sapiens GN=PNPLA4 PE=1 SV=3	PNPLA4	P41247	P41247												28 kDa	0.42265	0.272932	-	0.649048	0.594835	0	1	1	1	2.7044	1	1	1.3743	2.1566	1	1	1	1	0	0	0	2.7044	0	0	1.3743	2.1566	0	0	0	0	0	0	0	0
28S ribosomal protein S10, mitochondrial OS=Homo sapiens GN=MRPS10 PE=1 SV=2	MRPS10	P82664	P82664												23 kDa	0.42265	0.42265	-	0.649048	0.573181	0	1	1	1	2.7044	1	1	1	1	2.4634	1	1	1	0	0	0	2.7044	0	0	0	0	2.4634	0	0	0	0	0	0	0
Cdc42-interacting protein 4 OS=Homo sapiens GN=TRIP10 PE=1 SV=3	TRIP10	Q15642	Q15642												68 kDa	0.42265	0.42265	-	0.649048	0.573181	0	1	1	1	2.7044	1	1	1	1	2.4634	1	1	1	0	0	0	2.7044	0	0	0	0	2.4634	0	0	0	0	0	0	0
Mitotic spindle-associated MMXD complex subunit MIP18 OS=Homo sapiens GN=FAM96B PE=1 SV=1	FAM96B	Q9Y3D0	Q9Y3D0												18 kDa	0.42265	0.42265	-	0.649048	0.573181	0	1	1	1	2.7044	1	1	1	1	2.4634	1	1	1	0	0	0	2.7044	0	0	0	0	2.4634	0	0	0	0	0	0	0
Protein Red OS=Homo sapiens GN=IK PE=1 SV=3	IK	Q13123	Q13123												66 kDa	0.42265	0.42265	-	0.649048	0.573181	0	1	1	1	2.7044	1	1	1	1	2.4634	1	1	1	0	0	0	2.7044	0	0	0	0	2.4634	0	0	0	0	0	0	0
Transmembrane protein 70, mitochondrial OS=Homo sapiens GN=TMEM70 PE=1 SV=2	TMEM70	Q9BUB7	Q9BUB7												29 kDa	0.42265	0.42265	-	0.649048	0.573181	0	1	1	1	2.7044	1	1	1	1	2.4634	1	1	1	0	0	0	2.7044	0	0	0	0	2.4634	0	0	0	0	0	0	0
Nucleoredoxin OS=Homo sapiens GN=NXN PE=1 SV=2	NXN	Q6DKJ4	Q6DKJ4												48 kDa	0.42265	0.42265	0.0458799	0.649048	0.470441	2.75194	1	1	1	2.7044	1	1	1	2.1566	1	8.873	4.4693	6.8664	0	0	0	2.7044	0	0	0	2.1566	0	8.873	4.4693	6.8664	0	0	0	8.908
Nucleobindin-1 OS=Homo sapiens GN=NUCB1 PE=1 SV=4	NUCB1	Q02818	Q02818												54 kDa	0.42265	0.42265	-	0.649048	0.470441	0	1	1	1	2.7044	1	1	1	2.1566	1	1	1	1	0	0	0	2.7044	0	0	0	2.1566	0	0	0	0	0	0	0	0
General vesicular transport factor p115 OS=Homo sapiens GN=USO1 PE=1 SV=2	USO1	O60763	O60763												108 kDa	0.42265	0.42265	0.0836997	0.649048	0.43705	3.33762	1	1	1	2.7044	1	1	2.0615	1	1	9.8589	5.3631	15.106	0	0	0	2.7044	0	0	2.0615	0	0	9.8589	5.3631	15.106	0	0	0	9.8978
Cluster of RNA-binding protein 4 OS=Homo sapiens GN=RBM4 PE=1 SV=1 (Q9BWF3)	RBM4	Q9BWF3	Q9BWF3												40 kDa	0.42265	0.42265	0.217839	0.649048	0.43705	1.37877	1	1	1	2.7044	1	1	2.0615	1	1	1	2.6816	4.1198	0	0	0	2.7044	0	0	2.0615	0	0	0	2.6816	4.1198	0	0	0	0
Sodium/potassium-transporting ATPase subunit beta-1 OS=Homo sapiens GN=ATP1B1 PE=1 SV=1	ATP1B1	P05026	P05026												35 kDa	0.42265	0.42265	-	0.649048	0.43705	0	1	1	1	2.7044	1	1	2.0615	1	1	1	1	1	0	0	0	2.7044	0	0	2.0615	0	0	0	0	0	0	0	0	0
Sister chromatid cohesion protein PDS5 homolog A OS=Homo sapiens GN=PDS5A PE=1 SV=1	PDS5A	Q29RF7	Q29RF7												151 kDa	0.42265	0.210478	-	0.649048	0.421012	0	1	1	1	2.7044	1	1	1.3743	1	1.6423	1	1	1	0	0	0	2.7044	0	0	1.3743	0	1.6423	0	0	0	0	0	0	0
Porphobilinogen deaminase OS=Homo sapiens GN=HMBS PE=1 SV=2	HMBS	P08397	P08397												39 kDa	0.42265	-	0.0587506	0.649048	0	3.22972	1	1	1	2.7044	1	1	1	1	1	12.817	9.8324	5.4931	0	0	0	2.7044	0	0	0	0	0	12.817	9.8324	5.4931	0	0	0	12.867
Exosome complex component MTR3 OS=Homo sapiens GN=EXOSC6 PE=1 SV=1	EXOSC6	Q5RKV6	Q5RKV6												28 kDa	0.42265	-	0.0817117	0.649048	0	2.36582	1	1	1	2.7044	1	1	1	1	1	5.9154	2.6816	6.8664	0	0	0	2.7044	0	0	0	0	0	5.9154	2.6816	6.8664	0	0	0	5.9387
Kinetochore protein Spc24 OS=Homo sapiens GN=SPC24 PE=1 SV=2	SPC24	Q8NBT2	Q8NBT2												22 kDa	0.42265	-	0.42265	0.649048	0	0.894113	1	1	1	2.7044	1	1	1	1	1	1	3.5754	1	0	0	0	2.7044	0	0	0	0	0	0	3.5754	0	0	0	0	0
Double-strand break repair protein MRE11A OS=Homo sapiens GN=MRE11A PE=1 SV=3	MRE11A	P49959	P49959												81 kDa	0.42265	-	0.42265	0.649048	0	0.642039	1	1	1	2.7044	1	1	1	1	1	1	2.6816	1	0	0	0	2.7044	0	0	0	0	0	0	2.6816	0	0	0	0	0
Calcium and integrin-binding protein 1 OS=Homo sapiens GN=CIB1 PE=1 SV=4	CIB1	Q99828	Q99828												22 kDa	0.42265	-	-	0.649048	0	0	1	1	1	2.7044	1	1	1	1	1	1	1	1	0	0	0	2.7044	0	0	0	0	0	0	0	0	0	0	0	0
Calcium uptake protein 1, mitochondrial OS=Homo sapiens GN=MICU1 PE=1 SV=1	MICU1	Q9BPX6	Q9BPX6												54 kDa	0.42265	-	-	0.649048	0	0	1	1	1	2.7044	1	1	1	1	1	1	1	1	0	0	0	2.7044	0	0	0	0	0	0	0	0	0	0	0	0
Calpastatin OS=Homo sapiens GN=CAST PE=1 SV=4	CAST	P20810	P20810												77 kDa	0.42265	-	-	0.649048	0	0	1	1	1	2.7044	1	1	1	1	1	1	1	1	0	0	0	2.7044	0	0	0	0	0	0	0	0	0	0	0	0
CGG triplet repeat-binding protein 1 OS=Homo sapiens GN=CGGBP1 PE=1 SV=2	CGGBP1	Q9UFW8	Q9UFW8												19 kDa	0.42265	-	-	0.649048	0	0	1	1	1	2.7044	1	1	1	1	1	1	1	1	0	0	0	2.7044	0	0	0	0	0	0	0	0	0	0	0	0
COMM domain-containing protein 7 OS=Homo sapiens GN=COMMD7 PE=1 SV=2	COMMD7	Q86VX2	Q86VX2												23 kDa	0.42265	-	-	0.649048	0	0	1	1	1	2.7044	1	1	1	1	1	1	1	1	0	0	0	2.7044	0	0	0	0	0	0	0	0	0	0	0	0
Cysteine and glycine-rich protein 2 OS=Homo sapiens GN=CSRP2 PE=1 SV=3	CSRP2	Q16527	Q16527												21 kDa	0.42265	-	-	0.649048	0	0	1	1	1	2.7044	1	1	1	1	1	1	1	1	0	0	0	2.7044	0	0	0	0	0	0	0	0	0	0	0	0
DEP domain-containing protein 7 OS=Homo sapiens GN=DEPDC7 PE=1 SV=1	DEPDC7	Q96QD5	Q96QD5												58 kDa	0.42265	-	-	0.649048	0	0	1	1	1	2.7044	1	1	1	1	1	1	1	1	0	0	0	2.7044	0	0	0	0	0	0	0	0	0	0	0	0
Heat shock protein beta-8 OS=Homo sapiens GN=HSPB8 PE=1 SV=1	HSPB8	Q9UJY1	Q9UJY1												22 kDa	0.42265	-	-	0.649048	0	0	1	1	1	2.7044	1	1	1	1	1	1	1	1	0	0	0	2.7044	0	0	0	0	0	0	0	0	0	0	0	0
Inactive hydroxysteroid dehydrogenase-like protein 1 OS=Homo sapiens GN=HSDL1 PE=1 SV=3	HSDL1	Q3SXM5	Q3SXM5												37 kDa	0.42265	-	-	0.649048	0	0	1	1	1	2.7044	1	1	1	1	1	1	1	1	0	0	0	2.7044	0	0	0	0	0	0	0	0	0	0	0	0
Interferon-induced protein with tetratricopeptide repeats 5 OS=Homo sapiens GN=IFIT5 PE=1 SV=1	IFIT5	Q13325	Q13325												56 kDa	0.42265	-	-	0.649048	0	0	1	1	1	2.7044	1	1	1	1	1	1	1	1	0	0	0	2.7044	0	0	0	0	0	0	0	0	0	0	0	0
Mpv17-like protein 2 OS=Homo sapiens GN=MPV17L2 PE=1 SV=2	MPV17L2	Q567V2	Q567V2												23 kDa	0.42265	-	-	0.649048	0	0	1	1	1	2.7044	1	1	1	1	1	1	1	1	0	0	0	2.7044	0	0	0	0	0	0	0	0	0	0	0	0
NADH dehydrogenase [ubiquinone] 1 beta subcomplex subunit 7 OS=Homo sapiens GN=NDUFB7 PE=1 SV=4	NDUFB7	P17568	P17568												16 kDa	0.42265	-	-	0.649048	0	0	1	1	1	2.7044	1	1	1	1	1	1	1	1	0	0	0	2.7044	0	0	0	0	0	0	0	0	0	0	0	0
NADH dehydrogenase [ubiquinone] 1 beta subcomplex subunit 8, mitochondrial OS=Homo sapiens GN=NDUFB8 PE=1 SV=1	NDUFB8	O95169	O95169												22 kDa	0.42265	-	-	0.649048	0	0	1	1	1	2.7044	1	1	1	1	1	1	1	1	0	0	0	2.7044	0	0	0	0	0	0	0	0	0	0	0	0
NADP-dependent malic enzyme, mitochondrial OS=Homo sapiens GN=ME3 PE=2 SV=2	ME3	Q16798	Q16798												67 kDa	0.42265	-	-	0.649048	0	0	1	1	1	2.7044	1	1	1	1	1	1	1	1	0	0	0	2.7044	0	0	0	0	0	0	0	0	0	0	0	0
Neudesin OS=Homo sapiens GN=NENF PE=1 SV=1	NENF	Q9UMX5	Q9UMX5												19 kDa	0.42265	-	-	0.649048	0	0	1	1	1	2.7044	1	1	1	1	1	1	1	1	0	0	0	2.7044	0	0	0	0	0	0	0	0	0	0	0	0
Nitric oxide synthase-interacting protein OS=Homo sapiens GN=NOSIP PE=1 SV=1	NOSIP	Q9Y314	Q9Y314												33 kDa	0.42265	-	-	0.649048	0	0	1	1	1	2.7044	1	1	1	1	1	1	1	1	0	0	0	2.7044	0	0	0	0	0	0	0	0	0	0	0	0
Proteasomal ATPase-associated factor 1 OS=Homo sapiens GN=PAAF1 PE=1 SV=2	PAAF1	Q9BRP4	Q9BRP4												42 kDa	0.42265	-	-	0.649048	0	0	1	1	1	2.7044	1	1	1	1	1	1	1	1	0	0	0	2.7044	0	0	0	0	0	0	0	0	0	0	0	0
Protein unc-13 homolog D OS=Homo sapiens GN=UNC13D PE=1 SV=1	UNC13D	Q70J99	Q70J99												123 kDa	0.42265	-	-	0.649048	0	0	1	1	1	2.7044	1	1	1	1	1	1	1	1	0	0	0	2.7044	0	0	0	0	0	0	0	0	0	0	0	0
Ran guanine nucleotide release factor OS=Homo sapiens GN=RANGRF PE=1 SV=1	RANGRF	Q9HD47	Q9HD47												20 kDa	0.42265	-	-	0.649048	0	0	1	1	1	2.7044	1	1	1	1	1	1	1	1	0	0	0	2.7044	0	0	0	0	0	0	0	0	0	0	0	0
Regulator of G-protein signaling 10 OS=Homo sapiens GN=RGS10 PE=1 SV=2	RGS10	O43665	O43665												20 kDa	0.42265	-	-	0.649048	0	0	1	1	1	2.7044	1	1	1	1	1	1	1	1	0	0	0	2.7044	0	0	0	0	0	0	0	0	0	0	0	0
RNA-binding protein with serine-rich domain 1 OS=Homo sapiens GN=RNPS1 PE=1 SV=1	RNPS1	Q15287	Q15287												34 kDa	0.42265	-	-	0.649048	0	0	1	1	1	2.7044	1	1	1	1	1	1	1	1	0	0	0	2.7044	0	0	0	0	0	0	0	0	0	0	0	0
Serine/threonine-protein kinase N1 OS=Homo sapiens GN=PKN1 PE=1 SV=2	PKN1	Q16512	Q16512												104 kDa	0.42265	-	-	0.649048	0	0	1	1	1	2.7044	1	1	1	1	1	1	1	1	0	0	0	2.7044	0	0	0	0	0	0	0	0	0	0	0	0
Syntaxin-7 OS=Homo sapiens GN=STX7 PE=1 SV=4	STX7	O15400	O15400												30 kDa	0.42265	-	-	0.649048	0	0	1	1	1	2.7044	1	1	1	1	1	1	1	1	0	0	0	2.7044	0	0	0	0	0	0	0	0	0	0	0	0
THO complex subunit 7 homolog OS=Homo sapiens GN=THOC7 PE=1 SV=3	THOC7	Q6I9Y2	Q6I9Y2												24 kDa	0.42265	-	-	0.649048	0	0	1	1	1	2.7044	1	1	1	1	1	1	1	1	0	0	0	2.7044	0	0	0	0	0	0	0	0	0	0	0	0
von Willebrand factor A domain-containing protein 5A OS=Homo sapiens GN=VWA5A PE=2 SV=2	VWA5A	O00534	O00534												86 kDa	0.42265	-	-	0.649048	0	0	1	1	1	2.7044	1	1	1	1	1	1	1	1	0	0	0	2.7044	0	0	0	0	0	0	0	0	0	0	0	0
Cluster of S-adenosylmethionine synthase isoform type-2 OS=Homo sapiens GN=MAT2A PE=1 SV=1 (P31153)	MAT2A	P31153	P31153												44 kDa	0.15752	0.242216	0.679896	0.645868	0.26751	0.201049	9.8939	9.247	8.0998	11.494	12.2	18.929	10.307	9.3454	13.138	10.845	5.3631	15.106	9.8939	9.247	8.0998	11.494	12.2	18.929	10.307	9.3454	13.138	10.845	5.3631	15.106	9.8385	9.2471	8.0354	10.888
Small glutamine-rich tetratricopeptide repeat-containing protein alpha OS=Homo sapiens GN=SGTA PE=1 SV=1	SGTA	O43765	O43765												34 kDa	0.444242	0.0823717	0.0213549	0.644207	1.46973	1.98424	1	1	5.3998	4.0566	4.0667	3.4417	7.5587	7.1887	5.7479	8.873	8.0447	12.36	0	0	5.3998	4.0566	4.0667	3.4417	7.5587	7.1887	5.7479	8.873	8.0447	12.36	0	0	5.3569	8.908
Calnexin OS=Homo sapiens GN=CANX PE=1 SV=2	CANX	P27824	P27824												68 kDa	0.117091	0.0327502	0.00857577	0.642791	-0.85681	0.49567	55.653	51.372	52.648	73.02	105.73	70.555	29.548	20.847	37.772	80.843	71.508	72.784	55.653	51.372	52.648	73.02	105.73	70.555	29.548	20.847	37.772	80.843	71.508	72.784	55.341	51.373	52.23	81.162
Transmembrane protein 14C OS=Homo sapiens GN=TMEM14C PE=1 SV=1	TMEM14C	Q9P0S9	Q9P0S9												12 kDa	0.513459	0.762503	0.813703	0.642229	0.239061	0.195752	1	4.1098	4.0499	1	8.1333	5.1626	5.4973	4.3132	1	5.9154	3.5754	1	0	4.1098	4.0499	0	8.1333	5.1626	5.4973	4.3132	0	5.9154	3.5754	0	0	4.1098	4.0177	5.9387
Apoptosis-inducing factor 1, mitochondrial OS=Homo sapiens GN=AIFM1 PE=1 SV=1	AIFM1	O95831	O95831												67 kDa	0.184977	0.14336	0.0691622	0.640611	0.612184	0.901592	7.4204	10.274	16.2	12.17	18.3	22.371	16.492	17.253	18.065	15.774	21.453	26.092	7.4204	10.274	16.2	12.17	18.3	22.371	16.492	17.253	18.065	15.774	21.453	26.092	7.3788	10.275	16.071	15.836
Galectin-1 OS=Homo sapiens GN=LGALS1 PE=1 SV=2	LGALS1	P09382	P09382												15 kDa	0.578698	0.728162	0.107824	0.638459	-0.34158	1.39894	1	20.549	21.599	1	38.633	27.534	16.492	15.096	2.4634	50.281	42.905	20.599	0	20.549	21.599	0	38.633	27.534	16.492	15.096	2.4634	50.281	42.905	20.599	0	20.549	21.428	50.479
Signal recognition particle receptor subunit beta OS=Homo sapiens GN=SRPRB PE=1 SV=3	SRPRB	Q9Y5M8	Q9Y5M8												30 kDa	0.186059	0.959209	0.100787	0.637369	0.0166766	-0.677752	16.078	12.329	18.899	15.55	30.5	27.534	19.928	17.253	10.675	6.9013	8.9385	13.733	16.078	12.329	18.899	15.55	30.5	27.534	19.928	17.253	10.675	6.9013	8.9385	13.733	15.988	12.329	18.749	6.9284
CCR4-NOT transcription complex subunit 1 OS=Homo sapiens GN=CNOT1 PE=1 SV=2	CNOT1	A5YKK6	A5YKK6												267 kDa	0.521822	0.0742236	0.310854	0.633287	1.04112	-0.802035	3.7102	7.1921	2.6999	11.494	1	8.6043	7.5587	12.221	8.2113	1	2.6816	4.1198	3.7102	7.1921	2.6999	11.494	0	8.6043	7.5587	12.221	8.2113	0	2.6816	4.1198	3.6894	7.1922	2.6785	0
Proteasome subunit beta type-4 OS=Homo sapiens GN=PSMB4 PE=1 SV=4	PSMB4	P28070	P28070												29 kDa	0.0609975	0.140798	0.488173	0.629405	0.416109	-0.201997	22.261	14.384	14.85	25.692	26.433	27.534	24.051	20.847	23.813	15.774	12.514	16.479	22.261	14.384	14.85	25.692	26.433	27.534	24.051	20.847	23.813	15.774	12.514	16.479	22.137	14.384	14.732	15.836
Peroxiredoxin-5, mitochondrial OS=Homo sapiens GN=PRDX5 PE=1 SV=4	PRDX5	P30044	P30044												22 kDa	0.234595	0.402479	0.189441	0.628465	0.413224	0.66459	8.6572	16.439	26.999	29.073	32.533	18.929	18.553	23.723	27.097	30.563	25.922	26.092	8.6572	16.439	26.999	29.073	32.533	18.929	18.553	23.723	27.097	30.563	25.922	26.092	8.6087	16.439	26.785	30.683
Glyoxalase domain-containing protein 4 OS=Homo sapiens GN=GLOD4 PE=1 SV=1	GLOD4	Q9HC38	Q9HC38												35 kDa	0.258017	0.0656921	0.328393	0.62604	0.569443	0.529759	6.1837	4.1098	4.0499	9.4655	4.0667	8.6043	8.2459	6.4699	6.5691	3.9436	7.1508	9.613	6.1837	4.1098	4.0499	9.4655	4.0667	8.6043	8.2459	6.4699	6.5691	3.9436	7.1508	9.613	6.149	4.1098	4.0177	3.9591
Probable rRNA-processing protein EBP2 OS=Homo sapiens GN=EBNA1BP2 PE=1 SV=2	EBNA1BP2	Q99848	Q99848												35 kDa	0.139727	0.867	0.0650706	0.622311	-0.0936962	-2.93973	11.131	5.1372	6.7498	9.4655	12.2	13.767	10.995	6.4699	4.1057	1	1	1	11.131	5.1372	6.7498	9.4655	12.2	13.767	10.995	6.4699	4.1057	0	0	0	11.068	5.1373	6.6962	0
GTP-binding protein SAR1a OS=Homo sapiens GN=SAR1A PE=1 SV=1	SAR1A	Q9NR31	Q9NR31												22 kDa	0.358313	0.902274	0.488363	0.618784	0.0889376	0.50778	3.1021	21.628	10.889	18.655	20.468	15.573	14.848	11.903	11.133	21.27	19.694	9.6814	3.1021	21.628	10.889	18.655	20.468	15.573	14.848	11.903	11.133	21.27	19.694	9.6814	3.6894	24.659	16.071	25.734
Nuclear pore complex protein Nup155 OS=Homo sapiens GN=NUP155 PE=1 SV=1	NUP155	O75694	O75694												155 kDa	0.470291	0.129686	0.929621	0.609128	0.811327	-0.0401151	7.4204	14.384	10.8	25.016	4.0667	20.65	24.051	20.847	12.317	6.9013	15.196	9.613	7.4204	14.384	10.8	25.016	4.0667	20.65	24.051	20.847	12.317	6.9013	15.196	9.613	7.3788	14.384	10.714	6.9284
Splicing factor U2AF 65 kDa subunit OS=Homo sapiens GN=U2AF2 PE=1 SV=4	U2AF2	P26368	P26368												54 kDa	0.00219057	0.328	0.0642287	0.605548	0.442034	-0.284697	9.8939	11.302	9.4497	14.874	16.267	15.488	12.369	19.41	9.8536	8.873	8.0447	8.2397	9.8939	11.302	9.4497	14.874	16.267	15.488	12.369	19.41	9.8536	8.873	8.0447	8.2397	9.8385	11.302	9.3746	8.908
Plasminogen activator inhibitor 1 RNA-binding protein OS=Homo sapiens GN=SERBP1 PE=1 SV=2	SERBP1	Q8NC51	Q8NC51												45 kDa	0.357905	0.328164	0.108223	0.602173	0.241787	-1.04116	9.8939	10.274	6.7498	6.7611	20.333	13.767	8.933	12.221	10.675	4.9295	7.1508	1	9.8939	10.274	6.7498	6.7611	20.333	13.767	8.933	12.221	10.675	4.9295	7.1508	0	9.8385	10.275	6.6962	4.9489
Heat shock protein 75 kDa, mitochondrial OS=Homo sapiens GN=TRAP1 PE=1 SV=3	TRAP1	Q12931	Q12931												80 kDa	0.0552387	0.237771	0.506417	0.598503	0.373098	0.250198	30.918	18.494	22.949	34.481	40.667	34.417	38.481	27.317	27.919	21.69	25.922	38.452	30.918	18.494	22.949	34.481	40.667	34.417	38.481	27.317	27.919	21.69	25.922	38.452	47.963	39.043	45.534	49.489
Rho-associated protein kinase 2 OS=Homo sapiens GN=ROCK2 PE=1 SV=4	ROCK2	O75116	O75116												161 kDa	0.42265	0.0545764	-	0.593625	2.6181	0	1	1	1	2.5271	1	1	3.6536	7.1141	7.6505	1	1	1	0	0	0	2.5271	0	0	3.6536	7.1141	7.6505	0	0	0	0	0	0	0
Splicing factor 3B subunit 4 OS=Homo sapiens GN=SF3B4 PE=1 SV=1	SF3B4	Q15427	Q15427												44 kDa	0.0361112	0.507339	0.0597485	0.590383	-0.19878	-1.14638	7.4204	8.2196	5.3998	9.4655	10.167	12.046	5.4973	7.9076	4.9268	4.9295	3.5754	1	7.4204	8.2196	5.3998	9.4655	10.167	12.046	5.4973	7.9076	4.9268	4.9295	3.5754	0	7.3788	8.2196	5.3569	4.9489
Regulator of microtubule dynamics protein 1 OS=Homo sapiens GN=FAM82B PE=1 SV=1	FAM82B	Q96DB5	Q96DB5												36 kDa	0.618156	0.0060819	0.511354	0.589803	2.19359	1.1947	2.4735	1	1	4.7328	1	1	8.2459	6.4699	5.7479	1	1	8.2397	2.4735	0	0	4.7328	0	0	8.2459	6.4699	5.7479	0	0	8.2397	2.4596	0	0	0
Metaxin-2 OS=Homo sapiens GN=MTX2 PE=1 SV=1	MTX2	O75431	O75431												30 kDa	0.588214	0.100156	0.268308	0.578842	1.89547	1.5766	1	2.0549	1	4.0566	1	1	6.8716	5.751	2.4634	3.9436	7.1508	1	0	2.0549	0	4.0566	0	0	6.8716	5.751	2.4634	3.9436	7.1508	0	0	2.0549	0	3.9591
Condensin complex subunit 3 OS=Homo sapiens GN=NCAPG PE=1 SV=1	NCAPG	Q9BPX3	Q9BPX3												114 kDa	0.567613	0.0637355	0.167237	0.57848	1.2268	0.842643	4.947	6.1647	1	6.7611	1	10.325	10.995	10.783	6.5691	5.9154	8.9385	6.8664	4.947	6.1647	0	6.7611	0	10.325	10.995	10.783	6.5691	5.9154	8.9385	6.8664	4.9192	6.1647	0	5.9387
Endoplasmic reticulum resident protein 29 OS=Homo sapiens GN=ERP29 PE=1 SV=4	ERP29	P30040	P30040												29 kDa	0.0278792	0.00168646	0.77841	0.574381	1.24016	-0.0537169	14.841	10.274	12.15	16.227	20.333	18.929	28.173	29.474	30.382	12.817	10.726	12.36	14.841	10.274	12.15	16.227	20.333	18.929	28.173	29.474	30.382	12.817	10.726	12.36	14.758	10.275	12.053	12.867
Glucose-6-phosphate isomerase OS=Homo sapiens GN=GPI PE=1 SV=4	GPI	P06744	P06744												63 kDa	0.0574954	0.706005	0.00171879	0.567475	-0.0341304	0.497492	66.784	63.702	60.748	79.105	97.6	106.69	62.531	67.574	56.658	93.66	91.173	85.143	66.784	63.702	60.748	79.105	97.6	106.69	62.531	67.574	56.658	93.66	91.173	85.143	66.41	63.702	60.265	94.029
Cluster of ADP/ATP translocase 2 OS=Homo sapiens GN=SLC25A5 PE=1 SV=7 (P05141)	SLC25A5	P05141 P12236 P12235	P05141												33 kDa	0.136571	0.159133	0.148124	0.567213	0.493386	0.216595	86.572	96.101	86.397	106.87	167.86	123.94	123.37	98.502	156.91	97.603	117.55	97.503	86.572	96.101	86.397	106.87	167.86	123.94	123.37	98.502	156.91	97.603	117.55	97.503	78.708	87.333	79.015	89.08
Vinculin OS=Homo sapiens GN=VCL PE=1 SV=4	VCL	P18206	P18206												124 kDa	0.143667	0.238447	0.023272	0.562999	0.429161	1.20344	46.996	89.388	102.6	117.64	109.8	125.62	107.2	113.58	101	159.71	162.68	227.96	46.996	89.388	102.6	117.64	109.8	125.62	107.2	113.58	101	159.71	162.68	227.96	46.733	89.388	101.78	160.34
Calcium-binding mitochondrial carrier protein Aralar1 OS=Homo sapiens GN=SLC25A12 PE=1 SV=2	SLC25A12	O75746	O75746												75 kDa	0.42265	0.0039016	0.251898	0.5628	2.78747	0.80631	1	1	1	1	1	2.4314	7.603	6.3446	6.765	2.6142	1.632	1	0	0	0	0	0	2.4314	7.603	6.3446	6.765	2.6142	1.632	0	0	0	0	4.9489
UDP-glucose:glycoprotein glucosyltransferase 1 OS=Homo sapiens GN=UGGT1 PE=1 SV=3	UGGT1	Q9NYU2	Q9NYU2												177 kDa	0.49329	0.213938	0.000758988	0.55848	-0.414344	1.51353	18.551	18.494	12.15	40.225	8.1333	24.092	14.43	13.659	8.825	43.867	51.618	44.971	18.551	18.494	12.15	40.225	8.1333	24.092	14.43	13.659	8.825	43.867	51.618	44.971	18.447	18.494	12.053	44.54
Cluster of ELAV-like protein 1 OS=Homo sapiens GN=ELAVL1 PE=1 SV=2 (Q15717)	ELAVL1	Q15717	Q15717												36 kDa	0.0303134	0.541477	0.144403	0.557	-0.169241	0.908062	13.604	12.329	17.549	22.988	20.333	20.65	16.492	11.502	10.675	21.69	21.453	38.452	13.604	12.329	17.549	22.988	20.333	20.65	16.492	11.502	10.675	21.69	21.453	38.452	13.528	12.329	17.41	21.775
Probable ATP-dependent RNA helicase DDX6 OS=Homo sapiens GN=DDX6 PE=1 SV=2	DDX6	P26196	P26196												54 kDa	0.233198	0.297525	0.745803	0.553408	-0.574199	-0.204662	6.1837	4.1098	9.4497	6.7611	10.167	12.046	4.1229	5.0321	4.1057	3.9436	3.5754	9.613	6.1837	4.1098	9.4497	6.7611	10.167	12.046	4.1229	5.0321	4.1057	3.9436	3.5754	9.613	6.149	4.1098	9.3746	3.9591
Serine hydroxymethyltransferase, mitochondrial OS=Homo sapiens GN=SHMT2 PE=1 SV=3	SHMT2	P34897	P34897												56 kDa	0.382129	0.0436618	0.0137334	0.543736	0.571119	0.782896	25.769	17.298	26.778	20.849	28.467	52.5	31.384	36.792	35.591	38.951	36.355	44.868	25.769	17.298	26.778	20.849	28.467	52.5	31.384	36.792	35.591	38.951	36.355	44.868	25.826	17.467	26.785	39.591
ADP-ribosylation factor 6 OS=Homo sapiens GN=ARF6 PE=1 SV=2	ARF6	P62330	P62330												20 kDa	0.72213	0.143794	0.42265	0.541792	1.1756	-1.21143	4.947	1	1	8.1133	1	1	4.8101	4.3132	6.5691	1	1	1	4.947	0	0	8.1133	0	0	4.8101	4.3132	6.5691	0	0	0	4.9192	0	0	0
Isoleucine--tRNA ligase, mitochondrial OS=Homo sapiens GN=IARS2 PE=1 SV=2	IARS2	Q9NSE4	Q9NSE4												114 kDa	0.190353	0.629096	0.309009	0.539952	0.201347	-0.411206	11.131	15.412	8.0998	20.959	12.2	17.209	15.805	15.815	8.2113	8.873	8.9385	8.2397	11.131	15.412	8.0998	20.959	12.2	17.209	15.805	15.815	8.2113	8.873	8.9385	8.2397	11.068	15.412	8.0354	8.908
Prelamin-A/C OS=Homo sapiens GN=LMNA PE=1 SV=1	LMNA	P02545	P02545												74 kDa	0.0249213	0.196303	0.761731	0.535215	-0.529558	0.0823375	136.64	109.4	152.55	170.03	201.15	206.44	135.37	72.606	68.154	113.38	128.72	179.9	136.64	109.4	152.55	170.03	201.15	206.44	135.37	72.606	68.154	113.38	128.72	179.9	136.51	109.94	151.33	113.82
Elongation factor Tu, mitochondrial OS=Homo sapiens GN=TUFM PE=1 SV=2	TUFM	P49411	P49411												50 kDa	0.184405	0.000473498	0.196208	0.528741	0.596584	0.404294	29.682	30.823	28.349	32.453	40.667	55.067	43.291	46.727	44.341	49.295	33.966	34.332	29.682	30.823	28.349	32.453	40.667	55.067	43.291	46.727	44.341	49.295	33.966	34.332	29.515	30.824	28.124	49.489
3-hydroxyacyl-CoA dehydrogenase type-2 OS=Homo sapiens GN=HSD17B10 PE=1 SV=3	HSD17B10	Q99714	Q99714												27 kDa	0.200221	0.082667	0.0789458	0.528352	-0.302347	0.312963	51.943	42.125	49.949	48.004	87.433	72.276	39.168	43.132	34.488	56.196	55.419	67.291	51.943	42.125	49.949	48.004	87.433	72.276	39.168	43.132	34.488	56.196	55.419	67.291	51.652	42.126	49.552	56.417
B-cell receptor-associated protein 31 OS=Homo sapiens GN=BCAP31 PE=1 SV=3	BCAP31	P51572	P51572												28 kDa	0.257277	0.964333	0.48954	0.526858	0.0218425	-0.61286	9.8939	4.1098	6.7498	10.818	12.2	6.8834	6.1844	5.0321	9.8536	2.9577	1	9.613	9.8939	4.1098	6.7498	10.818	12.2	6.8834	6.1844	5.0321	9.8536	2.9577	0	9.613	9.8385	4.1098	6.6962	2.9693
Small nuclear ribonucleoprotein Sm D3 OS=Homo sapiens GN=SNRPD3 PE=1 SV=1	SNRPD3	P62318	P62318												14 kDa	0.645573	0.498728	0.48644	0.526188	-0.711588	0.485818	1	6.1647	10.8	1	16.267	8.6043	4.8101	2.8755	3.2845	8.873	8.0447	8.2397	0	6.1647	10.8	0	16.267	8.6043	4.8101	2.8755	3.2845	8.873	8.0447	8.2397	0	6.1647	10.714	8.908
Core-binding factor subunit beta OS=Homo sapiens GN=CBFB PE=1 SV=2	CBFB	Q13951	Q13951												22 kDa	0.656312	0.244952	0.646225	0.525423	1.09355	-0.72277	1	1	8.0998	7.4372	6.1	1	6.8716	6.4699	8.2113	1	1	4.1198	0	0	8.0998	7.4372	6.1	0	6.8716	6.4699	8.2113	0	0	4.1198	0	0	8.0354	0
Nicastrin OS=Homo sapiens GN=NCSTN PE=1 SV=2	NCSTN	Q92542	Q92542												78 kDa	0.656479	0.406735	0.733408	0.518577	0.500659	-0.242837	1	1	2.6999	4.7328	1	1	2.7486	1.4377	2.4634	1.9718	1	1	0	0	2.6999	4.7328	0	0	2.7486	1.4377	2.4634	1.9718	0	0	0	0	2.6785	1.9796
GrpE protein homolog 1, mitochondrial OS=Homo sapiens GN=GRPEL1 PE=1 SV=2	GRPEL1	Q9HAV7	Q9HAV7												24 kDa	0.610015	0.0286254	0.392625	0.517852	1.94311	0.997552	1	5.1372	1	4.0566	1	5.1626	8.2459	9.3454	9.8536	7.8871	5.3631	1	0	5.1372	0	4.0566	0	5.1626	8.2459	9.3454	9.8536	7.8871	5.3631	0	0	5.1373	0	7.9182
Dynein heavy chain 17, axonemal OS=Homo sapiens GN=DNAH17 PE=2 SV=2	DNAH17	Q9UFH2	Q9UFH2												512 kDa	0.42265	-	-	0.51736	0	0	1	1	1	1	1	2.294	1	1	1	1	1	1	0	0	0	0	0	2.294	0	0	0	0	0	0	0	0	0	0
Transformer-2 protein homolog beta OS=Homo sapiens GN=TRA2B PE=1 SV=1	TRA2B	P62995	P62995												34 kDa	0.447703	0.571838	0.612257	0.516339	0.380265	-0.497371	11.131	9.247	1	11.494	12.2	6.8834	8.933	11.502	7.3902	7.8871	6.257	1	11.131	9.247	0	11.494	12.2	6.8834	8.933	11.502	7.3902	7.8871	6.257	0	11.068	9.2471	0	7.9182
RNA-binding protein 39 OS=Homo sapiens GN=RBM39 PE=1 SV=2	RBM39	Q14498	Q14498												59 kDa	0.0556148	0.164542	0.0310315	0.515173	0.876496	0.944515	9.8939	7.1921	6.7498	9.8193	12.2	12.046	8.6054	15.644	19.511	18.732	13.408	13.733	9.8939	7.1921	6.7498	9.8193	12.2	12.046	8.6054	15.644	19.511	18.732	13.408	13.733	9.8385	7.1922	6.6962	18.806
Coatomer subunit beta' OS=Homo sapiens GN=COPB2 PE=1 SV=2	COPB2	P35606	P35606												102 kDa	0.387806	0.682572	0.842665	0.513966	0.146783	0.0906621	9.8939	22.604	20.249	30.425	12.2	32.696	20.615	17.253	20.528	15.774	14.302	26.092	9.8939	22.604	20.249	30.425	12.2	32.696	20.615	17.253	20.528	15.774	14.302	26.092	9.8385	22.604	20.088	15.836
Redox-regulatory protein FAM213A OS=Homo sapiens GN=FAM213A PE=1 SV=3	FAM213A	Q9BRX8	Q9BRX8												26 kDa	0.620317	0.186102	0.186102	0.512056	-2.06632	-2.06632	1	6.1647	5.3998	10.818	6.1	1	1	1	1	1	1	1	0	6.1647	5.3998	10.818	6.1	0	0	0	0	0	0	0	0	6.1647	5.3569	0
Destrin OS=Homo sapiens GN=DSTN PE=1 SV=3	DSTN	P60981	P60981												19 kDa	0.486188	0.0802807	0.316556	0.507203	0.762096	0.520289	4.947	9.247	9.4497	10.142	18.3	5.1626	14.43	15.815	9.8536	15.774	7.1508	10.986	4.947	9.247	9.4497	10.142	18.3	5.1626	14.43	15.815	9.8536	15.774	7.1508	10.986	4.9192	9.2471	9.3746	15.836
Prefoldin subunit 2 OS=Homo sapiens GN=PFDN2 PE=1 SV=1	PFDN2	Q9UHV9	Q9UHV9												17 kDa	0.231357	0.778219	0.937376	0.505246	-0.130913	0.0394278	7.4204	3.0823	6.7498	7.4372	10.167	6.8834	3.4358	5.751	6.5691	5.9154	3.5754	8.2397	7.4204	3.0823	6.7498	7.4372	10.167	6.8834	3.4358	5.751	6.5691	5.9154	3.5754	8.2397	7.3788	3.0824	6.6962	5.9387
60S ribosomal protein L23 OS=Homo sapiens GN=RPL23 PE=1 SV=1	RPL23	P62829	P62829												15 kDa	0.658738	0.713729	0.730646	0.504257	0.284647	0.274247	1	15.412	25.649	1	34.567	24.092	17.866	19.41	13.959	14.788	22.346	13.733	0	15.412	25.649	0	34.567	24.092	17.866	19.41	13.959	14.788	22.346	13.733	0	15.412	25.445	14.847
Heterogeneous nuclear ribonucleoprotein H3 OS=Homo sapiens GN=HNRNPH3 PE=1 SV=2	HNRNPH3	P31942	P31942												37 kDa	0.0371155	0.787349	0.833718	0.50285	-0.0767477	-0.0506654	17.314	12.329	16.2	23.664	22.367	18.929	10.307	15.096	18.065	14.788	11.62	17.853	17.314	12.329	16.2	23.664	22.367	18.929	10.307	15.096	18.065	14.788	11.62	17.853	17.217	12.329	16.071	14.847
6-phosphogluconolactonase OS=Homo sapiens GN=PGLS PE=1 SV=2	PGLS	O95336	O95336												28 kDa	0.0632258	0.182847	0.00273982	0.502693	0.381286	1.73281	7.4204	11.302	10.8	15.55	14.233	12.046	14.43	10.064	13.959	31.549	29.497	37.079	7.4204	11.302	10.8	15.55	14.233	12.046	14.43	10.064	13.959	31.549	29.497	37.079	7.3788	11.302	10.714	31.673
14-3-3 protein epsilon OS=Homo sapiens GN=YWHAE PE=1 SV=1	YWHAE	P62258	P62258												29 kDa	0.274858	0.9094	0.306181	0.50141	0.0163527	-0.165185	78.014	78.869	61.288	80.636	143.81	84.396	77.519	76.783	66.356	65.191	60.038	69.339	78.014	78.869	61.288	80.636	143.81	84.396	77.519	76.783	66.356	65.191	60.038	69.339	115.6	113.02	99.103	102.94
Programmed cell death protein 6 OS=Homo sapiens GN=PDCD6 PE=1 SV=1	PDCD6	O75340	O75340												22 kDa	0.373657	0.634364	0.250461	0.499806	0.307955	-1.24535	22.261	5.1372	13.5	18.255	22.367	17.209	13.056	12.94	24.634	5.9154	4.4693	6.8664	22.261	5.1372	13.5	18.255	22.367	17.209	13.056	12.94	24.634	5.9154	4.4693	6.8664	22.137	5.1373	13.392	5.9387
Tubulin-specific chaperone A OS=Homo sapiens GN=TBCA PE=1 SV=3	TBCA	O75347	O75347												13 kDa	0.76362	0.666199	0.872091	0.494266	0.481509	-0.223687	1	1	6.7498	1	1	10.325	6.1844	5.0321	1	1	1	5.4931	0	0	6.7498	0	0	10.325	6.1844	5.0321	0	0	0	5.4931	0	0	6.6962	0
26S protease regulatory subunit 6A OS=Homo sapiens GN=PSMC3 PE=1 SV=3	PSMC3	P17980	P17980												49 kDa	0.133684	0.129265	0.538367	0.491685	0.57862	0.34765	12.367	13.357	20.249	25.692	18.3	20.65	18.553	28.755	21.349	15.774	12.514	30.212	12.367	13.357	20.249	25.692	18.3	20.65	18.553	28.755	21.349	15.774	12.514	30.212	12.298	13.357	20.088	15.836
Thioredoxin-like protein 1 OS=Homo sapiens GN=TXNL1 PE=1 SV=3	TXNL1	O43396	O43396												32 kDa	0.032635	0.507852	0.0213902	0.488797	-0.368114	1.09015	4.947	4.1098	4.0499	5.4089	6.1	6.8834	4.1229	5.0321	1	8.873	8.0447	10.986	4.947	4.1098	4.0499	5.4089	6.1	6.8834	4.1229	5.0321	0	8.873	8.0447	10.986	4.9192	4.1098	4.0177	8.908
rRNA/tRNA 2'-O-methyltransferase fibrillarin-like protein 1 OS=Homo sapiens GN=FBLL1 PE=3 SV=1	FBLL1	A6NHQ2	A6NHQ2												35 kDa	0.42265	0.207539	-	0.488789	1.07371	0	1	1	1	2.2098	1	1	2.246	3.0685	1	1	1	1	0	0	0	2.2098	0	0	2.246	3.0685	0	0	0	0	0	0	0	0
Cluster of Serine/threonine-protein phosphatase 2A catalytic subunit alpha isoform OS=Homo sapiens GN=PPP2CA PE=1 SV=1 (P67775)	PPP2CA	P67775 P62714	P67775												36 kDa	0.0886913	0.212794	0.473915	0.486487	0.318078	-0.245316	15.176	13.357	20.249	18.988	26.053	23.304	17.05	20.773	22.992	11.831	10.726	18.597	15.176	13.357	20.249	18.988	26.053	23.304	17.05	20.773	22.992	11.831	10.726	18.597	15.988	13.357	20.088	11.877
Cluster of Small nuclear ribonucleoprotein-associated proteins B and B' OS=Homo sapiens GN=SNRPB PE=1 SV=2 (P14678)	SNRPB	P14678 P63162	P14678												25 kDa	0.269987	0.796342	0.672592	0.484335	0.183581	0.222867	17.314	6.1647	13.5	18.255	16.267	17.209	10.995	7.1887	23.813	11.831	10.726	20.599	17.314	6.1647	13.5	18.255	16.267	17.209	10.995	7.1887	23.813	11.831	10.726	20.599	17.217	6.1647	13.392	11.877
UPF0568 protein C14orf166 OS=Homo sapiens GN=C14orf166 PE=1 SV=1	C14orf166	Q9Y224	Q9Y224												28 kDa	0.120334	0.0302799	0.602395	0.481892	0.892378	0.134737	13.604	13.357	8.0998	18.931	16.267	13.767	22.676	25.161	17.244	11.831	14.302	12.36	13.604	13.357	8.0998	18.931	16.267	13.767	22.676	25.161	17.244	11.831	14.302	12.36	13.528	13.357	8.0354	11.877
Pre-mRNA branch site protein p14 OS=Homo sapiens GN=SF3B14 PE=1 SV=1	SF3B14	Q9Y3B4	Q9Y3B4												15 kDa	0.597886	0.76685	0.774413	0.477763	0.265244	0.373537	1	4.1098	1	1	4.0667	3.4417	2.7486	3.5944	1	5.9154	1	1	0	4.1098	0	0	4.0667	3.4417	2.7486	3.5944	0	5.9154	0	0	0	4.1098	0	5.9387
Chromobox protein homolog 1 OS=Homo sapiens GN=CBX1 PE=1 SV=1	CBX1	P83916	P83916												21 kDa	0.322973	0.494089	0.220586	0.475748	-0.414075	-1.29977	5.6143	5.2371	12.412	10.793	11.264	10.294	5.789	6.126	5.5442	1	1	7.4494	5.6143	5.2371	12.412	10.793	11.264	10.294	5.789	6.126	5.5442	0	0	7.4494	11.068	9.2471	22.767	0
Isopentenyl-diphosphate Delta-isomerase 1 OS=Homo sapiens GN=IDI1 PE=1 SV=2	IDI1	Q13907	Q13907												26 kDa	0.654087	0.194426	0.0104663	0.475576	0.772528	2.43156	4.947	3.0823	1	8.1133	1	3.4417	6.1844	4.3132	4.9268	19.718	12.514	16.479	4.947	3.0823	0	8.1133	0	3.4417	6.1844	4.3132	4.9268	19.718	12.514	16.479	4.9192	3.0824	0	19.796
Hydroxysteroid dehydrogenase-like protein 2 OS=Homo sapiens GN=HSDL2 PE=1 SV=1	HSDL2	Q6YN16	Q6YN16												45 kDa	0.575107	0.161954	0.0369719	0.473649	0.892415	1.31236	3.7102	4.1098	1	6.085	1	5.1626	3.4358	7.1887	5.7479	7.8871	7.1508	6.8664	3.7102	4.1098	0	6.085	0	5.1626	3.4358	7.1887	5.7479	7.8871	7.1508	6.8664	3.6894	4.1098	0	7.9182
Eukaryotic translation initiation factor 4H OS=Homo sapiens GN=EIF4H PE=1 SV=5	EIF4H	Q15056	Q15056												27 kDa	0.328271	0.472418	0.256825	0.473446	-0.348286	-0.869093	11.131	23.631	13.5	17.579	30.5	18.929	15.117	12.94	9.8536	13.803	11.62	1	11.131	23.631	13.5	17.579	30.5	18.929	15.117	12.94	9.8536	13.803	11.62	0	11.068	23.631	13.392	13.857
PC4 and SFRS1-interacting protein OS=Homo sapiens GN=PSIP1 PE=1 SV=1	PSIP1	O75475	O75475												60 kDa	0.709344	0.966823	0.279756	0.472629	0.0484404	1.47688	1	5.4005	1	7.1075	1	2.1617	1.7264	1	4.9268	8.873	10.726	1	0	5.4005	0	7.1075	0	2.1617	1.7264	0	4.9268	8.873	10.726	0	0	6.1647	0	8.908
Cluster of Heat shock 70 kDa protein 1A/1B OS=Homo sapiens GN=HSPA1A PE=1 SV=5 (P08107)	HSPA1A	P08107 P17066	P08107												70 kDa	0.108831	0.00682639	0.00330847	0.472607	0.761885	-1.14712	115.74	111.2	131.56	136.47	197.89	163.1	195.51	187.64	224.76	48.96	43.631	69.281	115.74	111.2	131.56	136.47	197.89	163.1	195.51	187.64	224.76	48.96	43.631	69.281	143.89	134.6	167.4	68.295
Ubiquitin carboxyl-terminal hydrolase 5 OS=Homo sapiens GN=USP5 PE=1 SV=2	USP5	P45974	P45974												96 kDa	0.5858	0.000114794	0.484982	0.47259	1.75535	0.239893	6.1837	4.1098	5.3998	10.451	1	10.325	16.806	17.582	18.594	4.9295	5.3631	8.2397	6.1837	4.1098	5.3998	10.451	0	10.325	16.806	17.582	18.594	4.9295	5.3631	8.2397	6.149	4.1098	5.3569	4.9489
Septin-9 OS=Homo sapiens GN=SEPT9 PE=1 SV=2	2014-09-09	Q9UHD8	Q9UHD8												65 kDa	0.579149	0.0359674	0.146957	0.470833	0.814811	-1.10494	4.947	5.1372	2.6999	8.1133	1	8.6043	8.2459	7.2357	7.0065	3.9436	1	1	4.947	5.1372	2.6999	8.1133	0	8.6043	8.2459	7.2357	7.0065	3.9436	0	0	4.9192	5.1373	2.6785	3.9591
Proteasome subunit alpha type-5 OS=Homo sapiens GN=PSMA5 PE=1 SV=3	PSMA5	P28066	P28066												26 kDa	0.103156	0.0280735	0.0856426	0.469551	-0.204208	-0.396947	23.498	21.576	22.949	31.777	36.6	25.813	19.928	19.41	19.707	16.76	14.302	20.599	23.498	21.576	22.949	31.777	36.6	25.813	19.928	19.41	19.707	16.76	14.302	20.599	23.366	21.576	22.767	16.826
Sorting nexin-3 OS=Homo sapiens GN=SNX3 PE=1 SV=3	SNX3	O60493	O60493												19 kDa	0.478755	0.981197	0.228715	0.469327	-0.017841	-2.06238	7.4204	4.1098	1	6.085	6.1	5.1626	5.4973	3.5944	3.2845	1	1	1	7.4204	4.1098	0	6.085	6.1	5.1626	5.4973	3.5944	3.2845	0	0	0	7.3788	4.1098	0	0
Reticulon-4 OS=Homo sapiens GN=RTN4 PE=1 SV=2	RTN4	Q9NQC3	Q9NQC3												130 kDa	0.599894	0.178712	0.0577884	0.468267	0.550601	0.586486	6.1837	6.1647	8.0998	13.522	1	13.767	9.6202	12.94	7.3902	10.845	11.62	8.2397	6.1837	6.1647	8.0998	13.522	0	13.767	9.6202	12.94	7.3902	10.845	11.62	8.2397	6.149	6.1647	8.0354	10.888
Ras GTPase-activating-like protein IQGAP1 OS=Homo sapiens GN=IQGAP1 PE=1 SV=1	IQGAP1	P46940	P46940												189 kDa	0.100158	0.0231035	0.0320212	0.467765	0.519769	-0.861635	110.07	152.06	133.65	210.75	146.4	190.2	179.99	203.61	183.84	75.914	75.978	65.917	110.07	152.06	133.65	210.75	146.4	190.2	179.99	203.61	183.84	75.914	75.978	65.917	109.45	152.06	132.58	76.213
Ras-related protein Rab-4A OS=Homo sapiens GN=RAB4A PE=1 SV=2	RAB4A	P20338	P20338												24 kDa	0.42265	-	-	0.466688	0	0	1	1	1	2.1458	1	1	1	1	1	1	1	1	0	0	0	2.1458	0	0	0	0	0	0	0	0	0	0	0	0
Coatomer subunit gamma-1 OS=Homo sapiens GN=COPG1 PE=1 SV=1	COPG1	Q9Y678	Q9Y678												98 kDa	0.259409	0.137656	0.180589	0.465786	0.352374	0.559262	23.693	32.944	30.376	53.012	28.277	38.882	33.028	34.485	43.573	34.23	37.292	56.693	23.693	32.944	30.376	53.012	28.277	38.882	33.028	34.485	43.573	34.23	37.292	56.693	27.056	36.988	34.82	37.612
Cold shock domain-containing protein E1 OS=Homo sapiens GN=CSDE1 PE=1 SV=2	CSDE1	O75534	O75534												89 kDa	0.283985	0.0250973	0.00616751	0.46346	0.521988	-2.46044	4.947	6.1647	5.3998	7.4372	10.167	5.1626	6.8716	8.6265	8.2113	1	1	1	4.947	6.1647	5.3998	7.4372	10.167	5.1626	6.8716	8.6265	8.2113	0	0	0	4.9192	6.1647	5.3569	0
Thioredoxin reductase 2, mitochondrial OS=Homo sapiens GN=TXNRD2 PE=1 SV=3	TXNRD2	Q9NNW7	Q9NNW7												57 kDa	0.42265	-	-	0.46083	0	0	1	1	1	1	1	2.129	1	1	1	1	1	1	0	0	0	0	0	2.129	0	0	0	0	0	0	0	0	0	0
Peroxiredoxin-6 OS=Homo sapiens GN=PRDX6 PE=1 SV=3	PRDX6	P30041	P30041												25 kDa	0.0598991	0.45234	0.806162	0.459969	-0.132962	-0.0339976	87.808	72.949	79.648	102.77	128.1	99.81	63.906	68.293	87.04	74.928	70.615	89.263	87.808	72.949	79.648	102.77	128.1	99.81	63.906	68.293	87.04	74.928	70.615	89.263	87.316	72.949	79.015	75.223
Aspartate aminotransferase, mitochondrial OS=Homo sapiens GN=GOT2 PE=1 SV=3	GOT2	P00505	P00505												48 kDa	0.0905222	0.142864	0.096007	0.458589	0.345155	-0.51337	30.918	24.659	29.699	31.777	40.667	44.742	37.794	29.474	41.057	15.774	17.877	26.092	30.918	24.659	29.699	31.777	40.667	44.742	37.794	29.474	41.057	15.774	17.877	26.092	30.745	24.659	29.463	15.836
DNA replication licensing factor MCM2 OS=Homo sapiens GN=MCM2 PE=1 SV=4	MCM2	P49736	P49736												102 kDa	0.131223	0.431222	0.1289	0.457893	-0.185694	0.57724	18.551	20.549	25.649	28.397	24.4	36.138	21.302	20.847	14.78	28.591	26.816	41.198	18.551	20.549	25.649	28.397	24.4	36.138	21.302	20.847	14.78	28.591	26.816	41.198	18.447	20.549	25.445	28.704
Unconventional myosin-If OS=Homo sapiens GN=MYO1F PE=1 SV=3	MYO1F	O00160	O00160												125 kDa	0.308181	-	-	0.453403	0	0	1	1	1	1	1.9011	1.2067	1	1	1	1	1	1	0	0	0	0	1.9011	1.2067	0	0	0	0	0	0	0	0	0	0
MOSC domain-containing protein 1, mitochondrial OS=Homo sapiens GN=MARC1 PE=1 SV=1	2014-03-01	Q5VT66	Q5VT66												38 kDa	0.42265	0.42265	-	0.449746	0.700588	0	1	1	1	2.0974	1	1	1	2.8755	1	1	1	1	0	0	0	2.0974	0	0	0	2.8755	0	0	0	0	0	0	0	0
Coatomer subunit epsilon OS=Homo sapiens GN=COPE PE=1 SV=3	COPE	O14579	O14579												34 kDa	0.308866	0.547699	0.24992	0.444664	-0.250427	-0.791957	17.314	15.412	9.4497	22.988	22.367	12.046	8.2459	16.534	10.675	10.845	12.514	1	17.314	15.412	9.4497	22.988	22.367	12.046	8.2459	16.534	10.675	10.845	12.514	0	17.217	15.412	9.3746	10.888
AH receptor-interacting protein OS=Homo sapiens GN=AIP PE=1 SV=2	AIP	O00170	O00170												38 kDa	0.788672	0.764778	0.809396	0.444311	-0.395829	0.278031	7.4204	1	1	10.818	1	1	1	2.8755	3.2845	4.9295	1	5.4931	7.4204	0	0	10.818	0	0	0	2.8755	3.2845	4.9295	0	5.4931	7.3788	0	0	4.9489
Vacuolar protein-sorting-associated protein 25 OS=Homo sapiens GN=VPS25 PE=1 SV=1	VPS25	Q9BRG1	Q9BRG1												21 kDa	0.761303	0.78595	0.267866	0.441969	0.237421	0.940702	4.947	1	1	7.4372	1	1	2.7486	2.1566	3.2845	2.9577	6.257	4.1198	4.947	0	0	7.4372	0	0	2.7486	2.1566	3.2845	2.9577	6.257	4.1198	4.9192	0	0	2.9693
Cluster of Gamma-enolase OS=Homo sapiens GN=ENO2 PE=1 SV=3 (P09104)	ENO2	P09104 P13929	P09104												47 kDa	0.315877	0.814104	0.606903	0.440183	-0.0407686	0.308241	37.411	43.836	30.442	33.668	49.607	68.262	35.488	36.307	36.782	57.101	63.755	17.437	37.411	43.836	30.442	33.668	49.607	68.262	35.488	36.307	36.782	57.101	63.755	17.437	127.9	147.95	101.78	214.78
78 kDa glucose-regulated protein OS=Homo sapiens GN=HSPA5 PE=1 SV=2	HSPA5	P11021	P11021												72 kDa	0.228649	0.630626	0.212078	0.438494	-0.143856	-0.15462	157.89	151.63	180.98	159.05	277.52	228.15	119.32	122.8	201.83	154.4	152.12	134.13	157.89	151.63	180.98	159.05	277.52	228.15	119.32	122.8	201.83	154.4	152.12	134.13	167.25	159.26	192.85	161.33
Proteasome subunit alpha type-6 OS=Homo sapiens GN=PSMA6 PE=1 SV=1	PSMA6	P60900	P60900												27 kDa	0.412139	0.190449	0.0639728	0.436427	0.573235	0.449634	22.261	15.412	18.899	36.51	14.233	25.813	22.676	23.723	37.772	26.619	25.922	24.719	22.261	15.412	18.899	36.51	14.233	25.813	22.676	23.723	37.772	26.619	25.922	24.719	22.137	15.412	18.749	26.724
Vacuolar protein sorting-associated protein 26A OS=Homo sapiens GN=VPS26A PE=1 SV=2	VPS26A	O75436	O75436												38 kDa	0.387474	0.0677199	0.19664	0.430146	0.963109	-0.942796	8.6572	4.1098	5.3998	11.494	6.1	6.8834	13.743	13.462	8.2113	2.9577	1	5.4931	8.6572	4.1098	5.3998	11.494	6.1	6.8834	13.743	13.462	8.2113	2.9577	0	5.4931	8.6087	4.1098	5.3569	2.9693
FAS-associated factor 2 OS=Homo sapiens GN=FAF2 PE=1 SV=2	FAF2	Q96CS3	Q96CS3												53 kDa	0.705413	0.677729	0.286405	0.429988	0.323299	-1.6838	2.4735	6.1647	1	3.3805	1	8.6043	3.4358	2.8755	5.7479	1	1	1	2.4735	6.1647	0	3.3805	0	8.6043	3.4358	2.8755	5.7479	0	0	0	2.4596	6.1647	0	0
Cluster of Hsc70-interacting protein OS=Homo sapiens GN=ST13 PE=1 SV=2 (P50502)	ST13	P50502	P50502												41 kDa	0.304574	0.317029	0.109267	0.426892	0.273764	-0.745799	8.6572	6.1647	10.8	8.7894	10.167	15.488	9.6202	11.502	9.8536	3.9436	4.4693	6.8664	8.6572	6.1647	10.8	8.7894	10.167	15.488	9.6202	11.502	9.8536	3.9436	4.4693	6.8664	8.6087	6.1647	10.714	3.9591
26S proteasome non-ATPase regulatory subunit 5 OS=Homo sapiens GN=PSMD5 PE=1 SV=3	PSMD5	Q16401	Q16401												56 kDa	0.424152	0.404927	0.207617	0.426129	0.15144	-0.528399	16.078	12.329	16.2	10.818	28.467	20.65	14.43	18.691	16.423	11.831	5.3631	13.733	16.078	12.329	16.2	10.818	28.467	20.65	14.43	18.691	16.423	11.831	5.3631	13.733	15.988	12.329	16.071	11.877
Galectin-3-binding protein OS=Homo sapiens GN=LGALS3BP PE=1 SV=1	LGALS3BP	Q08380	Q08380												65 kDa	0.42265	0.0463263	-	0.425209	3.02217	0	1	1	1	2.0283	1	1	10.307	5.0321	9.0325	1	1	1	0	0	0	2.0283	0	0	10.307	5.0321	9.0325	0	0	0	0	0	0	0
Gelsolin OS=Homo sapiens GN=GSN PE=1 SV=1	GSN	P06396	P06396												86 kDa	0.42265	0.0114259	-	0.425209	2.91907	0	1	1	1	2.0283	1	1	8.933	7.1887	6.5691	1	1	1	0	0	0	2.0283	0	0	8.933	7.1887	6.5691	0	0	0	0	0	0	0
Disco-interacting protein 2 homolog B OS=Homo sapiens GN=DIP2B PE=1 SV=3	DIP2B	Q9P265	Q9P265												171 kDa	0.42265	0.0564477	-	0.425209	2.80652	0	1	1	1	2.0283	1	1	8.2459	4.0314	8.7105	1	1	1	0	0	0	2.0283	0	0	8.2459	4.0314	8.7105	0	0	0	0	0	0	0
39S ribosomal protein L15, mitochondrial OS=Homo sapiens GN=MRPL15 PE=1 SV=1	MRPL15	Q9P015	Q9P015												33 kDa	0.42265	0.0521452	0.184826	0.425209	2.7081	1.16012	1	1	1	2.0283	1	1	6.8716	8.6265	4.1057	2.9577	1	2.7466	0	0	0	2.0283	0	0	6.8716	8.6265	4.1057	2.9577	0	2.7466	0	0	0	2.9693
Serine protease HTRA2, mitochondrial OS=Homo sapiens GN=HTRA2 PE=1 SV=2	HTRA2	O43464	O43464												49 kDa	0.42265	0.186202	-	0.425209	2.0923	0	1	1	1	2.0283	1	1	5.4973	6.2955	1	1	1	1	0	0	0	2.0283	0	0	5.4973	6.2955	0	0	0	0	0	0	0	0
OTU domain-containing protein 6B OS=Homo sapiens GN=OTUD6B PE=1 SV=1	OTUD6B	Q8N6M0	Q8N6M0												34 kDa	0.42265	0.00345706	-	0.425209	1.97856	0	1	1	1	2.0283	1	1	4.1229	3.5944	4.1057	1	1	1	0	0	0	2.0283	0	0	4.1229	3.5944	4.1057	0	0	0	0	0	0	0
Ovarian cancer-associated gene 2 protein OS=Homo sapiens GN=OVCA2 PE=1 SV=1	OVCA2	Q8WZ82	Q8WZ82												24 kDa	0.42265	0.0462705	-	0.425209	1.90536	0	1	1	1	2.0283	1	1	3.4358	2.8755	4.9268	1	1	1	0	0	0	2.0283	0	0	3.4358	2.8755	4.9268	0	0	0	0	0	0	0
Mitochondrial chaperone BCS1 OS=Homo sapiens GN=BCS1L PE=1 SV=1	BCS1L	Q9Y276	Q9Y276												48 kDa	0.42265	0.0599152	0.238316	0.425209	1.883	2.13362	1	1	1	2.0283	1	1	2.7486	5.0321	3.2845	1	8.0447	4.1198	0	0	0	2.0283	0	0	2.7486	5.0321	3.2845	0	8.0447	4.1198	0	0	0	0
39S ribosomal protein L46, mitochondrial OS=Homo sapiens GN=MRPL46 PE=1 SV=1	MRPL46	Q9H2W6	Q9H2W6												32 kDa	0.42265	0.00831528	-	0.425209	1.87471	0	1	1	1	2.0283	1	1	4.1229	3.5944	3.2845	1	1	1	0	0	0	2.0283	0	0	4.1229	3.5944	3.2845	0	0	0	0	0	0	0
U4/U6 small nuclear ribonucleoprotein Prp4 OS=Homo sapiens GN=PRPF4 PE=1 SV=2	PRPF4	O43172	O43172												58 kDa	0.42265	0.0716955	-	0.425209	1.86543	0	1	1	1	2.0283	1	1	3.4358	5.0321	2.4634	1	1	1	0	0	0	2.0283	0	0	3.4358	5.0321	2.4634	0	0	0	0	0	0	0
Protein kinase C and casein kinase substrate in neurons protein 2 OS=Homo sapiens GN=PACSIN2 PE=1 SV=2	PACSIN2	Q9UNF0	Q9UNF0												56 kDa	0.42265	0.110752	-	0.425209	1.85282	0	1	1	1	2.0283	1	1	5.4973	2.8755	2.4634	1	1	1	0	0	0	2.0283	0	0	5.4973	2.8755	2.4634	0	0	0	0	0	0	0
3-ketoacyl-CoA thiolase, peroxisomal OS=Homo sapiens GN=ACAA1 PE=1 SV=2	ACAA1	P09110	P09110												44 kDa	0.42265	0.00574388	-	0.425209	1.67744	0	1	1	1	2.0283	1	1	3.4358	2.8755	3.2845	1	1	1	0	0	0	2.0283	0	0	3.4358	2.8755	3.2845	0	0	0	0	0	0	0
ATP-dependent Clp protease ATP-binding subunit clpX-like, mitochondrial OS=Homo sapiens GN=CLPX PE=1 SV=2	CLPX	O76031	O76031												69 kDa	0.42265	0.0653121	-	0.425209	1.43639	0	1	1	1	2.0283	1	1	2.0615	3.5944	2.4634	1	1	1	0	0	0	2.0283	0	0	2.0615	3.5944	2.4634	0	0	0	0	0	0	0
Phospholipid hydroperoxide glutathione peroxidase, mitochondrial OS=Homo sapiens GN=GPX4 PE=1 SV=3	GPX4	P36969	P36969												22 kDa	0.42265	0.197354	0.42265	0.425209	1.34797	1.02852	1	1	1	2.0283	1	1	1.3743	2.1566	4.1057	1	1	4.1198	0	0	0	2.0283	0	0	1.3743	2.1566	4.1057	0	0	4.1198	0	0	0	0
Cluster of Diphosphoinositol polyphosphate phosphohydrolase 2 OS=Homo sapiens GN=NUDT4 PE=1 SV=2 (Q9NZJ9)	NUDT4	Q9NZJ9	Q9NZJ9												20 kDa	0.42265	0.121326	-	0.425209	1.32851	0	1	1	1	2.0283	1	1	1.3743	2.8755	3.2845	1	1	1	0	0	0	2.0283	0	0	1.3743	2.8755	3.2845	0	0	0	0	0	0	0
39S ribosomal protein L21, mitochondrial OS=Homo sapiens GN=MRPL21 PE=1 SV=2	MRPL21	Q7Z2W9	Q7Z2W9												23 kDa	0.42265	0.283907	-	0.425209	1.20533	0	1	1	1	2.0283	1	1	1.3743	1.4377	4.1057	1	1	1	0	0	0	2.0283	0	0	1.3743	1.4377	4.1057	0	0	0	0	0	0	0
Fumarylacetoacetate hydrolase domain-containing protein 2A OS=Homo sapiens GN=FAHD2A PE=1 SV=1	FAHD2A	Q96GK7	Q96GK7												35 kDa	0.42265	0.207767	-	0.425209	1.20147	0	1	1	1	2.0283	1	1	3.4358	1	2.4634	1	1	1	0	0	0	2.0283	0	0	3.4358	0	2.4634	0	0	0	0	0	0	0
Cluster of Ras-related protein Rab-3D OS=Homo sapiens GN=RAB3D PE=1 SV=1 (O95716)	RAB3D	O95716	O95716												24 kDa	0.42265	0.14877	0.42265	0.425209	1.18384	0.661932	1	1	1	2.0283	1	1	1.3743	2.1566	3.2845	1	1	2.7466	0	0	0	2.0283	0	0	1.3743	2.1566	3.2845	0	0	2.7466	0	0	0	0
Golgi reassembly-stacking protein 2 OS=Homo sapiens GN=GORASP2 PE=1 SV=3	GORASP2	Q9H8Y8	Q9H8Y8												47 kDa	0.42265	0.318176	-	0.425209	1.17317	0	1	1	1	2.0283	1	1	4.1229	1	1.6423	1	1	1	0	0	0	2.0283	0	0	4.1229	0	1.6423	0	0	0	0	0	0	0
Phosphopantothenate--cysteine ligase OS=Homo sapiens GN=PPCS PE=1 SV=2	PPCS	Q9HAB8	Q9HAB8												34 kDa	0.42265	0.247015	-	0.425209	1.14967	0	1	1	1	2.0283	1	1	2.0615	3.5944	1	1	1	1	0	0	0	2.0283	0	0	2.0615	3.5944	0	0	0	0	0	0	0	0
Calcineurin-like phosphoesterase domain-containing protein 1 OS=Homo sapiens GN=CPPED1 PE=1 SV=3	CPPED1	Q9BRF8	Q9BRF8												36 kDa	0.42265	0.184004	-	0.425209	1.14276	0	1	1	1	2.0283	1	1	2.7486	2.8755	1	1	1	1	0	0	0	2.0283	0	0	2.7486	2.8755	0	0	0	0	0	0	0	0
Regulator of microtubule dynamics protein 3 OS=Homo sapiens GN=FAM82A2 PE=1 SV=2	FAM82A2	Q96TC7	Q96TC7												52 kDa	0.42265	0.233125	-	0.425209	1.08089	0	1	1	1	2.0283	1	1	2.0615	1	3.2845	1	1	1	0	0	0	2.0283	0	0	2.0615	0	3.2845	0	0	0	0	0	0	0
Serine/arginine-rich splicing factor 11 OS=Homo sapiens GN=SRSF11 PE=1 SV=1	SRSF11	Q05519	Q05519												54 kDa	0.42265	0.189652	-	0.425209	1.07927	0	1	1	1	2.0283	1	1	1	2.8755	2.4634	1	1	1	0	0	0	2.0283	0	0	0	2.8755	2.4634	0	0	0	0	0	0	0
28S ribosomal protein S17, mitochondrial OS=Homo sapiens GN=MRPS17 PE=1 SV=1	MRPS17	Q9Y2R5	Q9Y2R5												15 kDa	0.42265	0.42265	-	0.425209	1.02519	0	1	1	1	2.0283	1	1	1	1	4.1057	1	1	1	0	0	0	2.0283	0	0	0	0	4.1057	0	0	0	0	0	0	0
28S ribosomal protein S2, mitochondrial OS=Homo sapiens GN=MRPS2 PE=1 SV=1	MRPS2	Q9Y399	Q9Y399												33 kDa	0.42265	0.42265	-	0.425209	1.02519	0	1	1	1	2.0283	1	1	1	1	4.1057	1	1	1	0	0	0	2.0283	0	0	0	0	4.1057	0	0	0	0	0	0	0
RNA 3'-terminal phosphate cyclase OS=Homo sapiens GN=RTCA PE=1 SV=1	RTCA	O00442	O00442												39 kDa	0.42265	0.213164	0.42265	0.425209	0.984772	0.33636	1	1	1	2.0283	1	1	2.0615	2.8755	1	1	1.7877	1	0	0	0	2.0283	0	0	2.0615	2.8755	0	0	1.7877	0	0	0	0	0
Probable ATP-dependent RNA helicase DDX56 OS=Homo sapiens GN=DDX56 PE=1 SV=1	DDX56	Q9NY93	Q9NY93												62 kDa	0.42265	0.199945	-	0.425209	0.977023	0	1	1	1	2.0283	1	1	2.7486	2.1566	1	1	1	1	0	0	0	2.0283	0	0	2.7486	2.1566	0	0	0	0	0	0	0	0
Nitrilase homolog 1 OS=Homo sapiens GN=NIT1 PE=1 SV=2	NIT1	Q86X76	Q86X76												36 kDa	0.42265	0.42265	-	0.425209	0.899021	0	1	1	1	2.0283	1	1	1	3.5944	1	1	1	1	0	0	0	2.0283	0	0	0	3.5944	0	0	0	0	0	0	0	0
Ribosome biogenesis protein NSA2 homolog OS=Homo sapiens GN=NSA2 PE=1 SV=1	NSA2	O95478	O95478												30 kDa	0.42265	0.193655	-	0.425209	0.880986	0	1	1	1	2.0283	1	1	2.0615	1	2.4634	1	1	1	0	0	0	2.0283	0	0	2.0615	0	2.4634	0	0	0	0	0	0	0
Death domain-containing protein CRADD OS=Homo sapiens GN=CRADD PE=1 SV=1	CRADD	P78560	P78560												23 kDa	0.42265	0.42265	-	0.425209	0.85753	0	1	1	1	2.0283	1	1	3.4358	1	1	1	1	1	0	0	0	2.0283	0	0	3.4358	0	0	0	0	0	0	0	0	0
UPF0670 protein THEM6 OS=Homo sapiens GN=THEM6 PE=1 SV=2	THEM6	Q8WUY1	Q8WUY1												24 kDa	0.42265	0.42265	-	0.425209	0.816804	0	1	1	1	2.0283	1	1	1	1	3.2845	1	1	1	0	0	0	2.0283	0	0	0	0	3.2845	0	0	0	0	0	0	0
Aspartate--tRNA ligase, mitochondrial OS=Homo sapiens GN=DARS2 PE=1 SV=1	DARS2	Q6PI48	Q6PI48												74 kDa	0.42265	0.184253	0.42265	0.425209	0.798562	1.02852	1	1	1	2.0283	1	1	2.0615	2.1566	1	1	1	4.1198	0	0	0	2.0283	0	0	2.0615	2.1566	0	0	0	4.1198	0	0	0	0
Transformation/transcription domain-associated protein OS=Homo sapiens GN=TRRAP PE=1 SV=3	TRRAP	Q9Y4A5	Q9Y4A5												438 kDa	0.42265	0.184253	-	0.425209	0.798562	0	1	1	1	2.0283	1	1	2.0615	2.1566	1	1	1	1	0	0	0	2.0283	0	0	2.0615	2.1566	0	0	0	0	0	0	0	0
Hydroxymethylglutaryl-CoA lyase, mitochondrial OS=Homo sapiens GN=HMGCL PE=1 SV=2	HMGCL	P35914	P35914												34 kDa	0.42265	0.42265	-	0.425209	0.700588	0	1	1	1	2.0283	1	1	1	2.8755	1	1	1	1	0	0	0	2.0283	0	0	0	2.8755	0	0	0	0	0	0	0	0
NADH dehydrogenase [ubiquinone] 1 beta subcomplex subunit 6 OS=Homo sapiens GN=NDUFB6 PE=1 SV=3	NDUFB6	O95139	O95139												15 kDa	0.42265	0.42265	-	0.425209	0.66254	0	1	1	1	2.0283	1	1	2.7486	1	1	1	1	1	0	0	0	2.0283	0	0	2.7486	0	0	0	0	0	0	0	0	0
Sphingomyelin phosphodiesterase 4 OS=Homo sapiens GN=SMPD4 PE=1 SV=2	SMPD4	Q9NXE4	Q9NXE4												93 kDa	0.42265	0.207148	-	0.425209	0.648864	0	1	1	1	2.0283	1	1	2.0615	1	1.6423	1	1	1	0	0	0	2.0283	0	0	2.0615	0	1.6423	0	0	0	0	0	0	0
Serine beta-lactamase-like protein LACTB, mitochondrial OS=Homo sapiens GN=LACTB PE=1 SV=2	LACTB	P83111	P83111												61 kDa	0.42265	0.42265	-	0.425209	0.573181	0	1	1	1	2.0283	1	1	1	1	2.4634	1	1	1	0	0	0	2.0283	0	0	0	0	2.4634	0	0	0	0	0	0	0
Transmembrane protein 205 OS=Homo sapiens GN=TMEM205 PE=1 SV=1	TMEM205	Q6UW68	Q6UW68												21 kDa	0.42265	0.42265	0.0234883	0.425209	0.470441	2.92418	1	1	1	2.0283	1	1	1	2.1566	1	6.9013	6.257	9.613	0	0	0	2.0283	0	0	0	2.1566	0	6.9013	6.257	9.613	0	0	0	6.9284
Heat shock 70 kDa protein 14 OS=Homo sapiens GN=HSPA14 PE=1 SV=1	HSPA14	Q0VDF9	Q0VDF9												55 kDa	0.42265	0.42265	-	0.425209	0.470441	0	1	1	1	2.0283	1	1	1	2.1566	1	1	1	1	0	0	0	2.0283	0	0	0	2.1566	0	0	0	0	0	0	0	0
Inosine-5'-monophosphate dehydrogenase 1 OS=Homo sapiens GN=IMPDH1 PE=1 SV=2	IMPDH1	P20839	P20839												55 kDa	0.42265	0.42265	-	0.425209	0.470441	0	1	1	1	2.0283	1	1	1	2.1566	1	1	1	1	0	0	0	2.0283	0	0	0	2.1566	0	0	0	0	0	0	0	0
Negative elongation factor C/D OS=Homo sapiens GN=TH1L PE=1 SV=2	TH1L	Q8IXH7	Q8IXH7												66 kDa	0.42265	0.42265	-	0.425209	0.470441	0	1	1	1	2.0283	1	1	1	2.1566	1	1	1	1	0	0	0	2.0283	0	0	0	2.1566	0	0	0	0	0	0	0	0
THO complex subunit 3 OS=Homo sapiens GN=THOC3 PE=1 SV=1	THOC3	Q96J01	Q96J01												39 kDa	0.42265	0.42265	-	0.425209	0.470441	0	1	1	1	2.0283	1	1	1	2.1566	1	1	1	1	0	0	0	2.0283	0	0	0	2.1566	0	0	0	0	0	0	0	0
U3 small nucleolar ribonucleoprotein protein IMP4 OS=Homo sapiens GN=IMP4 PE=1 SV=1	IMP4	Q96G21	Q96G21												34 kDa	0.42265	0.42265	-	0.425209	0.470441	0	1	1	1	2.0283	1	1	1	2.1566	1	1	1	1	0	0	0	2.0283	0	0	0	2.1566	0	0	0	0	0	0	0	0
ATP synthase subunit s, mitochondrial OS=Homo sapiens GN=ATP5S PE=1 SV=3	ATP5S	Q99766	Q99766												25 kDa	0.42265	0.42265	-	0.425209	0.43705	0	1	1	1	2.0283	1	1	2.0615	1	1	1	1	1	0	0	0	2.0283	0	0	2.0615	0	0	0	0	0	0	0	0	0
Ubiquitin-like protein 4A OS=Homo sapiens GN=UBL4A PE=1 SV=1	UBL4A	P11441	P11441												18 kDa	0.42265	0.42265	-	0.425209	0.43705	0	1	1	1	2.0283	1	1	2.0615	1	1	1	1	1	0	0	0	2.0283	0	0	2.0615	0	0	0	0	0	0	0	0	0
Protein NipSnap homolog 3A OS=Homo sapiens GN=NIPSNAP3A PE=1 SV=2	NIPSNAP3A	Q9UFN0	Q9UFN0												28 kDa	0.42265	0.42265	0.00549389	0.425209	0.169626	3.50349	1	1	1	2.0283	1	1	1.3743	1	1	11.831	9.8324	12.36	0	0	0	2.0283	0	0	1.3743	0	0	11.831	9.8324	12.36	0	0	0	11.877
Lymphocyte antigen 6K OS=Homo sapiens GN=LY6K PE=1 SV=2	LY6K	Q17RY6	Q17RY6												19 kDa	0.42265	0.42265	-	0.425209	0.169626	0	1	1	1	2.0283	1	1	1.3743	1	1	1	1	1	0	0	0	2.0283	0	0	1.3743	0	0	0	0	0	0	0	0	0
Mimitin, mitochondrial OS=Homo sapiens GN=NDUFAF2 PE=1 SV=1	NDUFAF2	Q8N183	Q8N183												20 kDa	0.42265	0.42265	-	0.425209	0.169626	0	1	1	1	2.0283	1	1	1.3743	1	1	1	1	1	0	0	0	2.0283	0	0	1.3743	0	0	0	0	0	0	0	0	0
Threonine--tRNA ligase, mitochondrial OS=Homo sapiens GN=TARS2 PE=1 SV=1	TARS2	Q9BW92	Q9BW92												81 kDa	0.42265	0.42265	-	0.425209	0.169626	0	1	1	1	2.0283	1	1	1.3743	1	1	1	1	1	0	0	0	2.0283	0	0	1.3743	0	0	0	0	0	0	0	0	0
Transducin beta-like protein 2 OS=Homo sapiens GN=TBL2 PE=1 SV=1	TBL2	Q9Y4P3	Q9Y4P3												50 kDa	0.42265	-	0.256907	0.425209	0	1.6127	1	1	1	2.0283	1	1	1	1	1	1	2.6816	5.4931	0	0	0	2.0283	0	0	0	0	0	0	2.6816	5.4931	0	0	0	0
Protein UXT OS=Homo sapiens GN=UXT PE=1 SV=1	UXT	Q9UBK9	Q9UBK9												18 kDa	0.42265	-	0.217839	0.425209	0	1.37877	1	1	1	2.0283	1	1	1	1	1	1	2.6816	4.1198	0	0	0	2.0283	0	0	0	0	0	0	2.6816	4.1198	0	0	0	0
Ubiquitin carboxyl-terminal hydrolase 34 OS=Homo sapiens GN=USP34 PE=1 SV=2	USP34	Q70CQ2	Q70CQ2												404 kDa	0.42265	-	0.42265	0.425209	0	1.3206	1	1	1	2.0283	1	1	1	1	1	1	1	5.4931	0	0	0	2.0283	0	0	0	0	0	0	0	5.4931	0	0	0	0
Leucyl-cystinyl aminopeptidase OS=Homo sapiens GN=LNPEP PE=1 SV=3	LNPEP	Q9UIQ6	Q9UIQ6												117 kDa	0.42265	-	0.42265	0.425209	0	1.10865	1	1	1	2.0283	1	1	1	1	1	1	4.4693	1	0	0	0	2.0283	0	0	0	0	0	0	4.4693	0	0	0	0	0
Rho guanine nucleotide exchange factor 2 OS=Homo sapiens GN=ARHGEF2 PE=1 SV=4	ARHGEF2	Q92974	Q92974												112 kDa	0.42265	-	0.42265	0.425209	0	1.02852	1	1	1	2.0283	1	1	1	1	1	1	1	4.1198	0	0	0	2.0283	0	0	0	0	0	0	0	4.1198	0	0	0	0
Ubiquitin conjugation factor E4 A OS=Homo sapiens GN=UBE4A PE=1 SV=2	UBE4A	Q14139	Q14139												123 kDa	0.42265	-	0.42265	0.425209	0	0.661932	1	1	1	2.0283	1	1	1	1	1	1	1	2.7466	0	0	0	2.0283	0	0	0	0	0	0	0	2.7466	0	0	0	0
Cluster of Putative adenosylhomocysteinase 2 OS=Homo sapiens GN=AHCYL1 PE=1 SV=2 (O43865)	AHCYL1	O43865	O43865												59 kDa	0.42265	-	-	0.425209	0	0	1	1	1	2.0283	1	1	1	1	1	1	1	1	0	0	0	2.0283	0	0	0	0	0	0	0	0	0	0	0	0
Cluster of Mitotic-spindle organizing protein 2B OS=Homo sapiens GN=MZT2B PE=1 SV=1 (Q6NZ67)	MZT2B	Q6NZ67	Q6NZ67												16 kDa	0.42265	-	-	0.425209	0	0	1	1	1	2.0283	1	1	1	1	1	1	1	1	0	0	0	2.0283	0	0	0	0	0	0	0	0	0	0	0	0
1-acyl-sn-glycerol-3-phosphate acyltransferase beta OS=Homo sapiens GN=AGPAT2 PE=1 SV=1	AGPAT2	O15120	O15120												31 kDa	0.42265	-	-	0.425209	0	0	1	1	1	2.0283	1	1	1	1	1	1	1	1	0	0	0	2.0283	0	0	0	0	0	0	0	0	0	0	0	0
28S ribosomal protein S11, mitochondrial OS=Homo sapiens GN=MRPS11 PE=1 SV=2	MRPS11	P82912	P82912												21 kDa	0.42265	-	-	0.425209	0	0	1	1	1	2.0283	1	1	1	1	1	1	1	1	0	0	0	2.0283	0	0	0	0	0	0	0	0	0	0	0	0
Acidic fibroblast growth factor intracellular-binding protein OS=Homo sapiens GN=FIBP PE=1 SV=3	FIBP	O43427	O43427												42 kDa	0.42265	-	-	0.425209	0	0	1	1	1	2.0283	1	1	1	1	1	1	1	1	0	0	0	2.0283	0	0	0	0	0	0	0	0	0	0	0	0
Beta-2-syntrophin OS=Homo sapiens GN=SNTB2 PE=1 SV=1	SNTB2	Q13425	Q13425												58 kDa	0.42265	-	-	0.425209	0	0	1	1	1	2.0283	1	1	1	1	1	1	1	1	0	0	0	2.0283	0	0	0	0	0	0	0	0	0	0	0	0
BTB/POZ domain-containing protein KCTD12 OS=Homo sapiens GN=KCTD12 PE=1 SV=1	KCTD12	Q96CX2	Q96CX2												36 kDa	0.42265	-	-	0.425209	0	0	1	1	1	2.0283	1	1	1	1	1	1	1	1	0	0	0	2.0283	0	0	0	0	0	0	0	0	0	0	0	0
Chromatin target of PRMT1 protein OS=Homo sapiens GN=CHTOP PE=1 SV=2	CHTOP	Q9Y3Y2	Q9Y3Y2												26 kDa	0.42265	-	-	0.425209	0	0	1	1	1	2.0283	1	1	1	1	1	1	1	1	0	0	0	2.0283	0	0	0	0	0	0	0	0	0	0	0	0
Cob(I)yrinic acid a,c-diamide adenosyltransferase, mitochondrial OS=Homo sapiens GN=MMAB PE=1 SV=1	MMAB	Q96EY8	Q96EY8												27 kDa	0.42265	-	-	0.425209	0	0	1	1	1	2.0283	1	1	1	1	1	1	1	1	0	0	0	2.0283	0	0	0	0	0	0	0	0	0	0	0	0
Cytochrome c oxidase assembly protein COX15 homolog OS=Homo sapiens GN=COX15 PE=1 SV=1	COX15	Q7KZN9	Q7KZN9												46 kDa	0.42265	-	-	0.425209	0	0	1	1	1	2.0283	1	1	1	1	1	1	1	1	0	0	0	2.0283	0	0	0	0	0	0	0	0	0	0	0	0
Cytoplasmic dynein 1 light intermediate chain 1 OS=Homo sapiens GN=DYNC1LI1 PE=1 SV=3	DYNC1LI1	Q9Y6G9	Q9Y6G9												57 kDa	0.42265	-	-	0.425209	0	0	1	1	1	2.0283	1	1	1	1	1	1	1	1	0	0	0	2.0283	0	0	0	0	0	0	0	0	0	0	0	0
Deoxycytidylate deaminase OS=Homo sapiens GN=DCTD PE=1 SV=2	DCTD	P32321	P32321												20 kDa	0.42265	-	-	0.425209	0	0	1	1	1	2.0283	1	1	1	1	1	1	1	1	0	0	0	2.0283	0	0	0	0	0	0	0	0	0	0	0	0
Drebrin-like protein OS=Homo sapiens GN=DBNL PE=1 SV=1	DBNL	Q9UJU6	Q9UJU6												48 kDa	0.42265	-	-	0.425209	0	0	1	1	1	2.0283	1	1	1	1	1	1	1	1	0	0	0	2.0283	0	0	0	0	0	0	0	0	0	0	0	0
Dynactin subunit 3 OS=Homo sapiens GN=DCTN3 PE=1 SV=1	DCTN3	O75935	O75935												21 kDa	0.42265	-	-	0.425209	0	0	1	1	1	2.0283	1	1	1	1	1	1	1	1	0	0	0	2.0283	0	0	0	0	0	0	0	0	0	0	0	0
E3 ubiquitin-protein ligase RNF181 OS=Homo sapiens GN=RNF181 PE=1 SV=1	RNF181	Q9P0P0	Q9P0P0												18 kDa	0.42265	-	-	0.425209	0	0	1	1	1	2.0283	1	1	1	1	1	1	1	1	0	0	0	2.0283	0	0	0	0	0	0	0	0	0	0	0	0
Endophilin-B2 OS=Homo sapiens GN=SH3GLB2 PE=1 SV=1	SH3GLB2	Q9NR46	Q9NR46												44 kDa	0.42265	-	-	0.425209	0	0	1	1	1	2.0283	1	1	1	1	1	1	1	1	0	0	0	2.0283	0	0	0	0	0	0	0	0	0	0	0	0
ERI1 exoribonuclease 3 OS=Homo sapiens GN=ERI3 PE=1 SV=2	ERI3	O43414	O43414												37 kDa	0.42265	-	-	0.425209	0	0	1	1	1	2.0283	1	1	1	1	1	1	1	1	0	0	0	2.0283	0	0	0	0	0	0	0	0	0	0	0	0
Etoposide-induced protein 2.4 homolog OS=Homo sapiens GN=EI24 PE=1 SV=4	EI24	O14681	O14681												39 kDa	0.42265	-	-	0.425209	0	0	1	1	1	2.0283	1	1	1	1	1	1	1	1	0	0	0	2.0283	0	0	0	0	0	0	0	0	0	0	0	0
Folylpolyglutamate synthase, mitochondrial OS=Homo sapiens GN=FPGS PE=1 SV=3	FPGS	Q05932	Q05932												65 kDa	0.42265	-	-	0.425209	0	0	1	1	1	2.0283	1	1	1	1	1	1	1	1	0	0	0	2.0283	0	0	0	0	0	0	0	0	0	0	0	0
Gamma-soluble NSF attachment protein OS=Homo sapiens GN=NAPG PE=1 SV=1	NAPG	Q99747	Q99747												35 kDa	0.42265	-	-	0.425209	0	0	1	1	1	2.0283	1	1	1	1	1	1	1	1	0	0	0	2.0283	0	0	0	0	0	0	0	0	0	0	0	0
Glioma tumor suppressor candidate region gene 2 protein OS=Homo sapiens GN=GLTSCR2 PE=1 SV=2	GLTSCR2	Q9NZM5	Q9NZM5												54 kDa	0.42265	-	-	0.425209	0	0	1	1	1	2.0283	1	1	1	1	1	1	1	1	0	0	0	2.0283	0	0	0	0	0	0	0	0	0	0	0	0
Lipoamide acyltransferase component of branched-chain alpha-keto acid dehydrogenase complex, mitochondrial OS=Homo sapiens GN=DBT PE=1 SV=3	DBT	P11182	P11182												53 kDa	0.42265	-	-	0.425209	0	0	1	1	1	2.0283	1	1	1	1	1	1	1	1	0	0	0	2.0283	0	0	0	0	0	0	0	0	0	0	0	0
Mediator of RNA polymerase II transcription subunit 18 OS=Homo sapiens GN=MED18 PE=1 SV=1	MED18	Q9BUE0	Q9BUE0												24 kDa	0.42265	-	-	0.425209	0	0	1	1	1	2.0283	1	1	1	1	1	1	1	1	0	0	0	2.0283	0	0	0	0	0	0	0	0	0	0	0	0
Microtubule-associated protein 1S OS=Homo sapiens GN=MAP1S PE=1 SV=2	MAP1S	Q66K74	Q66K74												112 kDa	0.42265	-	-	0.425209	0	0	1	1	1	2.0283	1	1	1	1	1	1	1	1	0	0	0	2.0283	0	0	0	0	0	0	0	0	0	0	0	0
Nesprin-2 OS=Homo sapiens GN=SYNE2 PE=1 SV=3	SYNE2	Q8WXH0	Q8WXH0												796 kDa	0.42265	-	-	0.425209	0	0	1	1	1	2.0283	1	1	1	1	1	1	1	1	0	0	0	2.0283	0	0	0	0	0	0	0	0	0	0	0	0
NFU1 iron-sulfur cluster scaffold homolog, mitochondrial OS=Homo sapiens GN=NFU1 PE=1 SV=2	NFU1	Q9UMS0	Q9UMS0												28 kDa	0.42265	-	-	0.425209	0	0	1	1	1	2.0283	1	1	1	1	1	1	1	1	0	0	0	2.0283	0	0	0	0	0	0	0	0	0	0	0	0
NmrA-like family domain-containing protein 1 OS=Homo sapiens GN=NMRAL1 PE=1 SV=1	NMRAL1	Q9HBL8	Q9HBL8												33 kDa	0.42265	-	-	0.425209	0	0	1	1	1	2.0283	1	1	1	1	1	1	1	1	0	0	0	2.0283	0	0	0	0	0	0	0	0	0	0	0	0
Pentatricopeptide repeat-containing protein 1 OS=Homo sapiens GN=PTCD1 PE=1 SV=2	PTCD1	O75127	O75127												79 kDa	0.42265	-	-	0.425209	0	0	1	1	1	2.0283	1	1	1	1	1	1	1	1	0	0	0	2.0283	0	0	0	0	0	0	0	0	0	0	0	0
Phosphatidylinositol 5-phosphate 4-kinase type-2 gamma OS=Homo sapiens GN=PIP4K2C PE=1 SV=3	PIP4K2C	Q8TBX8	Q8TBX8												47 kDa	0.42265	-	-	0.425209	0	0	1	1	1	2.0283	1	1	1	1	1	1	1	1	0	0	0	2.0283	0	0	0	0	0	0	0	0	0	0	0	0
Phosphoinositide 3-kinase regulatory subunit 4 OS=Homo sapiens GN=PIK3R4 PE=1 SV=3	PIK3R4	Q99570	Q99570												153 kDa	0.42265	-	-	0.425209	0	0	1	1	1	2.0283	1	1	1	1	1	1	1	1	0	0	0	2.0283	0	0	0	0	0	0	0	0	0	0	0	0
Protein FAM115A OS=Homo sapiens GN=FAM115A PE=1 SV=3	FAM115A	Q9Y4C2	Q9Y4C2												102 kDa	0.42265	-	-	0.425209	0	0	1	1	1	2.0283	1	1	1	1	1	1	1	1	0	0	0	2.0283	0	0	0	0	0	0	0	0	0	0	0	0
Protein Wiz OS=Homo sapiens GN=WIZ PE=1 SV=2	WIZ	O95785	O95785												179 kDa	0.42265	-	-	0.425209	0	0	1	1	1	2.0283	1	1	1	1	1	1	1	1	0	0	0	2.0283	0	0	0	0	0	0	0	0	0	0	0	0
Rac GTPase-activating protein 1 OS=Homo sapiens GN=RACGAP1 PE=1 SV=1	RACGAP1	Q9H0H5	Q9H0H5												71 kDa	0.42265	-	-	0.425209	0	0	1	1	1	2.0283	1	1	1	1	1	1	1	1	0	0	0	2.0283	0	0	0	0	0	0	0	0	0	0	0	0
Receptor expression-enhancing protein 6 OS=Homo sapiens GN=REEP6 PE=1 SV=1	REEP6	Q96HR9	Q96HR9												21 kDa	0.42265	-	-	0.425209	0	0	1	1	1	2.0283	1	1	1	1	1	1	1	1	0	0	0	2.0283	0	0	0	0	0	0	0	0	0	0	0	0
Ribonuclease H2 subunit C OS=Homo sapiens GN=RNASEH2C PE=1 SV=1	RNASEH2C	Q8TDP1	Q8TDP1												18 kDa	0.42265	-	-	0.425209	0	0	1	1	1	2.0283	1	1	1	1	1	1	1	1	0	0	0	2.0283	0	0	0	0	0	0	0	0	0	0	0	0
SURP and G-patch domain-containing protein 2 OS=Homo sapiens GN=SUGP2 PE=1 SV=2	SUGP2	Q8IX01	Q8IX01												120 kDa	0.42265	-	-	0.425209	0	0	1	1	1	2.0283	1	1	1	1	1	1	1	1	0	0	0	2.0283	0	0	0	0	0	0	0	0	0	0	0	0
Syntaxin-16 OS=Homo sapiens GN=STX16 PE=1 SV=3	STX16	O14662	O14662												37 kDa	0.42265	-	-	0.425209	0	0	1	1	1	2.0283	1	1	1	1	1	1	1	1	0	0	0	2.0283	0	0	0	0	0	0	0	0	0	0	0	0
UPF0361 protein C3orf37 OS=Homo sapiens GN=C3orf37 PE=1 SV=1	C3orf37	Q96FZ2	Q96FZ2												41 kDa	0.42265	-	-	0.425209	0	0	1	1	1	2.0283	1	1	1	1	1	1	1	1	0	0	0	2.0283	0	0	0	0	0	0	0	0	0	0	0	0
Uracil-DNA glycosylase OS=Homo sapiens GN=UNG PE=1 SV=2	UNG	P13051	P13051												35 kDa	0.42265	-	-	0.425209	0	0	1	1	1	2.0283	1	1	1	1	1	1	1	1	0	0	0	2.0283	0	0	0	0	0	0	0	0	0	0	0	0
UV excision repair protein RAD23 homolog A OS=Homo sapiens GN=RAD23A PE=1 SV=1	RAD23A	P54725	P54725												40 kDa	0.42265	-	-	0.425209	0	0	1	1	1	2.0283	1	1	1	1	1	1	1	1	0	0	0	2.0283	0	0	0	0	0	0	0	0	0	0	0	0
Voltage-gated potassium channel subunit beta-2 OS=Homo sapiens GN=KCNAB2 PE=1 SV=2	KCNAB2	Q13303	Q13303												41 kDa	0.42265	-	-	0.425209	0	0	1	1	1	2.0283	1	1	1	1	1	1	1	1	0	0	0	2.0283	0	0	0	0	0	0	0	0	0	0	0	0
V-type proton ATPase 116 kDa subunit a isoform 1 OS=Homo sapiens GN=ATP6V0A1 PE=1 SV=3	ATP6V0A1	Q93050	Q93050												96 kDa	0.42265	-	-	0.425209	0	0	1	1	1	2.0283	1	1	1	1	1	1	1	1	0	0	0	2.0283	0	0	0	0	0	0	0	0	0	0	0	0
Zinc finger protein-like 1 OS=Homo sapiens GN=ZFPL1 PE=1 SV=2	ZFPL1	O95159	O95159												34 kDa	0.42265	-	-	0.425209	0	0	1	1	1	2.0283	1	1	1	1	1	1	1	1	0	0	0	2.0283	0	0	0	0	0	0	0	0	0	0	0	0
Calcium-binding mitochondrial carrier protein SCaMC-1 OS=Homo sapiens GN=SLC25A24 PE=1 SV=2	SLC25A24	Q6NUK1	Q6NUK1												53 kDa	0.423794	0.145873	0.0568195	0.424884	-1.1148	-2.24705	7.4204	9.247	14.85	11.494	10.167	20.65	1	8.6265	4.9268	2.9577	2.6816	1	7.4204	9.247	14.85	11.494	10.167	20.65	0	8.6265	4.9268	2.9577	2.6816	0	7.3788	9.2471	14.732	2.9693
THO complex subunit 4 OS=Homo sapiens GN=ALYREF PE=1 SV=3	ALYREF	Q86V81	Q86V81												27 kDa	0.581769	0.176889	0.631135	0.423253	1.0385	-0.506103	4.947	11.302	1	8.1133	8.1333	6.8834	10.995	12.94	11.496	4.9295	4.4693	2.7466	4.947	11.302	0	8.1133	8.1333	6.8834	10.995	12.94	11.496	4.9295	4.4693	2.7466	4.9192	11.302	0	4.9489
Heterogeneous nuclear ribonucleoproteins A2/B1 OS=Homo sapiens GN=HNRNPA2B1 PE=1 SV=2	HNRNPA2B1	P22626	P22626												37 kDa	0.32216	0.1781	0.200772	0.420983	-0.409021	0.264985	147	128.76	99.707	120.62	229.48	152.59	80.301	82.286	120.19	162.53	140.62	148.02	147	128.76	99.707	120.62	229.48	152.59	80.301	82.286	120.19	162.53	140.62	148.02	148.81	131.51	101.78	165.29
Scaffold attachment factor B1 OS=Homo sapiens GN=SAFB PE=1 SV=4	SAFB	Q15424	Q15424												103 kDa	0.42265	0.42265	-	0.418496	0.188148	0	1	1	1	2.0096	1	1	1	1.4179	1	1	1	1	0	0	0	2.0096	0	0	0	1.4179	0	0	0	0	0	0	0	0
Casein kinase II subunit alpha' OS=Homo sapiens GN=CSNK2A2 PE=1 SV=1	CSNK2A2	P19784	P19784												41 kDa	0.438917	0.761069	0.043128	0.414999	0.0993527	-2.76864	9.2547	5.1372	6.052	4.7328	12.2	10.325	8.2459	7.9076	5.7479	1	1	1	9.2547	5.1372	6.052	4.7328	12.2	10.325	8.2459	7.9076	5.7479	0	0	0	9.8385	5.1373	6.6962	0
Prohibitin-2 OS=Homo sapiens GN=PHB2 PE=1 SV=2	PHB2	Q99623	Q99623												33 kDa	0.248018	0.161091	0.207121	0.414735	0.60031	0.405867	32.155	32.878	36.449	31.101	50.833	53.347	41.229	45.289	67.333	42.393	35.754	56.305	32.155	32.878	36.449	31.101	50.833	53.347	41.229	45.289	67.333	42.393	35.754	56.305	31.975	32.878	36.159	42.56
Translocon-associated protein subunit alpha OS=Homo sapiens GN=SSR1 PE=1 SV=3	SSR1	P43307	P43307												32 kDa	0.193512	0.124499	0.279176	0.411379	0.61193	0.309629	8.6572	6.1647	10.8	10.142	10.167	13.767	10.307	16.534	12.317	11.831	8.9385	10.986	8.6572	6.1647	10.8	10.142	10.167	13.767	10.307	16.534	12.317	11.831	8.9385	10.986	8.6087	6.1647	10.714	11.877
39S ribosomal protein L10, mitochondrial OS=Homo sapiens GN=MRPL10 PE=1 SV=3	MRPL10	Q7Z7H8	Q7Z7H8												29 kDa	0.648605	0.660595	0.42265	0.408074	0.382101	-0.434704	1	2.0549	1	3.3805	1	1	1	1	3.2845	1	1	1	0	2.0549	0	3.3805	0	0	0	0	3.2845	0	0	0	0	2.0549	0	0
Probable ATP-dependent RNA helicase DHX36 OS=Homo sapiens GN=DHX36 PE=1 SV=2	DHX36	Q9H2U1	Q9H2U1												115 kDa	0.648605	0.754662	0.42265	0.408074	0.227836	-0.434704	1	2.0549	1	3.3805	1	1	2.7486	1	1	1	1	1	0	2.0549	0	3.3805	0	0	2.7486	0	0	0	0	0	0	2.0549	0	0
Cleavage and polyadenylation specificity factor subunit 5 OS=Homo sapiens GN=NUDT21 PE=1 SV=1	NUDT21	O43809	O43809												26 kDa	0.233597	0.0976466	0.0115959	0.406694	0.744988	0.784668	9.8939	10.274	6.7498	12.846	14.233	8.6043	19.24	14.377	11.496	13.803	16.089	16.479	9.8939	10.274	6.7498	12.846	14.233	8.6043	19.24	14.377	11.496	13.803	16.089	16.479	9.8385	10.275	6.6962	13.857
H/ACA ribonucleoprotein complex subunit 1 OS=Homo sapiens GN=GAR1 PE=1 SV=1	GAR1	Q9NY12	Q9NY12												22 kDa	0.724116	0.324322	0.42265	0.405725	0.711761	-0.760519	1	3.0823	1	4.7328	1	1	2.0615	2.1566	4.1057	1	1	1	0	3.0823	0	4.7328	0	0	2.0615	2.1566	4.1057	0	0	0	0	3.0824	0	0
Ubiquitin-fold modifier-conjugating enzyme 1 OS=Homo sapiens GN=UFC1 PE=1 SV=3	UFC1	Q9Y3C8	Q9Y3C8												19 kDa	0.724116	0.72251	0.42265	0.405725	-0.290078	-0.760519	1	3.0823	1	4.7328	1	1	1	2.1566	1	1	1	1	0	3.0823	0	4.7328	0	0	0	2.1566	0	0	0	0	0	3.0824	0	0
Adenine phosphoribosyltransferase OS=Homo sapiens GN=APRT PE=1 SV=2	APRT	P07741	P07741												20 kDa	0.479548	0.613962	0.452722	0.404867	0.286259	0.432448	12.367	31.851	10.8	20.283	28.467	24.092	21.302	24.442	21.349	21.69	22.346	30.212	12.367	31.851	10.8	20.283	28.467	24.092	21.302	24.442	21.349	21.69	22.346	30.212	12.298	31.851	10.714	21.775
Cluster of Ubiquitin-40S ribosomal protein S27a OS=Homo sapiens GN=RPS27A PE=1 SV=2 (P62979)	RPS27A	P62979	P62979												18 kDa	0.435576	0.606805	0.185115	0.404507	0.233996	0.43618	17.314	27.741	31.049	20.959	48.8	30.975	36.419	36.663	16.423	41.408	28.603	32.959	17.314	27.741	31.049	20.959	48.8	30.975	36.419	36.663	16.423	41.408	28.603	32.959	17.217	27.741	30.802	41.571
Cluster of Mitochondrial import inner membrane translocase subunit Tim23 OS=Homo sapiens GN=TIMM23 PE=1 SV=1 (O14925)	TIMM23	O14925	O14925												22 kDa	0.760232	0.0217327	0.998297	0.404123	1.80063	0.00235935	1	4.1098	1	6.085	1	1	8.2459	6.4699	6.5691	1	1	4.1198	0	4.1098	0	6.085	0	0	8.2459	6.4699	6.5691	0	0	4.1198	0	4.1098	0	0
Protein phosphatase 1G OS=Homo sapiens GN=PPM1G PE=1 SV=1	PPM1G	O15355	O15355												59 kDa	0.68747	0.0543692	0.709696	0.401239	1.66583	0.401271	4.947	1	1	4.7328	1	3.4417	9.6202	5.0321	7.3902	1	2.6816	5.4931	4.947	0	0	4.7328	0	3.4417	9.6202	5.0321	7.3902	0	2.6816	5.4931	4.9192	0	0	0
Enhancer of rudimentary homolog OS=Homo sapiens GN=ERH PE=1 SV=1	ERH	P84090	P84090												12 kDa	0.717514	0.481296	0.723931	0.400181	-0.664181	-0.301211	1	6.1647	6.7498	1	12.2	5.1626	2.7486	5.0321	1	4.9295	5.3631	1	0	6.1647	6.7498	0	12.2	5.1626	2.7486	5.0321	0	4.9295	5.3631	0	0	6.1647	6.6962	4.9489
Cell division control protein 42 homolog OS=Homo sapiens GN=CDC42 PE=1 SV=2	CDC42	P60953	P60953												21 kDa	0.380568	0.508596	0.961436	0.397795	0.219359	0.0155228	14.297	26.412	16.697	30.539	29.605	15.488	26.094	21.461	19.278	17.457	19.403	21.167	14.297	26.412	16.697	30.539	29.605	15.488	26.094	21.461	19.278	17.457	19.403	21.167	14.758	26.714	18.749	17.816
Cluster of EH domain-containing protein 1 OS=Homo sapiens GN=EHD1 PE=1 SV=2 (Q9H4M9)	EHD1	Q9H4M9	Q9H4M9												61 kDa	0.249899	0.00222745	0.0424859	0.396697	1.44931	-2.03034	7.4204	10.274	5.3998	11.945	8.1333	10.325	23.365	19.17	20.53	1.9718	2.6816	1	7.4204	10.274	5.3998	11.945	8.1333	10.325	23.365	19.17	20.53	1.9718	2.6816	0	7.3788	10.275	5.3569	1.9796
Sorbitol dehydrogenase OS=Homo sapiens GN=SORD PE=1 SV=4	SORD	Q00796	Q00796												38 kDa	0.546022	0.104677	0.813491	0.394726	1.12969	0.157582	7.4204	1	9.4497	8.7894	6.1	8.6043	13.743	12.221	13.138	5.9154	7.1508	6.8664	7.4204	0	9.4497	8.7894	6.1	8.6043	13.743	12.221	13.138	5.9154	7.1508	6.8664	7.3788	0	9.3746	5.9387
Vesicle-associated membrane protein-associated protein B/C OS=Homo sapiens GN=VAPB PE=1 SV=3	VAPB	O95292	O95292												27 kDa	0.42265	0.0308826	-	0.394587	2.46288	0	1	1	1	1.9437	1	1	6.7856	5.751	4.0029	1	1	1	0	0	0	1.9437	0	0	6.7856	5.751	4.0029	0	0	0	0	0	0	0
Glutathione reductase, mitochondrial OS=Homo sapiens GN=GSR PE=1 SV=2	GSR	P00390	P00390												56 kDa	0.627955	0.0396296	0.0542672	0.391725	1.62316	2.43894	3.7102	4.1098	1	5.4089	1	5.1626	7.5587	12.221	7.3902	16.76	21.453	9.613	3.7102	4.1098	0	5.4089	0	5.1626	7.5587	12.221	7.3902	16.76	21.453	9.613	3.6894	4.1098	0	16.826
Voltage-dependent anion-selective channel protein 1 OS=Homo sapiens GN=VDAC1 PE=1 SV=2	VDAC1	P21796	P21796												31 kDa	0.443045	0.683294	0.565987	0.387362	0.0704272	-0.127158	54.416	42.125	48.599	41.243	93.533	55.067	52.911	56.791	42.699	40.422	37.542	54.931	54.416	42.125	48.599	41.243	93.533	55.067	52.911	56.791	42.699	40.422	37.542	54.931	54.112	42.126	48.212	40.581
Poly(rC)-binding protein 1 OS=Homo sapiens GN=PCBP1 PE=1 SV=2	PCBP1	Q15365	Q15365												37 kDa	0.194694	0.0201929	0.0493976	0.385669	0.552546	0.903045	23.988	21.532	29.477	24.886	38.545	34.55	34.478	40.629	34.889	39.945	41.972	58.328	23.988	21.532	29.477	24.886	38.545	34.55	34.478	40.629	34.889	39.945	41.972	58.328	30.745	26.714	37.499	44.54
DNA replication licensing factor MCM4 OS=Homo sapiens GN=MCM4 PE=1 SV=5	MCM4	P33991	P33991												97 kDa	0.373126	0.596873	0.131898	0.38547	0.234706	0.716008	7.4204	20.549	20.249	20.283	20.333	22.371	16.492	17.253	22.992	27.605	24.134	27.466	7.4204	20.549	20.249	20.283	20.333	22.371	16.492	17.253	22.992	27.605	24.134	27.466	7.3788	20.549	20.088	27.714
N-acetyltransferase 10 OS=Homo sapiens GN=NAT10 PE=1 SV=2	NAT10	Q9H0A0	Q9H0A0												116 kDa	0.0630429	0.0740259	0.00781428	0.379416	0.582077	-4.23657	16.078	21.576	18.899	23.664	22.367	27.534	32.296	30.193	22.171	1	1	1	16.078	21.576	18.899	23.664	22.367	27.534	32.296	30.193	22.171	0	0	0	15.988	21.576	18.749	0
Nuclear pore complex protein Nup85 OS=Homo sapiens GN=NUP85 PE=1 SV=1	NUP85	Q9BW27	Q9BW27												75 kDa	0.805503	0.439594	0.86829	0.377178	0.880239	0.170304	1	6.1647	1	1	1	8.6043	7.5587	6.4699	1	1.9718	4.4693	2.7466	0	6.1647	0	0	0	8.6043	7.5587	6.4699	0	1.9718	4.4693	2.7466	0	6.1647	0	1.9796
Serine/threonine-protein phosphatase PGAM5, mitochondrial OS=Homo sapiens GN=PGAM5 PE=1 SV=2	PGAM5	Q96HS1	Q96HS1												32 kDa	0.673359	0.0444799	0.42265	0.370663	2.06571	-1.01195	1	1	4.0499	3.3805	1	3.4417	9.6202	5.0321	10.675	1	1	1	0	0	4.0499	3.3805	0	3.4417	9.6202	5.0321	10.675	0	0	0	0	0	4.0177	0
Dr1-associated corepressor OS=Homo sapiens GN=DRAP1 PE=1 SV=3	DRAP1	Q14919	Q14919												22 kDa	0.672043	0.450719	0.231164	0.369221	0.469226	-1.66024	1	3.0823	5.3998	6.085	1	5.1626	4.8101	5.0321	3.2845	1	1	1	0	3.0823	5.3998	6.085	0	5.1626	4.8101	5.0321	3.2845	0	0	0	0	3.0824	5.3569	0
Ribonuclease inhibitor OS=Homo sapiens GN=RNH1 PE=1 SV=2	RNH1	P13489	P13489												50 kDa	0.126222	0.710711	0.196954	0.368125	0.0732683	0.332221	19.788	25.686	20.249	23.664	28.467	32.696	21.302	27.317	20.528	28.591	32.179	21.972	19.788	25.686	20.249	23.664	28.467	32.696	21.302	27.317	20.528	28.591	32.179	21.972	19.677	25.686	20.088	28.704
Ras-related protein Rab-10 OS=Homo sapiens GN=RAB10 PE=1 SV=1	RAB10	P61026	P61026												23 kDa	0.447929	0.109212	0.268886	0.367446	1.09592	0.498303	3.7083	10.271	8.0977	6.534	12.197	9.7498	20.155	17.73	9.3045	8.5419	9.831	12.812	3.7083	10.271	8.0977	6.534	12.197	9.7498	20.155	17.73	9.3045	8.5419	9.831	12.812	12.298	20.549	18.749	18.806
Eukaryotic translation initiation factor 3 subunit J OS=Homo sapiens GN=EIF3J PE=1 SV=2	EIF3J	O75822	O75822												29 kDa	0.138475	0.363021	0.0856418	0.36717	0.503499	-0.521823	7.4204	9.247	10.8	11.494	10.167	13.767	15.117	17.253	6.5691	6.9013	5.3631	6.8664	7.4204	9.247	10.8	11.494	10.167	13.767	15.117	17.253	6.5691	6.9013	5.3631	6.8664	7.3788	9.2471	10.714	6.9284
26S protease regulatory subunit 7 OS=Homo sapiens GN=PSMC2 PE=1 SV=3	PSMC2	P35998	P35998												49 kDa	0.532417	0.0673627	0.0744827	0.364961	0.795388	-1.6997	8.6572	7.1921	14.85	16.227	6.1	17.209	15.805	19.41	18.065	2.9577	1	5.4931	8.6572	7.1921	14.85	16.227	6.1	17.209	15.805	19.41	18.065	2.9577	0	5.4931	8.6087	7.1922	14.732	2.9693
Calreticulin OS=Homo sapiens GN=CALR PE=1 SV=1	CALR	P27797	P27797												48 kDa	0.142792	0.875444	0.552666	0.36358	0.0226559	-0.0853461	51.943	51.372	43.199	54.765	75.233	58.509	52.224	42.414	54.195	47.323	50.95	39.825	51.943	51.372	43.199	54.765	75.233	58.509	52.224	42.414	54.195	47.323	50.95	39.825	51.652	51.373	42.855	47.509
Glutathione S-transferase omega-1 OS=Homo sapiens GN=GSTO1 PE=1 SV=2	GSTO1	P78417	P78417												28 kDa	0.474665	0.0356708	0.199922	0.362782	-0.941028	-0.358134	18.551	12.329	17.549	12.846	30.5	18.929	9.6202	5.751	9.8536	13.803	11.62	12.36	18.551	12.329	17.549	12.846	30.5	18.929	9.6202	5.751	9.8536	13.803	11.62	12.36	18.447	12.329	17.41	13.857
Ubiquitin-like modifier-activating enzyme 1 OS=Homo sapiens GN=UBA1 PE=1 SV=3	UBA1	P22314	P22314												118 kDa	0.15484	0.198195	0.182133	0.362682	0.188448	-0.22947	102.65	121.24	133.65	121.7	172.83	165.2	131.25	142.34	133.84	102.53	109.05	93.383	102.65	121.24	133.65	121.7	172.83	165.2	131.25	142.34	133.84	102.53	109.05	93.383	102.07	121.24	132.58	102.94
Probable ATP-dependent RNA helicase DDX27 OS=Homo sapiens GN=DDX27 PE=1 SV=2	DDX27	Q96GQ7	Q96GQ7												90 kDa	0.518486	0.79742	0.630747	0.36193	-0.14561	0.339221	3.7102	3.0823	6.7498	4.7328	4.0667	8.6043	6.1844	3.5944	2.4634	3.9436	3.5754	9.613	3.7102	3.0823	6.7498	4.7328	4.0667	8.6043	6.1844	3.5944	2.4634	3.9436	3.5754	9.613	3.6894	3.0824	6.6962	3.9591
Nucleoporin Nup37 OS=Homo sapiens GN=NUP37 PE=1 SV=1	NUP37	Q8NFH4	Q8NFH4												37 kDa	0.690469	0.38398	0.249051	0.361023	0.583716	-1.77484	6.1837	3.0823	1	6.085	6.1	1	4.8101	6.4699	4.1057	1	1	1	6.1837	3.0823	0	6.085	6.1	0	4.8101	6.4699	4.1057	0	0	0	6.149	3.0824	0	0
Cluster of AP-2 complex subunit beta OS=Homo sapiens GN=AP2B1 PE=1 SV=1 (P63010)	AP2B1	P63010 Q10567	P63010												105 kDa	0.479793	0.650755	0.190821	0.360626	0.15857	0.525789	22.261	31.851	14.85	37.862	16.267	34.417	27.486	27.317	22.171	28.591	29.497	41.198	22.261	31.851	14.85	37.862	16.267	34.417	27.486	27.317	22.171	28.591	29.497	41.198	22.137	31.851	14.732	28.704
DNA replication licensing factor MCM3 OS=Homo sapiens GN=MCM3 PE=1 SV=3	MCM3	P25205	P25205												91 kDa	0.392346	0.850229	0.0232628	0.36052	-0.0507751	0.765411	23.498	14.384	21.599	24.675	17.275	34.417	17.179	17.253	22.992	35.492	31.285	34.332	23.498	14.384	21.599	24.675	17.275	34.417	17.179	17.253	22.992	35.492	31.285	34.332	23.366	14.384	21.428	35.632
Cysteine and glycine-rich protein 1 OS=Homo sapiens GN=CSRP1 PE=1 SV=3	CSRP1	P21291	P21291												21 kDa	0.408167	0.967001	0.049393	0.35958	-0.0227945	-4.5854	34.629	18.494	18.899	35.158	36.6	20.65	23.363	12.221	35.309	1	1	1	34.629	18.494	18.899	35.158	36.6	20.65	23.363	12.221	35.309	0	0	0	34.435	18.494	18.749	0
Transcription factor BTF3 OS=Homo sapiens GN=BTF3 PE=1 SV=1	BTF3	P20290	P20290												22 kDa	0.456569	0.216373	0.872271	0.355358	0.604362	-0.0860667	18.551	10.274	8.0998	20.959	14.233	12.046	15.117	16.386	24.634	11.831	16.089	6.8664	18.551	10.274	8.0998	20.959	14.233	12.046	15.117	16.386	24.634	11.831	16.089	6.8664	18.447	10.275	8.0354	11.877
Cluster of Ras-related protein Rab-6A OS=Homo sapiens GN=RAB6A PE=1 SV=3 (P20340)	RAB6A	P20340 Q9BZG1 O00194	P20340												24 kDa	0.195996	0.026823	0.121675	0.355181	-0.520224	-0.323106	15.7	13.443	14.963	19.045	14.886	22.487	11.769	8.3525	10.632	10.576	10.483	14.197	15.7	13.443	14.963	19.045	14.886	22.487	11.769	8.3525	10.632	10.576	10.483	14.197	18.447	16.439	18.749	14.847
Ribonucleoside-diphosphate reductase subunit M2 OS=Homo sapiens GN=RRM2 PE=1 SV=1	RRM2	P31350	P31350												45 kDa	0.42265	0.0128817	-	0.355129	4.0027	0	1	1	1	1.8373	1	1	15.82	19.113	13.157	1	1	1	0	0	0	1.8373	0	0	15.82	19.113	13.157	0	0	0	0	0	0	0
10 kDa heat shock protein, mitochondrial OS=Homo sapiens GN=HSPE1 PE=1 SV=2	HSPE1	P61604	P61604												11 kDa	0.771812	0.934512	0.806832	0.354978	-0.0861176	0.215809	1	14.384	21.599	1	32.533	13.767	14.43	19.41	1	22.676	13.408	6.8664	0	14.384	21.599	0	32.533	13.767	14.43	19.41	0	22.676	13.408	6.8664	0	14.384	21.428	22.765
Cysteine--tRNA ligase, cytoplasmic OS=Homo sapiens GN=CARS PE=1 SV=3	CARS	P49589	P49589												85 kDa	0.568033	0.101382	0.0751082	0.351989	1.22214	1.5021	1	7.1921	5.3998	6.085	6.1	5.1626	13.743	6.4699	11.496	17.746	12.514	8.2397	0	7.1921	5.3998	6.085	6.1	5.1626	13.743	6.4699	11.496	17.746	12.514	8.2397	0	7.1922	5.3569	17.816
Cluster of Threonine--tRNA ligase, cytoplasmic OS=Homo sapiens GN=TARS PE=1 SV=3 (P26639)	TARS	P26639	P26639												83 kDa	0.218093	0.913448	0.024797	0.350731	-0.0195978	-0.348951	58.127	59.592	67.498	66.935	71.166	98.089	63.218	48.883	70.617	52.252	46.48	46.692	58.127	59.592	67.498	66.935	71.166	98.089	63.218	48.883	70.617	52.252	46.48	46.692	57.801	59.592	66.962	52.458
Developmentally-regulated GTP-binding protein 1 OS=Homo sapiens GN=DRG1 PE=1 SV=1	DRG1	Q9Y295	Q9Y295												41 kDa	0.636534	0.0312677	0.388589	0.349946	0.490429	0.163444	12.367	12.329	10.8	6.7611	26.433	12.046	18.553	16.534	14.78	15.774	11.62	12.36	12.367	12.329	10.8	6.7611	26.433	12.046	18.553	16.534	14.78	15.774	11.62	12.36	12.298	12.329	10.714	15.836
5'-AMP-activated protein kinase catalytic subunit alpha-1 OS=Homo sapiens GN=PRKAA1 PE=1 SV=4	PRKAA1	Q13131	Q13131												64 kDa	0.42265	0.42265	-	0.348308	0.0757836	0	1	1	1	1.8192	1	1	1.1618	1	1	1	1	1	0	0	0	1.8192	0	0	1.1618	0	0	0	0	0	0	0	0	0
NADH dehydrogenase [ubiquinone] iron-sulfur protein 3, mitochondrial OS=Homo sapiens GN=NDUFS3 PE=1 SV=1	NDUFS3	O75489	O75489												30 kDa	0.461423	0.0353388	0.0174497	0.347066	0.877025	0.802954	14.841	10.274	9.4497	16.903	8.1333	18.929	17.179	20.847	25.455	18.732	22.346	19.226	14.841	10.274	9.4497	16.903	8.1333	18.929	17.179	20.847	25.455	18.732	22.346	19.226	14.758	10.275	9.3746	18.806
Profilin-1 OS=Homo sapiens GN=PFN1 PE=1 SV=2	PFN1	P07737	P07737												15 kDa	0.762346	0.565172	0.517784	0.344252	-0.544233	-0.596792	8.6572	81.168	94.497	4.0566	152.5	77.439	62.531	47.446	16.423	47.323	40.223	34.332	8.6572	81.168	94.497	4.0566	152.5	77.439	62.531	47.446	16.423	47.323	40.223	34.332	8.6087	81.169	93.746	47.509
Probable ATP-dependent RNA helicase DDX47 OS=Homo sapiens GN=DDX47 PE=1 SV=1	DDX47	Q9H0S4	Q9H0S4												51 kDa	0.376243	0.31137	0.0638938	0.341949	0.393014	-2.76772	9.8939	5.1372	5.3998	7.4372	8.1333	10.325	8.2459	7.9076	10.675	1	1	1	9.8939	5.1372	5.3998	7.4372	8.1333	10.325	8.2459	7.9076	10.675	0	0	0	9.8385	5.1373	5.3569	0
Cluster of Ras-related protein Rab-2A OS=Homo sapiens GN=RAB2A PE=1 SV=1 (P61019)	RAB2A	P61019 Q8WUD1	P61019												24 kDa	0.616181	0.623913	0.288976	0.340964	0.286015	0.558234	4.947	18.494	16.2	20.959	22.367	6.8834	11.682	13.659	22.992	15.774	17.877	24.719	4.947	18.494	16.2	20.959	22.367	6.8834	11.682	13.659	22.992	15.774	17.877	24.719	4.9192	18.494	16.071	15.836
60S ribosomal protein L19 OS=Homo sapiens GN=RPL19 PE=1 SV=1	RPL19	P84098	P84098												23 kDa	0.405891	0.69505	0.669624	0.337092	0.142241	-0.132972	16.078	10.274	9.4497	12.846	20.333	12.046	13.743	9.3454	16.423	11.831	9.8324	10.986	16.078	10.274	9.4497	12.846	20.333	12.046	13.743	9.3454	16.423	11.831	9.8324	10.986	15.988	10.275	9.3746	11.877
ATP-dependent RNA helicase DDX50 OS=Homo sapiens GN=DDX50 PE=1 SV=1	DDX50	Q9BQ39	Q9BQ39												83 kDa	0.707973	0.25208	0.42265	0.336966	0.898223	-0.516923	1	1	2.2927	3.4221	1	1	1.8542	1.9398	4.2066	1	1	1	0	0	2.2927	3.4221	0	0	1.8542	1.9398	4.2066	0	0	0	0	0	10.714	0
Serine/threonine-protein kinase PAK 2 OS=Homo sapiens GN=PAK2 PE=1 SV=3	PAK2	Q13177	Q13177												58 kDa	0.42265	0.0326336	-	0.33655	2.58249	0	1	1	1	1.7882	1	1	5.667	7.7272	4.575	1	1	1	0	0	0	1.7882	0	0	5.667	7.7272	4.575	0	0	0	0	0	0	0
Platelet-activating factor acetylhydrolase IB subunit beta OS=Homo sapiens GN=PAFAH1B2 PE=1 SV=1	PAFAH1B2	P68402	P68402												26 kDa	0.749356	0.328754	0.1753	0.336391	-0.400846	0.332387	8.6572	9.247	8.0998	9.4655	22.367	1	4.8101	5.0321	9.8536	12.817	8.9385	10.986	8.6572	9.247	8.0998	9.4655	22.367	0	4.8101	5.0321	9.8536	12.817	8.9385	10.986	8.6087	9.2471	8.0354	12.867
39S ribosomal protein L13, mitochondrial OS=Homo sapiens GN=MRPL13 PE=1 SV=1	MRPL13	Q9BYD1	Q9BYD1												21 kDa	0.809442	0.0521547	0.42265	0.334722	1.59372	-1.21143	4.947	1	1	6.7611	1	1	6.1844	5.751	9.0325	1	1	1	4.947	0	0	6.7611	0	0	6.1844	5.751	9.0325	0	0	0	4.9192	0	0	0
Signal peptidase complex subunit 2 OS=Homo sapiens GN=SPCS2 PE=1 SV=3	SPCS2	Q15005	Q15005												25 kDa	0.753126	0.0983924	0.43252	0.332225	1.03191	-0.780151	1	4.1098	5.3998	8.7894	1	3.4417	8.2459	5.0321	8.2113	1	1	4.1198	0	4.1098	5.3998	8.7894	0	3.4417	8.2459	5.0321	8.2113	0	0	4.1198	0	4.1098	5.3569	0
60S ribosomal protein L9 OS=Homo sapiens GN=RPL9 PE=1 SV=1	RPL9	P32969	P32969												22 kDa	0.521918	0.125124	0.461809	0.331459	0.703575	0.414124	9.8939	19.522	9.4497	22.312	16.267	10.325	21.302	22.285	19.707	15.774	25.028	10.986	9.8939	19.522	9.4497	22.312	16.267	10.325	21.302	22.285	19.707	15.774	25.028	10.986	9.8385	19.522	9.3746	15.836
Barrier-to-autointegration factor OS=Homo sapiens GN=BANF1 PE=1 SV=1	BANF1	O75531	O75531												10 kDa	0.802752	0.83797	0.684561	0.329391	-0.249512	0.493182	1	3.0823	12.15	1	14.233	5.1626	6.1844	6.4699	1	13.803	8.0447	1	0	3.0823	12.15	0	14.233	5.1626	6.1844	6.4699	0	13.803	8.0447	0	0	3.0824	12.053	13.857
Prostaglandin E synthase 3 OS=Homo sapiens GN=PTGES3 PE=1 SV=1	PTGES3	Q15185	Q15185												19 kDa	0.478109	0.54933	0.781953	0.322247	0.282672	-0.117435	7.4204	17.467	12.15	18.931	10.167	17.209	13.743	10.783	20.528	13.803	10.726	9.613	7.4204	17.467	12.15	18.931	10.167	17.209	13.743	10.783	20.528	13.803	10.726	9.613	7.3788	17.467	12.053	13.857
Vacuolar protein sorting-associated protein 4A OS=Homo sapiens GN=VPS4A PE=1 SV=1	VPS4A	Q9UN37	Q9UN37												49 kDa	0.42265	-	-	0.322236	0	0	1	1	1	1.7508	1	1	1	1	1	1	1	1	0	0	0	1.7508	0	0	0	0	0	0	0	0	0	0	0	0
U5 small nuclear ribonucleoprotein 200 kDa helicase OS=Homo sapiens GN=SNRNP200 PE=1 SV=2	SNRNP200	O75643	O75643												245 kDa	0.476017	0.41478	0.0729759	0.319687	0.250348	0.223514	76.678	83.223	72.898	122.38	52.867	115.3	96.202	115.02	65.691	89.716	98.324	83.77	76.678	83.223	72.898	122.38	52.867	115.3	96.202	115.02	65.691	89.716	98.324	83.77	76.248	83.224	72.319	90.07
40S ribosomal protein S15a OS=Homo sapiens GN=RPS15A PE=1 SV=2	RPS15A	P62244	P62244												15 kDa	0.750379	0.738777	0.362261	0.318477	-0.21748	0.512558	4.947	25.686	21.599	1	36.6	27.534	14.43	16.534	13.959	26.619	25.922	21.972	4.947	25.686	21.599	0	36.6	27.534	14.43	16.534	13.959	26.619	25.922	21.972	4.9192	25.686	21.428	26.724
Interleukin enhancer-binding factor 2 OS=Homo sapiens GN=ILF2 PE=1 SV=2	ILF2	Q12905	Q12905												43 kDa	0.237109	0.0372469	0.0772786	0.311934	0.592955	0.478859	25.972	30.823	31.049	33.805	30.5	44.742	48.101	47.446	36.951	38.45	48.268	35.705	25.972	30.823	31.049	33.805	30.5	44.742	48.101	47.446	36.951	38.45	48.268	35.705	25.826	30.824	30.802	38.601
Carbonyl reductase [NADPH] 3 OS=Homo sapiens GN=CBR3 PE=1 SV=3	CBR3	O75828	O75828												31 kDa	0.13543	0.635608	0.145084	0.309857	-0.488191	1.05626	5.2241	4.34	5.7023	6.4871	7.0815	5.3554	1	1	8.8837	9.3149	7.2201	15.212	5.2241	4.34	5.7023	6.4871	7.0815	5.3554	0	0	8.8837	9.3149	7.2201	15.212	9.8385	8.2196	10.714	16.826
N-alpha-acetyltransferase 50 OS=Homo sapiens GN=NAA50 PE=1 SV=1	NAA50	Q9GZZ1	Q9GZZ1												19 kDa	0.818298	0.621308	0.42265	0.308471	0.580476	-2.5912	16.078	1	1	12.846	6.1	3.4417	8.2459	6.4699	12.317	1	1	1	16.078	0	0	12.846	6.1	3.4417	8.2459	6.4699	12.317	0	0	0	15.988	0	0	0
Eukaryotic peptide chain release factor subunit 1 OS=Homo sapiens GN=ETF1 PE=1 SV=3	ETF1	P62495	P62495												49 kDa	0.421867	0.0733844	0.0838759	0.306001	0.564769	-0.812688	14.841	12.329	18.899	14.874	16.267	25.813	18.553	26.598	22.992	4.9295	8.9385	12.36	14.841	12.329	18.899	14.874	16.267	25.813	18.553	26.598	22.992	4.9295	8.9385	12.36	14.758	12.329	18.749	4.9489
Probable ATP-dependent RNA helicase DDX5 OS=Homo sapiens GN=DDX5 PE=1 SV=1	DDX5	P17844	P17844												69 kDa	0.155151	0.234905	0.473564	0.305923	0.385186	-0.205748	35.294	27.607	39.521	45.986	36.334	44.295	42.883	34.776	56.107	27.376	23.138	38.295	35.294	27.607	39.521	45.986	36.334	44.295	42.883	34.776	56.107	27.376	23.138	38.295	44.273	33.906	48.212	32.663
Cluster of Cyclin-dependent kinase 1 OS=Homo sapiens GN=CDK1 PE=1 SV=3 (P06493)	CDK1	P06493 P24941 P11802 Q00534 Q14004 Q00535 Q9NYV4 P50750	P06493												34 kDa	0.388749	0.202504	0.531242	0.302233	0.473282	0.216369	58.127	42.125	26.999	56.793	46.767	53.347	61.157	53.916	61.585	47.323	45.587	54.931	58.127	42.125	26.999	56.793	46.767	53.347	61.157	53.916	61.585	47.323	45.587	54.931	57.801	42.126	26.785	47.509
Proteasome subunit beta type-3 OS=Homo sapiens GN=PSMB3 PE=1 SV=2	PSMB3	P49720	P49720												23 kDa	0.458879	0.945449	0.450541	0.302004	-0.0133935	0.145886	17.314	23.631	18.899	20.283	34.567	18.929	21.302	21.566	16.423	18.732	24.134	23.346	17.314	23.631	18.899	20.283	34.567	18.929	21.302	21.566	16.423	18.732	24.134	23.346	17.217	23.631	18.749	18.806
Ras-related protein Rab-7a OS=Homo sapiens GN=RAB7A PE=1 SV=1	RAB7A	P51149	P51149												23 kDa	0.408952	0.850784	0.161703	0.293452	0.0884712	-0.91487	21.025	41.098	47.249	45.975	46.767	41.301	27.486	33.787	55.016	17.746	19.665	20.599	21.025	41.098	47.249	45.975	46.767	41.301	27.486	33.787	55.016	17.746	19.665	20.599	20.907	41.098	46.873	17.816
Transportin-3 OS=Homo sapiens GN=TNPO3 PE=1 SV=3	TNPO3	Q9Y5L0	Q9Y5L0												104 kDa	0.1584	0.262379	0.430654	0.293212	0.559367	0.787858	3.7102	3.0823	4.0499	4.0566	4.0667	5.1626	7.5587	4.3132	4.1057	7.8871	9.8324	1	3.7102	3.0823	4.0499	4.0566	4.0667	5.1626	7.5587	4.3132	4.1057	7.8871	9.8324	0	3.6894	3.0824	4.0177	7.9182
Programmed cell death protein 5 OS=Homo sapiens GN=PDCD5 PE=1 SV=3	PDCD5	O14737	O14737												14 kDa	0.770754	0.721696	0.617833	0.291513	-0.293234	0.368115	1	5.1372	8.0998	1	6.1	10.325	4.1229	5.0321	2.4634	3.9436	8.9385	5.4931	0	5.1372	8.0998	0	6.1	10.325	4.1229	5.0321	2.4634	3.9436	8.9385	5.4931	0	5.1373	8.0354	3.9591
ATP synthase subunit b, mitochondrial OS=Homo sapiens GN=ATP5F1 PE=1 SV=2	ATP5F1	P24539	P24539												29 kDa	0.482446	0.0768756	0.0234036	0.291508	0.675318	1.05508	12.367	13.357	6.7498	14.874	16.267	8.6043	19.928	17.972	13.959	22.676	21.453	23.346	12.367	13.357	6.7498	14.874	16.267	8.6043	19.928	17.972	13.959	22.676	21.453	23.346	12.298	13.357	6.6962	22.765
Actin-related protein 2/3 complex subunit 2 OS=Homo sapiens GN=ARPC2 PE=1 SV=1	ARPC2	O15144	O15144												34 kDa	0.6143	0.0436038	0.30185	0.290803	1.0939	0.422573	9.8939	13.357	5.3998	16.903	6.1	12.046	25.425	20.128	15.602	10.845	15.196	12.36	9.8939	13.357	5.3998	16.903	6.1	12.046	25.425	20.128	15.602	10.845	15.196	12.36	9.8385	13.357	5.3569	10.888
NAD(P)H-hydrate epimerase OS=Homo sapiens GN=APOA1BP PE=1 SV=2	APOA1BP	Q8NCW5	Q8NCW5												32 kDa	0.387548	0.892543	0.055443	0.287489	0.0678897	0.688426	9.8939	5.1372	8.0998	11.494	8.1333	8.6043	4.1229	8.6265	11.496	12.817	10.726	13.733	9.8939	5.1372	8.0998	11.494	8.1333	8.6043	4.1229	8.6265	11.496	12.817	10.726	13.733	9.8385	5.1373	8.0354	12.867
Annexin A3 OS=Homo sapiens GN=ANXA3 PE=1 SV=3	ANXA3	P12429	P12429												36 kDa	0.567157	0.00309607	0.00127736	0.278738	-0.779311	-4.42678	21.025	20.549	22.949	15.55	38.633	24.092	13.056	12.221	12.317	1	1	1	21.025	20.549	22.949	15.55	38.633	24.092	13.056	12.221	12.317	0	0	0	20.907	20.549	22.767	0
Fructose-2,6-bisphosphatase TIGAR OS=Homo sapiens GN=TIGAR PE=1 SV=1	TIGAR	Q9NQ88	Q9NQ88												30 kDa	0.741584	0.00888719	0.730219	0.278482	1.82418	0.203159	3.7102	1	5.3998	1	6.1	5.1626	9.6202	12.221	13.959	3.9436	3.5754	4.1198	3.7102	0	5.3998	0	6.1	5.1626	9.6202	12.221	13.959	3.9436	3.5754	4.1198	3.6894	0	5.3569	3.9591
Glutamate-rich WD repeat-containing protein 1 OS=Homo sapiens GN=GRWD1 PE=1 SV=1	GRWD1	Q9BQ67	Q9BQ67												49 kDa	0.82282	0.0267621	0.42265	0.278134	1.80492	-1.02616	1	4.1098	1	5.4089	1	1	6.8716	7.9076	6.5691	1	1	1	0	4.1098	0	5.4089	0	0	6.8716	7.9076	6.5691	0	0	0	0	4.1098	0	0
Cystatin-B OS=Homo sapiens GN=CSTB PE=1 SV=2	CSTB	P04080	P04080												11 kDa	0.745142	0.71616	0.953758	0.277447	-0.290006	-0.0546041	1	5.1372	5.3998	1	6.1	6.8834	4.1229	4.3132	1	2.9577	7.1508	1	0	5.1372	5.3998	0	6.1	6.8834	4.1229	4.3132	0	2.9577	7.1508	0	0	5.1373	5.3569	2.9693
Signal recognition particle 14 kDa protein OS=Homo sapiens GN=SRP14 PE=1 SV=2	SRP14	P37108	P37108												15 kDa	0.348321	0.131059	0.229812	0.275913	0.366542	0.679191	9.8939	8.2196	10.8	12.17	14.233	8.6043	10.995	11.502	14.78	16.76	8.9385	20.599	9.8939	8.2196	10.8	12.17	14.233	8.6043	10.995	11.502	14.78	16.76	8.9385	20.599	9.8385	8.2196	10.714	16.826
Asparagine synthetase [glutamine-hydrolyzing] OS=Homo sapiens GN=ASNS PE=1 SV=4	ASNS	P08243	P08243												64 kDa	0.620436	0.56699	0.00858543	0.274543	0.208543	1.38556	9.8939	8.2196	14.85	6.085	18.3	15.488	8.933	14.377	14.78	29.577	27.709	28.839	9.8939	8.2196	14.85	6.085	18.3	15.488	8.933	14.377	14.78	29.577	27.709	28.839	9.8385	8.2196	14.732	29.693
60S ribosomal protein L11 OS=Homo sapiens GN=RPL11 PE=1 SV=2	RPL11	P62913	P62913												20 kDa	0.624186	0.392172	0.949218	0.27296	0.330524	0.0428513	9.8939	7.1921	12.15	10.142	18.3	6.8834	10.995	9.3454	16.423	6.9013	5.3631	17.853	9.8939	7.1921	12.15	10.142	18.3	6.8834	10.995	9.3454	16.423	6.9013	5.3631	17.853	9.8385	7.1922	12.053	6.9284
ADP-ribosylation factor 4 OS=Homo sapiens GN=ARF4 PE=1 SV=3	ARF4	P18085	P18085												21 kDa	0.593867	0.657236	0.441166	0.269276	-0.263271	-0.527006	40.835	13.88	20.937	30.773	34.579	25.824	21.997	17.621	23.415	18.257	14.315	19.93	40.835	13.88	20.937	30.773	34.579	25.824	21.997	17.621	23.415	18.257	14.315	19.93	59.031	21.576	30.802	32.663
Mitotic checkpoint protein BUB3 OS=Homo sapiens GN=BUB3 PE=1 SV=1	BUB3	O43684	O43684												37 kDa	0.690805	0.175053	0.618435	0.269274	-0.622093	-0.223006	13.604	10.274	18.899	5.4089	20.333	25.813	9.6202	10.783	7.3902	9.8589	8.9385	17.853	13.604	10.274	18.899	5.4089	20.333	25.813	9.6202	10.783	7.3902	9.8589	8.9385	17.853	13.528	10.275	18.749	9.8978
Exportin-1 OS=Homo sapiens GN=XPO1 PE=1 SV=1	XPO1	O14980	O14980												123 kDa	0.46975	0.072115	0.13163	0.268218	0.772332	0.496662	30.918	56.51	40.499	66.935	40.667	46.463	73.526	89.14	55.837	56.196	65.251	59.051	30.918	56.51	40.499	66.935	40.667	46.463	73.526	89.14	55.837	56.196	65.251	59.051	30.745	56.51	40.177	56.417
Proteasome subunit beta type-1 OS=Homo sapiens GN=PSMB1 PE=1 SV=2	PSMB1	P20618	P20618												26 kDa	0.187189	0.251206	0.0353032	0.267167	0.185838	0.251826	33.392	35.961	31.049	34.481	46.767	39.58	35.045	43.851	35.309	39.436	37.542	42.572	33.392	35.961	31.049	34.481	46.767	39.58	35.045	43.851	35.309	39.436	37.542	42.572	33.205	35.961	30.802	39.591
Putative pre-mRNA-splicing factor ATP-dependent RNA helicase DHX16 OS=Homo sapiens GN=DHX16 PE=1 SV=2	DHX16	O60231	O60231												119 kDa	0.42265	0.225103	-	0.266996	0.526877	0	1	1	1	1.6099	1	1	0.94902	1.5747	1.7987	1	1	1	0	0	0	1.6099	0	0	0.94902	1.5747	1.7987	0	0	0	0	0	0	0
Transcription elongation factor B polypeptide 1 OS=Homo sapiens GN=TCEB1 PE=1 SV=1	TCEB1	Q15369	Q15369												12 kDa	0.850561	0.591077	0.42265	0.263626	0.551099	-1.30252	1	1	5.3998	1	1	6.8834	4.8101	5.0321	1	1	1	1	0	0	5.3998	0	0	6.8834	4.8101	5.0321	0	0	0	0	0	0	5.3569	0
Heat shock protein beta-1 OS=Homo sapiens GN=HSPB1 PE=1 SV=2	HSPB1	P04792	P04792												23 kDa	0.419743	0.0986764	0.144678	0.261707	-0.323631	0.502614	48.233	42.125	45.899	40.566	71.166	51.626	39.168	29.474	40.235	80.843	54.525	57.678	48.233	42.125	45.899	40.566	71.166	51.626	39.168	29.474	40.235	80.843	54.525	57.678	47.963	42.126	45.534	81.162
AP-1 complex subunit gamma-1 OS=Homo sapiens GN=AP1G1 PE=1 SV=5	AP1G1	O43747	O43747												91 kDa	0.772058	0.595991	0.522593	0.261156	0.332975	0.424628	2.4735	3.0823	8.0998	6.7611	1	8.6043	5.4973	4.3132	7.3902	7.8871	3.5754	6.8664	2.4735	3.0823	8.0998	6.7611	0	8.6043	5.4973	4.3132	7.3902	7.8871	3.5754	6.8664	2.4596	3.0824	8.0354	7.9182
Phosphatidylethanolamine-binding protein 1 OS=Homo sapiens GN=PEBP1 PE=1 SV=3	PEBP1	P30086	P30086												21 kDa	0.346734	0.710606	0.0224808	0.25929	0.108282	-0.858704	30.918	30.823	40.499	42.595	48.8	30.975	39.168	25.879	45.162	18.732	14.302	23.346	30.918	30.823	40.499	42.595	48.8	30.975	39.168	25.879	45.162	18.732	14.302	23.346	30.745	30.824	40.177	18.806
28S ribosomal protein S29, mitochondrial OS=Homo sapiens GN=DAP3 PE=1 SV=1	DAP3	P51398	P51398												46 kDa	0.683137	0.101158	0.624325	0.258532	0.809367	-0.260867	7.4204	3.0823	4.0499	2.7044	6.1	8.6043	10.307	8.6265	6.5691	4.9295	4.4693	2.7466	7.4204	3.0823	4.0499	2.7044	6.1	8.6043	10.307	8.6265	6.5691	4.9295	4.4693	2.7466	7.3788	3.0824	4.0177	4.9489
60S ribosomal protein L12 OS=Homo sapiens GN=RPL12 PE=1 SV=1	RPL12	P30050	P30050												18 kDa	0.583428	0.523347	0.618675	0.258479	-0.318363	-0.220078	42.049	22.604	22.949	25.016	48.8	30.975	17.179	19.41	33.666	21.69	20.559	32.959	42.049	22.604	22.949	25.016	48.8	30.975	17.179	19.41	33.666	21.69	20.559	32.959	41.813	22.604	22.767	21.775
Cluster of Glucosamine-6-phosphate isomerase 1 OS=Homo sapiens GN=GNPDA1 PE=1 SV=1 (P46926)	GNPDA1	P46926 Q8TDQ7	P46926												33 kDa	0.497496	0.784742	0.0293298	0.258184	0.114294	-3.12822	6.1837	9.247	10.8	7.4372	10.167	13.767	5.4973	12.221	10.675	1	1	1	6.1837	9.247	10.8	7.4372	10.167	13.767	5.4973	12.221	10.675	0	0	0	6.149	9.2471	10.714	0
Actin-related protein 2/3 complex subunit 1A OS=Homo sapiens GN=ARPC1A PE=1 SV=2	ARPC1A	Q92747	Q92747												42 kDa	0.42265	0.119519	-	0.257735	1.76497	0	1	1	1	1.5868	1	1	2.2998	2.6846	5.2116	1	1	1	0	0	0	1.5868	0	0	2.2998	2.6846	5.2116	0	0	0	0	0	0	0
Ribosome production factor 2 homolog OS=Homo sapiens GN=RPF2 PE=1 SV=2	RPF2	Q9H7B2	Q9H7B2												36 kDa	0.805385	0.27534	0.889147	0.25543	1.27276	0.133594	1	3.0823	1	1	4.0667	1	4.8101	6.4699	1	1	3.5754	1	0	3.0823	0	0	4.0667	0	4.8101	6.4699	0	0	3.5754	0	0	3.0824	0	0
40S ribosomal protein SA OS=Homo sapiens GN=RPSA PE=1 SV=4	RPSA	P08865	P08865												33 kDa	0.51444	0.973296	0.673854	0.255049	0.0100694	0.114896	56.89	36.988	60.748	41.243	81.333	61.951	43.291	46.727	65.691	48.309	51.844	67.291	56.89	36.988	60.748	41.243	81.333	61.951	43.291	46.727	65.691	48.309	51.844	67.291	56.571	36.988	60.265	48.499
Bifunctional coenzyme A synthase OS=Homo sapiens GN=COASY PE=1 SV=4	COASY	Q13057	Q13057												62 kDa	0.776156	0.304438	0.54766	0.254625	0.772964	0.397072	6.1837	3.0823	1	6.085	1	5.1626	4.8101	8.6265	4.1057	4.9295	4.4693	4.1198	6.1837	3.0823	0	6.085	0	5.1626	4.8101	8.6265	4.1057	4.9295	4.4693	4.1198	6.149	3.0824	0	4.9489
Cluster of ATP-dependent RNA helicase DDX3X OS=Homo sapiens GN=DDX3X PE=1 SV=3 (O00571)	DDX3X	O00571 O15523	O00571												73 kDa	0.278664	0.160611	0.237677	0.254501	0.304313	-0.348249	36.248	42.663	53.261	54.466	43.765	59.44	56.869	56.449	49.892	43.896	30.667	29.263	36.248	42.663	53.261	54.466	43.765	59.44	56.869	56.449	49.892	43.896	30.667	29.263	40.584	44.18	56.248	45.53
Zinc phosphodiesterase ELAC protein 2 OS=Homo sapiens GN=ELAC2 PE=1 SV=2	ELAC2	Q9BQ52	Q9BQ52												92 kDa	0.806876	0.0447345	0.0557232	0.253027	1.58241	1.44257	1	3.0823	1	4.0566	1	1	6.1844	5.751	3.2845	2.9577	5.3631	5.4931	0	3.0823	0	4.0566	0	0	6.1844	5.751	3.2845	2.9577	5.3631	5.4931	0	3.0824	0	2.9693
Cluster of Serine/threonine-protein phosphatase PP1-beta catalytic subunit OS=Homo sapiens GN=PPP1CB PE=1 SV=3 (P62140)	PPP1CB	P62140 P36873 P62136	P62140												37 kDa	0.216906	0.193172	0.121118	0.251347	0.213002	-0.341785	60.6	45.208	52.648	58.625	73.2	56.788	58.408	66.136	59.122	41.408	43.799	39.825	60.6	45.208	52.648	58.625	73.2	56.788	58.408	66.136	59.122	41.408	43.799	39.825	60.261	45.208	52.23	41.571
Ferritin heavy chain OS=Homo sapiens GN=FTH1 PE=1 SV=2	FTH1	P02794	P02794												21 kDa	0.82624	0.208093	0.29411	0.250737	1.34376	-1.89016	7.4204	1	2.6999	8.7894	1	3.4417	6.8716	5.751	15.602	1	1	1	7.4204	0	2.6999	8.7894	0	3.4417	6.8716	5.751	15.602	0	0	0	7.3788	0	2.6785	0
Cluster of Histone H2A type 1-B/E OS=Homo sapiens GN=HIST1H2AB PE=1 SV=2 (P04908)	HIST1H2AB	P04908 Q16777 Q8IUE6 P16104 Q9BTM1	P04908												14 kDa	0.84321	0.22793	0.160149	0.245854	-1.53304	0.858083	26.179	131.9	158.34	21.28	285.33	68.598	35.379	46.287	27.672	196.29	207.71	169.55	26.179	131.9	158.34	21.28	285.33	68.598	35.379	46.287	27.672	196.29	207.71	169.55	38.124	181.86	207.58	259.32
28S ribosomal protein S25, mitochondrial OS=Homo sapiens GN=MRPS25 PE=1 SV=1	MRPS25	P82663	P82663												20 kDa	0.836403	0.480301	0.42265	0.237665	-0.758953	-0.928579	3.7102	1	1	4.7328	1	1	1.3743	1	1	1	1	1	3.7102	0	0	4.7328	0	0	1.3743	0	0	0	0	0	3.6894	0	0	0
Serine/arginine-rich splicing factor 1 OS=Homo sapiens GN=SRSF1 PE=1 SV=2	SRSF1	Q07955	Q07955												28 kDa	0.543433	0.536453	0.411031	0.231752	-0.153968	0.288985	30.918	20.549	29.699	21.635	42.7	30.975	23.363	20.847	28.74	26.619	28.603	43.945	30.918	20.549	29.699	21.635	42.7	30.975	23.363	20.847	28.74	26.619	28.603	43.945	30.745	20.549	29.463	26.724
Filamin-B OS=Homo sapiens GN=FLNB PE=1 SV=2	FLNB	O75369	O75369												278 kDa	0.144214	0.00313873	0.00137223	0.231156	-1.03485	-1.14588	171.79	156.05	169.7	213.81	169.98	200.21	83.576	94.919	64.338	75.24	72.111	77.495	171.79	156.05	169.7	213.81	169.98	200.21	83.576	94.919	64.338	75.24	72.111	77.495	212.76	196.24	207.58	95.019
Cluster of Eukaryotic translation initiation factor 5A-1 OS=Homo sapiens GN=EIF5A PE=1 SV=2 (P63241)	EIF5A	P63241	P63241												17 kDa	0.183078	0.406671	0.658431	0.230719	0.087487	-0.0765449	38.046	37.448	33.323	41.029	48.8	37.859	42.387	36.606	36.627	41.096	29.356	32.742	38.046	37.448	33.323	41.029	48.8	37.859	42.387	36.606	36.627	41.096	29.356	32.742	38.124	38.016	33.481	41.571
Protein DJ-1 OS=Homo sapiens GN=PARK7 PE=1 SV=2	PARK7	Q99497	Q99497												20 kDa	0.507855	0.1391	0.160706	0.230301	0.542203	0.345141	21.025	21.576	28.349	35.834	28.467	18.929	26.112	34.506	42.699	27.605	26.816	35.705	21.025	21.576	28.349	35.834	28.467	18.929	26.112	34.506	42.699	27.605	26.816	35.705	20.907	21.576	28.124	27.714
Enolase-phosphatase E1 OS=Homo sapiens GN=ENOPH1 PE=1 SV=1	ENOPH1	Q9UHY7	Q9UHY7												29 kDa	0.810441	0.11718	0.42265	0.229891	1.46307	-1.01195	1	1	4.0499	2.0283	4.0667	1	3.4358	5.0321	8.2113	1	1	1	0	0	4.0499	2.0283	4.0667	0	3.4358	5.0321	8.2113	0	0	0	0	0	4.0177	0
Platelet-activating factor acetylhydrolase IB subunit gamma OS=Homo sapiens GN=PAFAH1B3 PE=1 SV=1	PAFAH1B3	Q15102	Q15102												26 kDa	0.77913	0.163143	0.0188586	0.22979	-0.827622	1.05308	8.6572	8.2196	4.0499	11.494	1	12.046	4.8101	2.8755	4.1057	16.76	14.302	12.36	8.6572	8.2196	4.0499	11.494	0	12.046	4.8101	2.8755	4.1057	16.76	14.302	12.36	8.6087	8.2196	4.0177	16.826
Heterogeneous nuclear ribonucleoprotein A/B OS=Homo sapiens GN=HNRNPAB PE=1 SV=2	HNRNPAB	Q99729	Q99729												36 kDa	0.311445	0.905401	0.154668	0.22928	0.0196578	0.285557	17.314	17.467	22.949	22.312	26.433	18.929	17.866	20.128	20.528	25.633	24.134	20.599	17.314	17.467	22.949	22.312	26.433	18.929	17.866	20.128	20.528	25.633	24.134	20.599	24.596	21.576	28.124	34.642
KH domain-containing, RNA-binding, signal transduction-associated protein 1 OS=Homo sapiens GN=KHDRBS1 PE=1 SV=1	KHDRBS1	Q07666	Q07666												48 kDa	0.827556	0.217936	0.743647	0.22844	1.06311	0.307273	6.1837	4.1098	1	8.7894	1	3.4417	4.8101	6.4699	12.317	4.9295	8.0447	1	6.1837	4.1098	0	8.7894	0	3.4417	4.8101	6.4699	12.317	4.9295	8.0447	0	6.149	4.1098	0	4.9489
Glycylpeptide N-tetradecanoyltransferase 1 OS=Homo sapiens GN=NMT1 PE=1 SV=2	NMT1	P30419	P30419												57 kDa	0.431267	0.983276	0.483297	0.227605	0.00518668	-0.489651	9.8741	6.4962	8.5353	7.8627	12.167	9.132	9.8419	6.6903	8.4631	10.495	6.2427	1	9.8741	6.4962	8.5353	7.8627	12.167	9.132	9.8419	6.6903	8.4631	10.495	6.2427	0	11.068	7.1922	9.3746	11.877
Thioredoxin OS=Homo sapiens GN=TXN PE=1 SV=3	TXN	P10599	P10599												12 kDa	0.823862	0.941575	0.620714	0.226078	-0.0723714	0.545555	1	13.357	14.85	1	14.233	18.929	11.682	15.096	1	24.647	16.983	1	0	13.357	14.85	0	14.233	18.929	11.682	15.096	0	24.647	16.983	0	0	13.357	14.732	24.744
Cluster of Heterogeneous nuclear ribonucleoproteins C1/C2 OS=Homo sapiens GN=HNRNPC PE=1 SV=4 (P07910)	HNRNPC	P07910 O60812	P07910												34 kDa	0.281677	0.0176815	0.891174	0.225988	-0.589089	-0.0315377	64.31	52.4	59.398	56.117	79.3	70.555	41.917	37.381	37.772	56.196	44.693	71.411	64.31	52.4	59.398	56.117	79.3	70.555	41.917	37.381	37.772	56.196	44.693	71.411	63.95	52.4	58.926	56.417
Actin-related protein 2/3 complex subunit 4 OS=Homo sapiens GN=ARPC4 PE=1 SV=3	ARPC4	P59998	P59998												20 kDa	0.694139	0.908717	0.530063	0.224032	0.072058	-0.446827	21.025	8.2196	8.0998	10.142	16.267	17.209	10.307	10.064	18.886	7.8871	7.1508	12.36	21.025	8.2196	8.0998	10.142	16.267	17.209	10.307	10.064	18.886	7.8871	7.1508	12.36	20.907	8.2196	8.0354	7.9182
Ribonucleoside-diphosphate reductase large subunit OS=Homo sapiens GN=RRM1 PE=1 SV=1	RRM1	P23921	P23921												90 kDa	0.152614	0.403925	0.0833092	0.223882	0.143466	-0.715106	30.918	40.07	35.099	37.862	44.733	41.301	43.978	33.787	39.414	23.661	28.603	12.36	30.918	40.07	35.099	37.862	44.733	41.301	43.978	33.787	39.414	23.661	28.603	12.36	30.745	40.071	34.82	23.755
26S proteasome non-ATPase regulatory subunit 11 OS=Homo sapiens GN=PSMD11 PE=1 SV=3	PSMD11	O00231	O00231												47 kDa	0.531335	0.97088	0.900471	0.223153	-0.0094968	0.0450909	22.261	14.384	22.949	18.255	20.333	30.975	16.492	23.004	19.707	19.718	14.302	27.466	22.261	14.384	22.949	18.255	20.333	30.975	16.492	23.004	19.707	19.718	14.302	27.466	22.137	14.384	22.767	19.796
Regulation of nuclear pre-mRNA domain-containing protein 1B OS=Homo sapiens GN=RPRD1B PE=1 SV=1	RPRD1B	Q9NQG5	Q9NQG5												37 kDa	0.808604	0.0410735	0.274558	0.218639	1.39257	-1.37997	7.4204	5.1372	1	7.8927	1	6.8834	10.083	13.186	12.326	1	1	3.2092	7.4204	5.1372	0	7.8927	0	6.8834	10.083	13.186	12.326	0	0	3.2092	7.3788	5.1373	0	0
DnaJ homolog subfamily C member 13 OS=Homo sapiens GN=DNAJC13 PE=1 SV=5	DNAJC13	O75165	O75165												254 kDa	0.864926	0.203962	0.347466	0.214713	0.690787	0.528596	1	3.0823	4.0499	7.4372	1	1	4.8101	5.0321	3.2845	4.9295	2.6816	4.1198	0	3.0823	4.0499	7.4372	0	0	4.8101	5.0321	3.2845	4.9295	2.6816	4.1198	0	3.0824	4.0177	4.9489
Ribosome biogenesis protein BOP1 OS=Homo sapiens GN=BOP1 PE=1 SV=2	BOP1	Q14137	Q14137												84 kDa	0.765184	0.0726591	0.39196	0.214344	1.5235	0.87585	1	2.0549	1	2.7044	1	1	5.4973	2.8755	3.2845	1.9718	4.4693	1	0	2.0549	0	2.7044	0	0	5.4973	2.8755	3.2845	1.9718	4.4693	0	0	2.0549	0	1.9796
Protein C20orf11 OS=Homo sapiens GN=C20orf11 PE=1 SV=1	C20orf11	Q9NWU2	Q9NWU2												27 kDa	0.765184	0.996692	0.770823	0.214344	0.00234631	0.207335	1	2.0549	1	2.7044	1	1	2.0615	1	1	1	2.6816	1	0	2.0549	0	2.7044	0	0	2.0615	0	0	0	2.6816	0	0	2.0549	0	0
ATP synthase subunit beta, mitochondrial OS=Homo sapiens GN=ATP5B PE=1 SV=3	ATP5B	P06576	P06576												57 kDa	0.200763	0.764397	0.0555831	0.213401	0.0798193	0.468009	124.91	122.27	125.55	123.05	152.5	156.6	98.263	126.52	169.15	174.5	150.17	190.89	124.91	122.27	125.55	123.05	152.5	156.6	98.263	126.52	169.15	174.5	150.17	190.89	124.21	122.27	124.55	175.19
RNA-binding motif protein, X-linked-like-2 OS=Homo sapiens GN=RBMXL2 PE=1 SV=3	RBMXL2	O75526	O75526												43 kDa	0.42265	-	-	0.212839	0	0	1	1	1	1	1.4769	1	1	1	1	1	1	1	0	0	0	0	1.4769	0	0	0	0	0	0	0	0	0	0	0
Apolipoprotein O OS=Homo sapiens GN=APOO PE=1 SV=1	APOO	Q9BUR5	Q9BUR5												22 kDa	0.808766	0.280915	0.0959469	0.209215	0.454674	-2.0475	4.947	2.0549	5.3998	4.7328	1	8.6043	5.4973	5.751	5.7479	1	1	1	4.947	2.0549	5.3998	4.7328	0	8.6043	5.4973	5.751	5.7479	0	0	0	4.9192	2.0549	5.3569	0
Cluster of Heterogeneous nuclear ribonucleoprotein A1 OS=Homo sapiens GN=HNRNPA1 PE=1 SV=5 (P09651)	HNRNPA1	P09651	P09651												39 kDa	0.519984	0.660635	0.0434021	0.207825	-0.0950114	0.42421	118.02	126.38	125.6	114.12	191.57	121.64	103.51	97.048	145.86	183.02	164.85	148.61	118.02	126.38	125.6	114.12	191.57	121.64	103.51	97.048	145.86	183.02	164.85	148.61	131.59	136.65	128.57	202.9
Alpha-enolase OS=Homo sapiens GN=ENO1 PE=1 SV=2	ENO1	P06733	P06733												47 kDa	0.563774	0.402076	0.177188	0.205906	-0.163417	0.513391	477.07	435.98	379.95	307.77	580.72	602.87	349.32	341.1	464.11	655.7	751.44	438.49	477.07	435.98	379.95	307.77	580.72	602.87	349.32	341.1	464.11	655.7	751.44	438.49	504.22	470.57	396.41	713.63
ATP-dependent RNA helicase DDX18 OS=Homo sapiens GN=DDX18 PE=1 SV=2	DDX18	Q9NVP1	Q9NVP1												75 kDa	0.58972	0.196465	0.200324	0.205634	0.682492	0.448128	7.4204	14.384	9.4497	15.55	10.167	10.325	23.363	13.659	13.138	12.817	16.089	13.733	7.4204	14.384	9.4497	15.55	10.167	10.325	23.363	13.659	13.138	12.817	16.089	13.733	7.3788	14.384	9.3746	12.867
Fructose-bisphosphate aldolase A OS=Homo sapiens GN=ALDOA PE=1 SV=2	ALDOA	P04075	P04075												39 kDa	0.524466	0.0139362	0.356511	0.2049	-0.866187	-0.158891	155.7	167.29	128.17	127.69	227.58	164.74	75.097	67.587	104.82	139.22	148.4	116.49	155.7	167.29	128.17	127.69	227.58	164.74	75.097	67.587	104.82	139.22	148.4	116.49	158.65	168.5	131.24	142.53
Proteolipid protein 2 OS=Homo sapiens GN=PLP2 PE=1 SV=1	PLP2	Q04941	Q04941												17 kDa	0.312517	0.000529266	0.00186052	0.203933	-2.54252	-3.1157	8.6572	9.247	8.0998	11.494	8.1333	10.325	1	1	2.4634	1	1	1	8.6572	9.247	8.0998	11.494	8.1333	10.325	0	0	2.4634	0	0	0	8.6087	9.2471	8.0354	0
Spermine synthase OS=Homo sapiens GN=SMS PE=1 SV=2	SMS	P52788	P52788												41 kDa	0.704646	0.131174	0.036965	0.203879	-0.819033	-4.09725	21.025	19.522	10.8	14.874	30.5	13.767	12.369	9.3454	7.3902	1	1	1	21.025	19.522	10.8	14.874	30.5	13.767	12.369	9.3454	7.3902	0	0	0	20.907	19.522	10.714	0
Chromodomain-helicase-DNA-binding protein 1 OS=Homo sapiens GN=CHD1 PE=1 SV=2	CHD1	O14646	O14646												197 kDa	0.42265	-	-	0.202554	0	0	1	1	1	1.4522	1	1	1	1	1	1	1	1	0	0	0	1.4522	0	0	0	0	0	0	0	0	0	0	0	0
Malate dehydrogenase, mitochondrial OS=Homo sapiens GN=MDH2 PE=1 SV=3	MDH2	P40926	P40926												36 kDa	0.60244	0.510162	0.177614	0.200334	-0.124125	0.584922	85.335	61.647	68.848	61.526	115.9	70.555	58.408	69.012	70.617	99.575	81.341	142.82	85.335	61.647	68.848	61.526	115.9	70.555	58.408	69.012	70.617	99.575	81.341	142.82	84.857	61.647	68.301	99.968
Histone acetyltransferase type B catalytic subunit OS=Homo sapiens GN=HAT1 PE=1 SV=1	HAT1	O14929	O14929												50 kDa	0.725272	0.466591	0.0321696	0.200248	0.282561	-1.40244	8.6572	8.2196	5.3998	3.3805	10.167	12.046	6.8716	7.9076	12.317	2.9577	4.4693	1	8.6572	8.2196	5.3998	3.3805	10.167	12.046	6.8716	7.9076	12.317	2.9577	4.4693	0	8.6087	8.2196	5.3569	2.9693
Spectrin beta chain, brain 2 OS=Homo sapiens GN=SPTBN2 PE=1 SV=3	SPTBN2	O15020	O15020												271 kDa	0.42265	0.651744	0.42265	0.200086	0.18938	0.609125	1	1	1	1.4463	1	1	1.6566	1	0.76422	1	1	2.576	0	0	0	1.4463	0	0	1.6566	0	0.76422	0	0	2.576	0	0	0	0
Trafficking protein particle complex subunit 5 OS=Homo sapiens GN=TRAPPC5 PE=1 SV=1	TRAPPC5	Q8IUR0	Q8IUR0												21 kDa	0.828573	0.372446	0.402234	0.19511	0.767081	0.698145	1	1	2.6999	3.3805	1	1	4.1229	2.8755	1	3.9436	2.6816	1	0	0	2.6999	3.3805	0	0	4.1229	2.8755	0	3.9436	2.6816	0	0	0	2.6785	3.9591
Acetyl-CoA acetyltransferase, cytosolic OS=Homo sapiens GN=ACAT2 PE=1 SV=2	ACAT2	Q9BWD1	Q9BWD1												41 kDa	0.733249	0.232614	0.141442	0.193198	-1.25499	0.835973	17.314	8.2196	5.3998	14.874	10.167	10.325	6.1844	4.3132	2.4634	21.69	14.302	19.226	17.314	8.2196	5.3998	14.874	10.167	10.325	6.1844	4.3132	2.4634	21.69	14.302	19.226	17.217	8.2196	5.3569	21.775
UPF0556 protein C19orf10 OS=Homo sapiens GN=C19orf10 PE=1 SV=1	C19orf10	Q969H8	Q969H8												19 kDa	0.876761	0.898413	0.23808	0.192837	-0.087573	0.718141	1	6.1647	6.7498	2.7044	12.2	1	5.4973	4.3132	3.2845	8.873	7.1508	6.8664	0	6.1647	6.7498	2.7044	12.2	0	5.4973	4.3132	3.2845	8.873	7.1508	6.8664	0	6.1647	6.6962	8.908
Heterogeneous nuclear ribonucleoprotein A0 OS=Homo sapiens GN=HNRNPA0 PE=1 SV=1	HNRNPA0	Q13151	Q13151												31 kDa	0.617546	0.437372	0.0995614	0.192143	0.29875	0.648756	14.841	12.329	6.7498	16.227	12.2	10.325	10.307	15.815	15.602	19.718	16.983	16.479	14.841	12.329	6.7498	16.227	12.2	10.325	10.307	15.815	15.602	19.718	16.983	16.479	14.758	12.329	6.6962	19.796
Translational activator GCN1 OS=Homo sapiens GN=GCN1L1 PE=1 SV=6	GCN1L1	Q92616	Q92616												293 kDa	0.718933	0.0173719	0.657707	0.190611	1.20546	-0.213989	54.416	59.592	43.199	85.866	26.433	67.113	123	140.18	99.357	31.549	72.402	31.585	54.416	59.592	43.199	85.866	26.433	67.113	123	140.18	99.357	31.549	72.402	31.585	54.112	59.592	42.855	31.673
26S protease regulatory subunit 6B OS=Homo sapiens GN=PSMC4 PE=1 SV=2	PSMC4	P43686	P43686												47 kDa	0.712387	0.16729	0.543093	0.186923	0.307426	0.191275	13.604	12.329	9.4497	11.494	8.1333	20.65	12.369	15.815	15.602	13.803	16.983	9.613	13.604	12.329	9.4497	11.494	8.1333	20.65	12.369	15.815	15.602	13.803	16.983	9.613	13.528	12.329	9.3746	13.857
ADP-ribosylation factor-like protein 3 OS=Homo sapiens GN=ARL3 PE=1 SV=2	ARL3	P36405	P36405												20 kDa	0.744713	0.546204	0.779196	0.18518	-0.386064	-0.155383	3.7102	10.274	13.5	14.198	10.167	6.8834	4.8101	7.1887	9.0325	8.873	8.9385	6.8664	3.7102	10.274	13.5	14.198	10.167	6.8834	4.8101	7.1887	9.0325	8.873	8.9385	6.8664	3.6894	10.275	13.392	8.908
Protein flightless-1 homolog OS=Homo sapiens GN=FLII PE=1 SV=2	FLII	Q13045	Q13045												145 kDa	0.81422	0.135854	0.596542	0.183531	0.98283	-0.333576	3.7102	4.1098	5.3998	5.4089	1	8.6043	12.369	7.1887	6.5691	5.9154	3.5754	1	3.7102	4.1098	5.3998	5.4089	0	8.6043	12.369	7.1887	6.5691	5.9154	3.5754	0	3.6894	4.1098	5.3569	5.9387
Eukaryotic translation initiation factor 5 OS=Homo sapiens GN=EIF5 PE=1 SV=2	EIF5	P55010	P55010												49 kDa	0.638412	0.00311237	0.0525729	0.18231	1.44491	1.95027	8.6572	6.1647	6.7498	11.494	6.1	6.8834	17.866	18.691	22.171	26.619	19.665	37.079	8.6572	6.1647	6.7498	11.494	6.1	6.8834	17.866	18.691	22.171	26.619	19.665	37.079	8.6087	6.1647	6.6962	26.724
Nuclear pore complex protein Nup93 OS=Homo sapiens GN=NUP93 PE=1 SV=2	NUP93	Q8N1F7	Q8N1F7												93 kDa	0.641894	0.387933	0.0274038	0.182171	0.462434	0.716226	6.1837	10.274	8.0998	12.846	8.1333	6.8834	14.43	13.659	5.7479	11.831	13.408	15.106	6.1837	10.274	8.0998	12.846	8.1333	6.8834	14.43	13.659	5.7479	11.831	13.408	15.106	6.149	10.275	8.0354	11.877
Ras-related protein Rab-21 OS=Homo sapiens GN=RAB21 PE=1 SV=3	RAB21	Q9UL25	Q9UL25												24 kDa	0.753522	0.0572271	0.044486	0.179857	1.04511	-1.61762	11.131	6.3474	12.15	14.874	14.233	4.4552	20.737	14.801	25.601	3.133	5.5221	1	11.131	6.3474	12.15	14.874	14.233	4.4552	20.737	14.801	25.601	3.133	5.5221	0	11.068	7.1922	12.053	3.9591
Cluster of Transportin-1 OS=Homo sapiens GN=TNPO1 PE=1 SV=2 (Q92973)	TNPO1	Q92973 O14787	Q92973												102 kDa	0.366594	0.140742	0.0363167	0.178822	0.284714	-0.732844	24.735	33.906	26.999	37.186	30.5	29.255	37.794	34.506	32.024	16.76	19.665	15.106	24.735	33.906	26.999	37.186	30.5	29.255	37.794	34.506	32.024	16.76	19.665	15.106	24.596	33.906	26.785	16.826
Proteasome subunit beta type-5 OS=Homo sapiens GN=PSMB5 PE=1 SV=3	PSMB5	P28074	P28074												28 kDa	0.675055	0.966834	0.900139	0.178111	0.0177598	-0.0537631	13.604	33.906	21.599	29.073	28.467	20.65	21.302	21.566	27.097	22.676	20.559	23.346	13.604	33.906	21.599	29.073	28.467	20.65	21.302	21.566	27.097	22.676	20.559	23.346	13.528	33.906	21.428	22.765
Cytosol aminopeptidase OS=Homo sapiens GN=LAP3 PE=1 SV=3	LAP3	P28838	P28838												56 kDa	0.829388	0.022973	0.136955	0.175663	1.11899	-1.31783	3.7102	8.2196	6.7498	11.494	1	8.6043	13.056	14.377	13.138	1	1	5.4931	3.7102	8.2196	6.7498	11.494	0	8.6043	13.056	14.377	13.138	0	0	5.4931	3.6894	8.2196	6.6962	0
40S ribosomal protein S3 OS=Homo sapiens GN=RPS3 PE=1 SV=2	RPS3	P23396	P23396												27 kDa	0.602232	0.0844993	0.104726	0.164883	0.194858	0.443613	51.943	52.4	47.249	53.412	75.233	41.301	53.598	57.51	62.406	67.041	58.101	81.024	51.943	52.4	47.249	53.412	75.233	41.301	53.598	57.51	62.406	67.041	58.101	81.024	51.652	52.4	46.873	67.305
Ethylmalonyl-CoA decarboxylase OS=Homo sapiens GN=ECHDC1 PE=1 SV=2	ECHDC1	Q9NTX5	Q9NTX5												34 kDa	0.42265	0.0209823	-	0.160146	2.89674	0	1	1	1	1.3522	1	1	7.5587	5.751	9.0325	1	1	1	0	0	0	1.3522	0	0	7.5587	5.751	9.0325	0	0	0	0	0	0	0
[truncated: 1,335 more rows]
[truncated: 92 more columns]

## Sheet: GO
Gene ontology (GO) annotations of each identified protein were retrieved on May 20, 2013, via Scaffold from National Center for Biotechnology Information (NCBI) (http://www.ncbi.nlm.nih.gov/).
[truncated: 2,753 more rows]
[truncated: 5 more columns]
