# Supplementary material for: Filamin C, a dysregulated protein in cancer revealed by label-free quantitative proteomic analyses of human gastric cancer cells
Source: Oncotarget. 2014 Nov 28;6(2):1171–89. doi: 10.18632/oncotarget.2645 (PMC4359225; doi:10.18632/oncotarget.2645)
Supplement: Supplementary file 4 [file oncotarget-06-1171-s004.xlsx]

## Sheet: Sheet1
Supplementary Table 5. The immunohistochemistry analysis scoring of filamin C and the clinicopathological factors of the gastric cancer patients of the tissue microarray.
																Cancer tissue			Normal tissue
Code	Operation time	Survival state	Follow-up time	Survival time	Sex	Age	Pathological type	Grade	Tumor size	Lymph node number	Postive lymph node	T stage	N stage	M stage	The AJCC Cancer Staging, 7th Edition	Intensity	% area	Intensity×% area	Intensity	% area	Intensity×% area
RDgStm0706A1166	2007.5	1	2009-10-22	29	M	68	Adenocarcinoma	Ⅲ	11×6.5×1cm	14	6	T3	N2	M0	3A	1	25	0.25	2	80	1.6
RDgStm0706A1170	2007.5	1	2012-08-23	63	M	57	Adenocarcinoma	Ⅲ	4.5×4×1.5cm	16	8	T3	N3a	M0	3B	1	60	0.6	2	70	1.4
RDgStm0706A1171	2007.5	1	2009-07-03	26	M	59	Adenocarcinoma	Ⅱ	5×4×1.5cm	11	4	T3	N2	M0	3A	1	50	0.5	2	70	1.4
RDgStm0706A1172	2007.5	1	2007-05-31	0	M	73	Adenocarcinoma	Ⅲ	8×6×1cm	5	4	T3	N2	M0	3A	1	40	0.4	2	90	1.8
RDgStm0706A1173	2007.5	1	2009-09-11	28	F	62	Adenocarcinoma	Ⅲ	12.5×8×2.5cm	16	16	T3	N3b	M0	3B	1	90	0.9	2	80	1.6
RDgStm0706A1174	2007.5	1	2010-06-22	37	F	83	Adenocarcinoma	Ⅱ	11×4×1.5cm	7	0	T3	N0	M0	2A	2	80	1.6	3	85	2.55
RDgStm0706A1176	2007.5	0	2013.8	75	M	48	Adenocarcinoma	Ⅲ	5.5×3.5×1cm	34	7	T2	N3a	M0	3A	1	85	0.85	3	95	2.85
RDgStm0706A1178	2007.5	1	2009-04-13	23	F	72	Adenocarcinoma	Ⅱ	6.5×6.5×1cm	10	10	T3	N3a	M0	3B	1	50	0.5	2	90	1.8
RDgStm0706A1179	2007.5	0	2013.8	75	M	58	Adenocarcinoma	Ⅲ	3×2.2×0.8cm	14	0	T2	N0	M0	1B	2	80	1.6	2	95	1.9
RDgStm0706A1180	2007.5	1	2008-02-18	9	M	65	Adenocarcinoma	Ⅲ	6×3.5×1cm	6	6	T4a	N2	M0	3B	2	50	1	2	95	1.9
RDgStm0706A1181	2007.5	1	2009-07-23	26	M	71	Adenocarcinoma	Ⅲ	3×1.5×0.8cm	2	0	T4a	N0	M0	2B	1	25	0.25	3	95	2.85
RDgStm0706A1182	2007.5	0	2013.8	75	M	63	Adenocarcinoma	Ⅱ	9×8×2cm	17	0	T3	N0	M0	2A	1	95	0.95	2	60	1.2
RDgStm0706A1183	2007.5	1	2010-08-14	39	M	53	Adenocarcinoma	Ⅱ-Ⅲ	5.5×3.5×1cm	20	1	T3	N1	M0	2B	1	25	0.25	3	90	2.7
RDgStm0706A1186	2007.5	1	2011-01-23	44	M	75	Adenocarcinoma	Ⅲ	7×7×2cm	7	1	T3	N1	M1	4	2	50	1	1	90	0.9
RDgStm0706A1188	2007.5	1	2008-03-29	10	M	50	Adenocarcinoma	Ⅲ	7×6×1.3cm	21	9	T4a	N3a	M0	3C	2	60	1.2	2	75	1.5
RDgStm0706A1201	2007.5	1	2008-02-19	9	F	77	Adenocarcinoma	Ⅲ	7×6×1cm	18	1	T3	N1	M0	2B	1	60	0.6	2	85	1.7
RDgStm0706A1205	2007.5	1	2007-11-28	6	M	80	Adenocarcinoma	Ⅲ	6×5.5×1.5cm	7	4	T3	N2	M0	3A	2	80	1.6	2	90	1.8
RDgStm0706A1209	2007.6	1	2011-01-15	43	M	65	Adenocarcinoma	Ⅱ-Ⅲ	6.5×4×1cm	6	0	T3	N0	M0	2A	1	80	0.8	1	90	0.9
RDgStm0706A1210	2007.6	1	2010-09-23	39	F	79	Adenocarcinoma	Ⅱ-Ⅲ	——	3	1	T3	N1	M0	2B	2	75	1.5	2	95	1.9
RDgStm0706A1211	2007.6	1	2008-10-15	16	M	81	Adenocarcinoma	Ⅱ	10×7.5×1.5cm	7	3	T4a	N2	M0	3B	1	90	0.9	2	90	1.8
RDgStm0706A1212	2007.6	1	2010-05-24	35	M	67	Adenocarcinoma	Ⅲ	4.5×4.5×1.5cm	7	2	T4a	N1	M0	3A	1	90	0.9	3	95	2.85
RDgStm0706A1213	2007.6	1	2007-11-13	5	M	71	Adenocarcinoma	Ⅲ	13×7×1.5cm	23	22	T3	N3b	M0	3B	1	50	0.5	2	90	1.8
RDgStm0706A1214	2007.6	0	2013.8	74	M	70	Adenocarcinoma	Ⅱ	6×6×2cm	15	0	T3	N0	M0	2A	2	50	1	2	95	1.9
RDgStm0706A1215	2007.6	1	2008-08-28	14	F	53	Adenocarcinoma	Ⅱ-Ⅲ	5×3×1.5cm		0	T4a	N0	M0	2B	2	40	0.8	2	70	1.4
RDgStm0706A1221	2007.6	0	2013.8	74	M	63	Adenocarcinoma	Ⅱ	4×4×1cm	10	0	T3	N0	M0	2A	2	50	1	3	90	2.7
RDgStm0706A1222	2007.6	1	2008-05-27	11	M	69	Adenocarcinoma	Ⅲ	8×4×1cm	13	9	T3	N3a	M0	3B	2	50	1	2	85	1.7
RDgStm0706A1223	2007.6	1	2012-09-30	63	M	82	Adenocarcinoma	Ⅲ	6×4×1cm	4	4	T3	N2	M0	3A	2	60	1.2	2	95	1.9
RDgStm0706A1224	2007.6	1	2009-10-09	28	M	61	Adenocarcinoma	Ⅱ-Ⅲ	4×4×0.5cm	5	0	T3	N0	M0	2A	2	95	1.9	3	90	2.7
RDgStm0706A1225	2007.6	1	2010-02-20	32	M	55	Adenocarcinoma	Ⅱ	5.5×4.5×1.5cm	5	3	T3	N2	M0	3A	3	75	2.25	3	80	2.4
RDgStm0706A1226	2007.6	0	2013.8	74	F	65	Adenocarcinoma	Ⅱ	10×8×2cm	22	1	T2	N1	M0	2A	3	90	2.7	2	95	1.9
RDgStm0706A1227	2007.6	0	2013.8	74	F	53	Adenocarcinoma	Ⅱ-Ⅲ	3×3×1cm	3	0	T3	N0	M0	2A	2	40	0.8	3	90	2.7
RDgStm0709A1234	2007.7	1	2010-11-22	40	M	65	Adenocarcinoma	Ⅲ	4×3×1cm	4	0	T3	N0	M0	2A	2	70	1.4	2	95	1.9
RDgStm0709A1236	2007.7	1	2009-04-21	21	M	73	Adenocarcinoma	Ⅱ	3×3×0.8cm	3	1	T3	N1	M0	2B	3	20	0.6	3	90	2.7
RDgStm0709A1237	2007.7	0	2013.8	73	F	69	Adenocarcinoma	Ⅲ	4×4×2cm	16	14	T3	N3a	M0	3B	3	70	2.1	2	85	1.7
RDgStm0709A1238	2007.7	1	2011-03-08	44	M	58	Adenocarcinoma	Ⅱ-Ⅳ	5×4×1cm	15	13	T3	N3a	M0	3B	2	95	1.9	2	70	1.4
RDgStm0709A1239	2007.7	1	2009-10-01	27	M	58	Adenocarcinoma	Ⅱ-Ⅲ	6×5.5×1cm	9	5	T3	N2	M0	3A	2	45	0.9	2	95	1.9
RDgStm0709A1241	2007.7	1	2008-05-14	10	M	49	Adenocarcinoma	Ⅲ	6×4.5×1.5cm	13	8	T3	N3a	M0	3B	2	55	1.1	2	90	1.8
RDgStm0709A1243	2007.7	0	2013.8	73	M	61	Adenocarcinoma	Ⅲ	4×4×0.7cm	4	4	T2	N2	M0	2B	1	20	0.2	2	70	1.4
RDgStm0709A1244	2007.7	0	2013.8	73	M	45	Adenocarcinoma	Ⅲ	4×4×2cm	9	4	T3	N2	M0	3A	1	20	0.2	3	93	2.79
RDgStm0709A1245	2007.7	0	2013.8	73	M	75	Adenocarcinoma	Ⅱ-Ⅲ	6×6×1cm	10	0	T4a	N0	M0	2B	3	45	1.35	2	95	1.9
RDgStm0709A1246	2007.7	1	2011-02-03	43	M	67	Adenocarcinoma	Ⅲ	5×4×1.5cm	17	1	T4a	N1	M0	3A	1	30	0.3	2	50	1
RDgStm0709A1251	2007.7	1	2010-06-17	35	M	79	Adenocarcinoma	Ⅱ-Ⅲ	6.5×1×0.5cm	14	4	T3	N2	M0	3A	1	25	0.25	2	65	1.3
RDgStm0709A1254	2007.7	0	2013.8	73	M	76	Adenocarcinoma	Ⅱ	3×2.5×1.5cm	13	4	T2	N2	M0	2B	1	40	0.4	3	85	2.55
RDgStm0709A1255	2007.7	0	2013.8	73	M	47	Adenocarcinoma	Ⅲ	9.5×8×2.5cm	35	9	T3	N3a	M0	3B	2	60	1.2	1	90	0.9
RDgStm0709A1256	2007.7	1	2007-09-15	2	M	73	Adenocarcinoma	Ⅲ	3×2×1cm	2	0	T3	N0	M0	2A	1	40	0.4	1	85	0.85
RDgStm0709A1259	2007.7	1	2009-07-27	24	M	57	Adenocarcinoma	Ⅱ-Ⅲ	5×4.5×1.5cm	10	5	T3	N2	M0	3A	2	35	0.7	2	70	1.4
RDgStm0709A1260	2007.7	1	2011-05-14	46	M	54	Adenocarcinoma	Ⅱ	7×5×0.5cm	2	2	T3	N1	M0	2B	1	40	0.4	2	70	1.4
RDgStm0709A1263	2007.8	1	2010-06-12	34	M	79	Adenocarcinoma	Ⅲ	10×9×2cm	5	1	T3	N1	M0	2B	1	50	0.5	3	80	2.4
RDgStm0709A1265	2007.8	1	2011-02-12	42	M	63	Adenocarcinoma	Ⅱ-Ⅲ	9×6×1cm	4	4	T3	N2	M0	3A	2	70	1.4	2	85	1.7
RDgStm0710A1282	2007.8	0	2013.8	72	M	59	Adenocarcinoma	Ⅱ-Ⅳ	3×2×1cm	10	2	T3	N1	M0	2B	1	50	0.5	1	60	0.6
RDgStm0710A1284	2007.8	0	2012-08-16		M	63	Adenocarcinoma	Ⅲ	20×13×1.5cm	18	15	T3	N3a	M0	3B	2	90	1.8	3	75	2.25
RDgStm0710A1286	2007.8	1	2012-06-16	58	M	81	Adenocarcinoma	Ⅱ	7×6.5×2cm	12	6	T3	N2	M0	3A	2	65	1.3	3	95	2.85
RDgStm0710A1287	2007.8	0	2013.8	72	F	59	Adenocarcinoma	Ⅲ	3×2×1cm	19	3	T3	N2	M0	3A	2	65	1.3	2	90	1.8
RDgStm0710A1290	2007.8	1	2009-09-26	25	F	72	Adenocarcinoma	Ⅲ	6.5×5×1.5cm	12	6	T4a	N2	M0	3B	3	80	2.4	2	80	1.6
RDgStm0710A1291	2007.8	1	2008-01-21	5	F	62	Adenocarcinoma	Ⅱ-Ⅲ	5.5×5×1.3cm	15	7	T4a	N3a	M0	3C	2	70	1.4	2	80	1.6
RDgStm0710A1292	2007.8	0	2013.8	72	M	72	Adenocarcinoma	Ⅲ	2.5×2×0.4cm	9	1	T1b	N1	M0	1B	1	25	0.25	2	70	1.4
RDgStm0710A1296	2007.9	1	2011-04-02	43	F	34	Adenocarcinoma	Ⅱ-Ⅲ	——	20	0	T2	N0	M0	1B	2	70	1.4	2	95	1.9
RDgStm0710A1297	2007.9	1	2008-12-31	15	M	68	Adenocarcinoma	Ⅲ	9×8×1.5cm	7	7	T3	N3a	M1	4	1	25	0.25	3	65	1.95
RDgStm0710A1298	2007.9	1	2008-12-29	15	F	79	Adenocarcinoma	Ⅱ	5×5×1.5cm	1	1	T3	N1	M0	2B	1	20	0.2	3	85	2.55
RDgStm0710A1299	2007.9	0	2013.8	71	M	72	Adenocarcinoma	Ⅱ	4×3×0.5cm	13	0	T1a	N0	M0	1A	3	80	2.4	3	75	2.25
RDgStm0710A1300	2007.9	0	2013.8	71	M	63	Adenocarcinoma	Ⅲ	5×4×1cm	9	4	T3	N2	M0	3A	2	50	1	3	80	2.4
RDgStm0710A1302	2007.9	0	2013.8	71	F	66	Adenocarcinoma	Ⅲ	——	12	1	T3	N1	M0	2B	2	65	1.3	3	80	2.4
RDgStm0710A1304	2007.9	1	2008-08-31	11	M	50	Adenocarcinoma	Ⅲ	10×9×1.3cm	22	19	T3	N3b	M0	3B	1	95	0.95	2	80	1.6
RDgStm0710A1305	2007.9	0	2013.8	71	M	45	Adenocarcinoma	Ⅲ	6×5×1.5cm	12	0	T4a	N0	M0	2B	2	25	0.5	3	90	2.7
RDgStm0710A1307	2007.9	0	2013.8	71	M	58	Adenocarcinoma	Ⅱ	3.5×2.5×1cm	7	0	T1b	N0	M0	1A	2	30	0.6	3	80	2.4
RDgStm0710A1309	2007.9	0	2013.8	71	M	49	Adenocarcinoma	Ⅱ-Ⅲ	3.5×2×0.3cm	3	0	T1a	N0	M0	1A	1	95	0.95	2	90	1.8
RDgStm0710A1310	2007.9	1	2009-07-08	22	F	72	Adenocarcinoma	Ⅲ	3.5×2×1cm	16	14	T3	N3a	M0	3B	2	25	0.5	3	65	1.95
RDgStm0710A1311	2007.9	1	2007-11-09	2	M	78	Adenocarcinoma	Ⅱ	9×7×1cm	14	0	T2	N0	M0	1B	3	50	1.5	2	70	1.4
RDgStm0711A1455	2007.9	1	2009-07-08	22	M	55	Adenocarcinoma	Ⅲ	11.5×8.5×1.5cm	9	9	T3	N3a	M0	3B	2	50	1	2	65	1.3
RDgStm0711A1459	2007.9	0	2013.8	71	F	68	Adenocarcinoma	Ⅱ	5×5×2cm	11	0	T3	N0	M0	2A	2	70	1.4	3	80	2.4
RDgStm0711A1460	2007.9	0	2013.8	71	M	74	Adenocarcinoma	Ⅱ	2.5×2×1cm	12	0	T3	N0	M0	2A	2	65	1.3	3	95	2.85
RDgStm0801A1676	2008.1	1	2010-01-26	24	M	57	Adenocarcinoma	Ⅲ	13×10×4cm	17	17	T4a	N3b	M1	4	1	20	0.2	3	85	2.55
RDgStm0801A1677	2008.1	1	2013-02-21	61	M	79	Adenocarcinoma	Ⅱ	6×5×1cm	20	4	T3	N2	M0	3A	2	75	1.5	3	50	1.5
RDgStm0801A1678	2008.1	0	2013.8	67	M	68	Adenocarcinoma	Ⅰ-Ⅱ	3×3×1cm	7	4	T3	N2	M0	3A	1	50	0.5	2	75	1.5
RDgStm0801A1684	2008.1	1	2009-06-23	17	M	75	Adenocarcinoma	Ⅲ	10×9×2cm	23	8	T4a	N3a	M1	4	3	55	1.65	3	85	2.55
RDgStm0801A1685	2008.1	1	2010-04-27	27	F	65	Adenocarcinoma	Ⅱ	11×10×2cm	17	1	T3	N1	M0	2B	2	65	1.3	3	80	2.4
RDgStm0801A1688	2008.1	1	2010-08-16	31	M	59	Adenocarcinoma	Ⅱ	6×5×1.5cm	20	15	T3	N3a	M0	3B	1	70	0.7	3	85	2.55
RDgStm0801A1689	2008.1	0	2013.8	67	M	78	Adenocarcinoma	Ⅲ	5×3×1cm	6	0	T3	N0	M0	2A	2	40	0.8	3	80	2.4
RDgStm0802A1747	2008.2	1	2011-01-12	35	M	69	Adenocarcinoma	Ⅲ	9×9×1.5cm	14	14	T3	N3a	M0	3B	2	40	0.8	3	95	2.85
RDgStm0802A1748	2008.2	1	2009-03-01	13	M	80	Adenocarcinoma	Ⅲ	8×7×1.5cm	17	6	T4a	N2	M0	3B	3	90	2.7	3	90	2.7
RDgStm0802A1750	2008.2	1	2009-01-02	11	M	83	Adenocarcinoma	Ⅲ	4×2.8×1.5cm	9	5	T3	N2	M0	3A	1	70	0.7	3	75	2.25
RDgStm0802A1752	2008.2	1	2011-05-03	39	M	75	Adenocarcinoma	Ⅲ	3.5×3×2cm	29	6	T4a	N2	M0	3B	2	65	1.3	2	70	1.4
RDgStm0802A1755	2008.2	0	2013.8	66	M	64	Adenocarcinoma	Ⅱ-Ⅳ	2×2×1cm	4	1	T4a	N1	M0	3A	0	0	0	3	65	1.95
RDgStm0802A1756	2008.2	1	2012-11-02	57	M	68	Adenocarcinoma	Ⅲ	4×3×1cm	9	0	T3	N0	M0	2A	0	0	0	2	65	1.3
RDgStm0802A1757	2008.2	1	2008-11-14	9	M	59	Adenocarcinoma	Ⅱ	4×3×1cm	14	9	T4a	N3a	M0	3C	2	50	1	2	25	0.5
RDgStm0802A1758	2008.2	1	2011-08-30	42	F	73	Adenocarcinoma	Ⅱ-Ⅲ	4.5×3×0.7cm	17	10	T3	N3a	M0	3B	1	25	0.25	3	60	1.8
RDgStm0802A1760	2008.2	1	2009-09-20	19	M	59	Adenocarcinoma	Ⅲ	3×2×1cm	19	14	T3	N3a	M0	3B	0	0	0	2	70	1.4
RDgStm0802A1762	2008.2	1	2008-03-13	1	M	55	Adenocarcinoma	Ⅲ	7×6×1cm	28	28	T4a	N3b	M0	3C	0	0	0	2	70	1.4
RDgStm0802A1766	2008.2	1	2010-05-17	27	F	75	Adenocarcinoma	Ⅲ	13×9×1cm	19	4	T3	N2	M0	3A	2	80	1.6	2	80	1.6
RDgStm0802A1769	2008.2	1	39552	2	M	78	Adenocarcinoma	Ⅲ	10×7×1.5cm	15	10	T3	N3a	M0	3B	2	85	1.7	3	70	2.1
